# Supplementary material for: Synthesis and crystal structure of bis(1-{[(quinolin-8-yl)imino]methyl}pyrene-κ2 N,N′)silver(I) tri­fluoro­methane­sulfonate
Source: Acta Crystallogr E Crystallogr Commun. 2016 Sep 30;72(Pt 10):1495–8. doi: 10.1107/S205698901601519X (PMC5050784; doi:10.1107/S205698901601519X)
Supplement: Supplementary file 1 [file e-72-01495-sup1.cif]

##############################################################################
#                                                                            #
# This CIF contains the data in a paper accepted for publication in          #
# Acta Crystallographica Section E. It conforms to the requirements of       #
# Notes for Authors for Acta Crystallographica Section E, and has been       #
# peer reviewed under the auspices of the IUCr Commission on Journals.       #
#                                                                            #
# Full details of the Crystallographic Information File format               #
# are given in the paper "The Crystallographic Information File (CIF):       #
# a New Standard Archive File for Crystallography" by S. R. Hall, F. H.      #
# Allen and I. D. Brown [Acta Cryst. (1991), A47, 655-685].                  #
#                                                                            #
# The current version of the core CIF dictionary is obtainable from          #
# ftp://ftp.iucr.org/pub/cif_core.dic.                                       #
#                                                                            #
# Software is freely available for graphical display of the structure(s)     #
# in this CIF. For information consult the CIF software page                 #
# http://www.iucr.org/resources/cif/software.                                #
#                                                                            #
# This file may be used for bona fide research purposes within the           #
# scientific community so long as proper attribution is given to the journal # 
# article from which it was obtained.                                        #
#                                                                            #
##############################################################################
data_I
_database_code_depnum_ccdc_archive 'CCDC 1506793'
_audit_creation_method
;
Olex2 1.2
(compiled 2016.02.16 svn.r3265 for OlexSys, GUI svn.r5155)
;
_journal_date_recd_electronic     2016-07-29
_journal_date_accepted     2016-09-26
_journal_name_full     'Acta Crystallographica, Section E'
_journal_year     2016
_journal_volume     72
_journal_issue     10
_journal_page_first     1495
_journal_page_last     1498
_journal_paper_category     GM
_journal_paper_doi     10.1107/S205698901601519X
_journal_coeditor_code     WM5314
_publ_contact_author_name     'Pradip Mascharak'
_publ_contact_author_address
;
Department of Chemistry, University of California Santa Cruz, CA 95064
;
_publ_contact_author_email     'pradip@ucsc.edu'
_publ_contact_author_fax     ?
_publ_contact_author_phone     '831-459-4605'
_publ_section_title
;
Synthesis and crystal structure of
bis(1-{[(quinolin-8-yl)imino]methyl}pyrene-\k^2^<i>N</i>,<i>N</i>')silver(I)
trifluoromethanesulfonate
;
loop_
    _publ_author_name
    _publ_author_footnote
    _publ_author_address
    'Pinto, Miguel' .
;
Department of Chemistry, University of California Santa Cruz, CA 95064
;
    'Chakraborty, Indranil' .
;
Department of Chemistry, University of California Santa Cruz, CA 95064
;
    'Mascharak, Pradip' .
;
Department of Chemistry, University of California Santa Cruz, CA 95064
;
_publ_section_synopsis
;
In the title salt, [Ag(qPyr)~2~]CF~3~SO~3~ where qPyr =
1-(quinoline-2-ylmethylene)aminopyrene, the Ag^I^ atom exhibits a a distorted
tetrahedral coordination by two chelating
1-(quinoline-2-ylmethylene)aminopyrene ligands.
;
_chemical_name_systematic
;
Bis(1-{[(quinolin-8-yl)imino]methyl}pyrene-\k^2^<i>N</i>,<i>N</i>')silver(I)
trifluoromethanesulfonate
;
_chemical_name_common     ?
_chemical_formula_moiety     'C52 H32 Ag N4 +, C F3 O3 S -'
_chemical_formula_sum     'C53 H32 Ag F3 N4 O3 S'
_chemical_formula_iupac     '[Ag (C26 H16 N2)2] C F3 S O3'
_chemical_formula_weight     969.75
_chemical_melting_point     ?
_shelx_space_group_comment
;
The symmetry employed for this shelxl refinement is uniquely defined
by the following loop, which should always be used as a source of
symmetry information in preference to the above space-group names.
They are only intended as comments.
;
_space_group_crystal_system     monoclinic
_space_group_name_H-M_alt     'P 21/c'
_space_group_name_Hall     '-P 2ybc'
loop_
    _space_group_symop_operation_xyz
    'x, y, z'
    '-x, y+1/2, -z+1/2'
    '-x, -y, -z'
    'x, -y-1/2, z-1/2'
_cell_length_a     17.1320(10)
_cell_length_b     13.6108(8)
_cell_length_c     18.9712(11)
_cell_angle_alpha     90
_cell_angle_beta     110.8870(10)
_cell_angle_gamma     90
_cell_volume     4133.0(4)
_cell_formula_units_Z     4
_cell_measurement_reflns_used     3637
_cell_measurement_theta_min     2.494
_cell_measurement_theta_max     18.259
_cell_measurement_temperature     273(2)
_exptl_crystal_description     block
_exptl_crystal_colour     yellow
_exptl_crystal_size_max     0.15
_exptl_crystal_size_mid     0.07
_exptl_crystal_size_min     0.03
_exptl_crystal_density_diffrn     1.558
_exptl_crystal_density_meas     ?
_exptl_crystal_density_method     ?
_exptl_crystal_F_000     1968
_exptl_absorpt_coefficient_mu     0.605
_exptl_absorpt_correction_type     multi-scan
_exptl_absorpt_process_details
;
(<i>SADABS</i>; Bruker, 2012)
;
_shelx_estimated_absorpt_T_min     ?
_shelx_estimated_absorpt_T_max     ?
_exptl_absorpt_correction_T_min     0.6272
_exptl_absorpt_correction_T_max     0.7452
_diffrn_ambient_temperature     273.15
_diffrn_radiation_type     MoK\a
_diffrn_radiation_wavelength     0.71073
_diffrn_measurement_device_type     'Bruker APEXII CCD'
_diffrn_measurement_method     '\w scans'
_diffrn_detector_area_resol_mean     ?
_diffrn_reflns_number     35302
_diffrn_reflns_av_R_equivalents     0.0844
_diffrn_reflns_theta_min     2.494
_diffrn_reflns_theta_max     25.320
_diffrn_reflns_theta_full     25.320
_diffrn_measured_fraction_theta_max     0.982
_diffrn_measured_fraction_theta_full     0.982
_diffrn_reflns_limit_h_min     -20
_diffrn_reflns_limit_h_max     20
_diffrn_reflns_limit_k_min     -16
_diffrn_reflns_limit_k_max     16
_diffrn_reflns_limit_l_min     -22
_diffrn_reflns_limit_l_max     22
_refine_special_details     ?
_reflns_number_total     7406
_reflns_number_gt     4227
_reflns_threshold_expression     'I > 2\s(I)'
_refine_ls_structure_factor_coef     Fsqd
_refine_ls_matrix_type     full
_refine_ls_R_factor_all     0.1110
_refine_ls_R_factor_gt     0.0584
_refine_ls_wR_factor_gt     0.1489
_refine_ls_wR_factor_ref     0.1813
_refine_ls_goodness_of_fit_ref     1.028
_refine_ls_restrained_S_all     1.060
_refine_ls_number_reflns     7406
_refine_ls_number_parameters     587
_refine_ls_number_restraints     598
_refine_ls_hydrogen_treatment     constr
_refine_ls_weighting_scheme     calc
_refine_ls_weighting_details
                      'w=1/[\s^2^(Fo^2^)+(0.0931P)^2^] where P=(Fo^2^+2Fc^2^)/3'
_atom_sites_solution_hydrogens     geom
_atom_sites_solution_primary     direct
_atom_sites_solution_secondary     ?
_refine_ls_shift/su_max     0.001
_refine_ls_shift/su_mean     0.000
_refine_diff_density_max     0.598
_refine_diff_density_min     -0.536
_refine_ls_extinction_method
;
SHELXL-2014/7 (Sheldrick 2014
;
_refine_ls_extinction_coef     0.0017(3)
_refine_ls_extinction_expression
                                  'Fc^*^=kFc[1+0.001xFc^2^\l^3^/sin(2\q)]^-1/4^'
loop_
    _atom_type_symbol
    _atom_type_description
    _atom_type_scat_dispersion_real
    _atom_type_scat_dispersion_imag
    _atom_type_scat_source
    'C' 'C' 0.0033 0.0016
                         'International Tables Vol C Tables 4.2.6.8 and 6.1.1.4'
    'H' 'H' 0.0000 0.0000
                         'International Tables Vol C Tables 4.2.6.8 and 6.1.1.4'
    'Ag' 'Ag' -0.8971 1.1015
                         'International Tables Vol C Tables 4.2.6.8 and 6.1.1.4'
    'F' 'F' 0.0171 0.0103
                         'International Tables Vol C Tables 4.2.6.8 and 6.1.1.4'
    'N' 'N' 0.0061 0.0033
                         'International Tables Vol C Tables 4.2.6.8 and 6.1.1.4'
    'O' 'O' 0.0106 0.0060
                         'International Tables Vol C Tables 4.2.6.8 and 6.1.1.4'
    'S' 'S' 0.1246 0.1234
                         'International Tables Vol C Tables 4.2.6.8 and 6.1.1.4'
_computing_data_collection
;
APEX2 (Bruker, 2012)
;
_computing_cell_refinement
;
SAINT (Bruker, 2012)
;
_computing_data_reduction
;
SAINT (Bruker, 2012)
;
_computing_structure_solution
;
<i>SHELXT2014</i> (Sheldrick, 2015<i>a</i>)
;
_computing_structure_refinement
;
<i>SHELXL2014</i> (Sheldrick, 2015<i>b</i>)
;
_computing_molecular_graphics
;
XP in SHELXTL (Sheldrick, 2008) and CrystalMaker (Palmer, 2014)
;
_computing_publication_material
;
<i>OLEX2</i> (Dolomanov <i>et al.</i>,  2009)
;
loop_
    _atom_site_type_symbol
    _atom_site_label
    _atom_site_fract_x
    _atom_site_fract_y
    _atom_site_fract_z
    _atom_site_U_iso_or_equiv
    _atom_site_adp_type
    _atom_site_calc_flag
    _atom_site_occupancy
    _atom_site_disorder_assembly
    _atom_site_disorder_group
    Ag Ag1 0.16881(3) 0.57600(3) 0.42954(2) 0.0629(2) Uani d 1 . .
    N N3 0.2384(3) 0.6205(3) 0.5499(2) 0.0534(11) Uani d 1 . .
    N N1 0.0647(3) 0.5949(3) 0.3193(2) 0.0501(10) Uani d 1 . .
    N N4 0.1663(3) 0.4387(3) 0.5090(2) 0.0542(11) Uani d 1 . .
    N N2 0.2312(3) 0.5968(3) 0.3356(2) 0.0507(10) Uani d 1 . .
    C C24 0.3877(3) 0.5755(4) 0.4763(3) 0.0488(12) Uani d 1 . .
    C C25 0.4482(3) 0.5944(4) 0.5490(3) 0.0558(13) Uani d 1 . .
    C C51 0.0012(3) 0.3458(3) 0.2843(3) 0.0518(12) Uani d 1 . .
    C C4 0.0211(4) 0.5902(3) 0.1821(3) 0.0583(14) Uani d 1 . .
    C C9 0.0843(3) 0.5942(3) 0.2556(3) 0.0499(12) Uani d 1 . .
    C C50 0.0659(3) 0.3530(3) 0.3558(3) 0.0501(12) Uani d 1 . .
    C C23 0.3550(3) 0.4777(4) 0.4605(3) 0.0525(13) Uani d 1 . .
    H H23 0.3178 0.4627 0.4124 0.063 Uiso calc 1 . .
    C C11 0.3654(3) 0.6531(4) 0.4234(3) 0.0523(12) Uani d 1 . .
    C C3 -0.0622(4) 0.5898(4) 0.1778(4) 0.0682(16) Uani d 1 . .
    H H3 -0.1050 0.5872 0.1309 0.082 Uiso calc 1 . .
    C C35 0.2569(3) 0.5489(4) 0.6040(3) 0.0514(12) Uani d 1 . .
    C C52 0.0219(3) 0.3404(3) 0.2178(3) 0.0553(13) Uani d 1 . .
    C C2 -0.0806(4) 0.5930(4) 0.2405(4) 0.0716(17) Uani d 1 . .
    H H2 -0.1359 0.5941 0.2376 0.086 Uiso calc 1 . .
    C C49 0.1512(3) 0.3484(4) 0.3605(3) 0.0545(13) Uani d 1 . .
    H H49 0.1938 0.3495 0.4076 0.065 Uiso calc 1 . .
    C C27 0.2729(3) 0.7083(4) 0.5691(3) 0.0618(15) Uani d 1 . .
    H H27 0.2599 0.7572 0.5324 0.074 Uiso calc 1 . .
    C C47 0.1073(4) 0.3406(4) 0.2239(3) 0.0594(13) Uani d 1 . .
    C C1 -0.0154(4) 0.5946(4) 0.3103(4) 0.0623(15) Uani d 1 . .
    H H1 -0.0293 0.5956 0.3534 0.075 Uiso calc 1 . .
    C C21 0.4332(3) 0.4254(4) 0.5877(3) 0.0593(14) Uani d 1 . .
    C C8 0.1705(3) 0.5955(3) 0.2629(3) 0.0512(12) Uani d 1 . .
    C C26 0.4708(3) 0.5186(4) 0.6047(3) 0.0568(13) Uani d 1 . .
    C C22 0.3767(3) 0.4072(4) 0.5136(3) 0.0593(14) Uani d 1 . .
    H H22 0.3540 0.3447 0.5013 0.071 Uiso calc 1 . .
    C C38 -0.0409(3) 0.3561(4) 0.4127(3) 0.0665(16) Uani d 1 . .
    H H38 -0.0553 0.3579 0.4555 0.080 Uiso calc 1 . .
    C C37 0.0425(3) 0.3630(4) 0.4205(3) 0.0551(13) Uani d 1 . .
    C C48 0.1704(3) 0.3424(4) 0.2978(3) 0.0612(14) Uani d 1 . .
    H H48 0.2263 0.3393 0.3025 0.073 Uiso calc 1 . .
    C C34 0.2188(3) 0.4562(4) 0.5850(3) 0.0568(13) Uani d 1 . .
    C C14 0.4859(3) 0.6873(5) 0.5674(3) 0.0659(15) Uani d 1 . .
    C C40 -0.0837(3) 0.3446(4) 0.2778(3) 0.0592(14) Uani d 1 . .
    C C28 0.3280(3) 0.7312(5) 0.6420(3) 0.0701(16) Uani d 1 . .
    H H28 0.3504 0.7940 0.6533 0.084 Uiso calc 1 . .
    C C10 0.2978(3) 0.6468(4) 0.3491(3) 0.0571(14) Uani d 1 . .
    H H10 0.3042 0.6817 0.3094 0.069 Uiso calc 1 . .
    C C5 0.0460(5) 0.5865(4) 0.1188(3) 0.0726(17) Uani d 1 . .
    H H5 0.0057 0.5855 0.0706 0.087 Uiso calc 1 . .
    C C12 0.4057(4) 0.7427(4) 0.4422(4) 0.0702(16) Uani d 1 . .
    H H12 0.3930 0.7923 0.4061 0.084 Uiso calc 1 . .
    C C36 0.1001(3) 0.3865(4) 0.4959(3) 0.0617(14) Uani d 1 . .
    H H36 0.0884 0.3624 0.5369 0.074 Uiso calc 1 . .
    C C6 0.1272(5) 0.5843(4) 0.1275(3) 0.0796(18) Uani d 1 . .
    H H6 0.1419 0.5796 0.0849 0.096 Uiso calc 1 . .
    C C43 -0.0416(4) 0.3368(4) 0.1457(3) 0.0679(15) Uani d 1 . .
    C C39 -0.1028(4) 0.3465(4) 0.3430(4) 0.0701(16) Uani d 1 . .
    H H39 -0.1582 0.3413 0.3394 0.084 Uiso calc 1 . .
    C C7 0.1901(4) 0.5889(4) 0.1982(3) 0.0649(15) Uani d 1 . .
    H H7 0.2458 0.5877 0.2022 0.078 Uiso calc 1 . .
    C C46 0.1265(4) 0.3377(4) 0.1576(3) 0.0738(16) Uani d 1 . .
    H H46 0.1818 0.3394 0.1604 0.089 Uiso calc 1 . .
    C C20 0.4531(4) 0.3517(5) 0.6449(4) 0.0767(17) Uani d 1 . .
    H H20 0.4287 0.2898 0.6345 0.092 Uiso calc 1 . .
    C C29 0.3478(3) 0.6613(5) 0.6949(3) 0.0708(16) Uani d 1 . .
    H H29 0.3854 0.6753 0.7430 0.085 Uiso calc 1 . .
    C C30 0.3127(3) 0.5674(5) 0.6789(3) 0.0616(14) Uani d 1 . .
    C C41 -0.1471(4) 0.3425(4) 0.2036(4) 0.0736(16) Uani d 1 . .
    H H41 -0.2031 0.3437 0.1986 0.088 Uiso calc 1 . .
    C C42 -0.1271(4) 0.3387(4) 0.1413(4) 0.0787(17) Uani d 1 . .
    H H42 -0.1696 0.3374 0.0942 0.094 Uiso calc 1 . .
    C C13 0.4634(4) 0.7603(5) 0.5121(4) 0.0780(17) Uani d 1 . .
    H H13 0.4882 0.8220 0.5231 0.094 Uiso calc 1 . .
    C C31 0.3279(4) 0.4912(5) 0.7325(3) 0.0789(18) Uani d 1 . .
    H H31 0.3634 0.5023 0.7819 0.095 Uiso calc 1 . .
    C C17 0.5302(3) 0.5385(5) 0.6787(3) 0.0716(16) Uani d 1 . .
    C C44 -0.0196(5) 0.3334(4) 0.0827(4) 0.0834(18) Uani d 1 . .
    H H44 -0.0614 0.3318 0.0352 0.100 Uiso calc 1 . .
    C C18 0.5467(4) 0.4642(6) 0.7317(4) 0.0867(19) Uani d 1 . .
    H H18 0.5848 0.4760 0.7800 0.104 Uiso calc 1 . .
    C C19 0.5093(4) 0.3742(6) 0.7158(4) 0.092(2) Uani d 1 . .
    H H19 0.5219 0.3269 0.7537 0.110 Uiso calc 1 . .
    C C45 0.0616(5) 0.3323(5) 0.0877(4) 0.089(2) Uani d 1 . .
    H H45 0.0741 0.3279 0.0440 0.107 Uiso calc 1 . .
    C C16 0.5670(4) 0.6338(6) 0.6939(4) 0.0846(18) Uani d 1 . .
    H H16 0.6064 0.6475 0.7413 0.102 Uiso calc 1 . .
    C C33 0.2366(4) 0.3821(5) 0.6390(3) 0.0767(18) Uani d 1 . .
    H H33 0.2126 0.3202 0.6267 0.092 Uiso calc 1 . .
    C C15 0.5460(4) 0.7034(6) 0.6414(4) 0.0836(19) Uani d 1 . .
    H H15 0.5713 0.7647 0.6531 0.100 Uiso calc 1 . .
    C C32 0.2919(4) 0.4028(6) 0.7128(4) 0.091(2) Uani d 1 . .
    H H32 0.3037 0.3535 0.7491 0.109 Uiso calc 1 . .
    O O3 0.8030(4) 0.9279(7) 0.4993(4) 0.201(4) Uani d 1 . .
    O O2 0.6998(7) 1.0435(7) 0.4268(5) 0.227(4) Uani d 1 . .
    O O1 0.6838(6) 0.8797(8) 0.3980(5) 0.226(4) Uani d 1 . .
    S S1 0.72380(15) 0.9402(2) 0.45628(13) 0.1150(8) Uani d 1 . .
    C C53 0.6710(9) 0.9393(10) 0.5169(9) 0.159(4) Uani d 1 . .
    F F2 0.6754(6) 0.8555(6) 0.5521(5) 0.248(4) Uani d 1 . .
    F F1 0.6960(7) 0.9994(8) 0.5715(5) 0.265(4) Uani d 1 . .
    F F3 0.5898(6) 0.9540(8) 0.4846(7) 0.282(5) Uani d 1 . .
loop_
    _atom_site_aniso_label
    _atom_site_aniso_U_11
    _atom_site_aniso_U_22
    _atom_site_aniso_U_33
    _atom_site_aniso_U_12
    _atom_site_aniso_U_13
    _atom_site_aniso_U_23
    Ag1 0.0616(3) 0.0814(4) 0.0401(3) -0.0132(2) 0.0113(2) 0.0016(2)
    N3 0.050(3) 0.065(3) 0.043(2) -0.006(2) 0.0139(19) -0.008(2)
    N1 0.051(2) 0.042(2) 0.054(2) 0.0020(18) 0.0144(19) -0.0029(19)
    N4 0.048(2) 0.060(3) 0.052(2) -0.0033(19) 0.0148(19) 0.000(2)
    N2 0.052(2) 0.052(3) 0.045(2) 0.0022(19) 0.0137(19) 0.0049(19)
    C24 0.037(3) 0.056(3) 0.054(3) 0.002(2) 0.016(2) -0.002(2)
    C25 0.038(3) 0.069(3) 0.059(3) 0.002(2) 0.014(2) -0.007(2)
    C51 0.054(3) 0.034(3) 0.058(3) 0.002(2) 0.008(2) -0.005(2)
    C4 0.072(3) 0.038(3) 0.048(3) 0.005(2) -0.001(2) -0.001(2)
    C9 0.055(3) 0.044(3) 0.040(3) 0.003(2) 0.004(2) 0.004(2)
    C50 0.048(3) 0.038(3) 0.060(3) -0.003(2) 0.015(2) -0.001(2)
    C23 0.043(3) 0.054(3) 0.057(3) 0.004(2) 0.014(2) -0.002(2)
    C11 0.043(3) 0.055(3) 0.061(3) 0.001(2) 0.021(2) 0.001(2)
    C3 0.059(3) 0.051(3) 0.066(4) 0.007(3) -0.012(3) 0.002(3)
    C35 0.041(3) 0.072(3) 0.041(3) 0.004(2) 0.015(2) -0.006(2)
    C52 0.069(3) 0.035(3) 0.054(3) -0.006(2) 0.013(2) -0.002(2)
    C2 0.058(3) 0.053(4) 0.085(4) 0.002(3) 0.003(3) -0.003(3)
    C49 0.046(3) 0.056(3) 0.057(3) -0.001(2) 0.013(2) -0.008(3)
    C27 0.059(3) 0.064(3) 0.057(3) -0.006(3) 0.014(3) -0.015(3)
    C47 0.073(3) 0.039(3) 0.064(3) -0.002(2) 0.023(3) -0.005(2)
    C1 0.053(3) 0.058(4) 0.071(4) 0.000(2) 0.016(3) -0.007(3)
    C21 0.039(3) 0.072(3) 0.061(3) 0.011(2) 0.010(2) 0.008(2)
    C8 0.061(3) 0.046(3) 0.040(3) 0.007(2) 0.010(2) 0.010(2)
    C26 0.035(3) 0.079(3) 0.054(3) 0.010(2) 0.012(2) -0.002(2)
    C22 0.042(3) 0.064(3) 0.066(3) 0.004(2) 0.012(2) 0.003(3)
    C38 0.055(3) 0.069(4) 0.078(4) -0.016(3) 0.026(3) -0.011(3)
    C37 0.049(3) 0.050(3) 0.063(3) -0.008(2) 0.016(2) -0.005(2)
    C48 0.057(3) 0.053(3) 0.073(3) 0.000(3) 0.023(3) -0.008(3)
    C34 0.050(3) 0.073(3) 0.043(3) 0.002(2) 0.011(2) 0.002(2)
    C14 0.047(3) 0.079(4) 0.070(3) -0.010(3) 0.019(3) -0.015(3)
    C40 0.049(3) 0.039(3) 0.077(3) -0.005(2) 0.008(2) -0.005(3)
    C28 0.053(3) 0.080(4) 0.069(4) -0.007(3) 0.011(3) -0.028(3)
    C10 0.060(3) 0.054(3) 0.058(3) 0.003(2) 0.022(2) 0.009(2)
    C5 0.099(4) 0.060(4) 0.041(3) 0.009(3) 0.004(3) 0.003(3)
    C12 0.060(3) 0.064(3) 0.083(4) -0.009(3) 0.022(3) 0.000(3)
    C36 0.060(3) 0.065(3) 0.059(3) -0.009(3) 0.020(3) 0.001(3)
    C6 0.107(4) 0.080(4) 0.044(3) 0.016(4) 0.018(3) 0.008(3)
    C43 0.085(4) 0.046(3) 0.057(3) 0.001(3) 0.006(3) -0.005(3)
    C39 0.052(3) 0.062(4) 0.092(4) -0.006(3) 0.020(3) -0.013(3)
    C7 0.081(4) 0.066(4) 0.048(3) 0.010(3) 0.022(3) 0.010(3)
    C46 0.101(4) 0.056(4) 0.069(4) 0.008(3) 0.037(3) -0.003(3)
    C20 0.057(4) 0.091(4) 0.080(4) 0.021(3) 0.020(3) 0.025(3)
    C29 0.051(3) 0.097(4) 0.055(3) 0.002(3) 0.007(3) -0.021(3)
    C30 0.045(3) 0.091(4) 0.043(3) 0.007(3) 0.009(2) -0.008(2)
    C41 0.053(3) 0.057(4) 0.089(4) -0.004(3) -0.001(3) -0.008(3)
    C42 0.080(4) 0.055(4) 0.076(4) 0.000(3) -0.003(3) -0.007(3)
    C13 0.061(4) 0.074(4) 0.094(4) -0.019(3) 0.021(3) -0.017(3)
    C31 0.064(4) 0.111(4) 0.048(3) 0.007(3) 0.002(3) 0.005(3)
    C17 0.044(3) 0.107(4) 0.058(3) 0.011(3) 0.011(3) -0.011(3)
    C44 0.112(5) 0.061(4) 0.065(4) 0.008(4) 0.016(3) -0.002(3)
    C18 0.057(4) 0.131(5) 0.062(4) 0.018(3) 0.009(3) 0.007(4)
    C19 0.067(4) 0.124(5) 0.071(4) 0.027(4) 0.008(3) 0.024(4)
    C45 0.129(5) 0.069(4) 0.066(4) 0.012(4) 0.030(4) -0.005(3)
    C16 0.054(4) 0.122(5) 0.069(4) -0.002(3) 0.012(3) -0.023(3)
    C33 0.066(4) 0.088(4) 0.065(3) -0.005(3) 0.009(3) 0.015(3)
    C15 0.056(4) 0.105(5) 0.081(4) -0.018(3) 0.014(3) -0.030(3)
    C32 0.086(5) 0.113(5) 0.053(4) 0.005(4) 0.000(3) 0.023(3)
    O3 0.100(4) 0.401(13) 0.090(4) 0.045(5) 0.021(4) 0.048(5)
    O2 0.256(10) 0.187(6) 0.246(10) 0.016(6) 0.099(8) 0.088(6)
    O1 0.201(8) 0.253(8) 0.170(7) -0.016(6) 0.000(6) -0.078(7)
    S1 0.0939(16) 0.157(2) 0.0820(15) -0.0174(15) 0.0165(12) -0.0017(14)
    C53 0.173(8) 0.130(7) 0.210(9) -0.030(6) 0.112(7) -0.010(6)
    F2 0.316(10) 0.199(7) 0.310(9) -0.005(6) 0.210(8) 0.070(6)
    F1 0.336(10) 0.268(9) 0.281(9) -0.081(7) 0.221(8) -0.093(7)
    F3 0.160(6) 0.309(10) 0.416(12) 0.006(6) 0.151(7) 0.077(8)
_geom_special_details
;
 All esds (except the esd in the dihedral angle between two l.s. planes)
 are estimated using the full covariance matrix.  The cell esds are taken
 into account individually in the estimation of esds in distances, angles
 and torsion angles; correlations between esds in cell parameters are only
 used when they are defined by crystal symmetry.  An approximate (isotropic)
 treatment of cell esds is used for estimating esds involving l.s. planes.
;
loop_
    _geom_bond_atom_site_label_1
    _geom_bond_atom_site_label_2
    _geom_bond_site_symmetry_2
    _geom_bond_distance
    _geom_bond_publ_flag
    Ag1 N3 . 2.249(4) y
    Ag1 N1 . 2.228(4) y
    Ag1 N4 . 2.411(4) y
    Ag1 N2 . 2.399(4) y
    N3 C35 . 1.368(7) ?
    N3 C27 . 1.326(6) ?
    N1 C9 . 1.364(7) ?
    N1 C1 . 1.321(7) ?
    N4 C34 . 1.420(7) ?
    N4 C36 . 1.286(6) ?
    N2 C8 . 1.400(6) ?
    N2 C10 . 1.274(6) ?
    C24 C25 . 1.424(7) ?
    C24 C23 . 1.434(7) ?
    C24 C11 . 1.413(7) ?
    C25 C26 . 1.427(7) ?
    C25 C14 . 1.406(7) ?
    C51 C50 . 1.416(7) ?
    C51 C52 . 1.428(8) ?
    C51 C40 . 1.417(7) ?
    C4 C9 . 1.430(7) ?
    C4 C3 . 1.400(8) ?
    C4 C5 . 1.412(9) ?
    C9 C8 . 1.434(7) ?
    C50 C49 . 1.434(7) ?
    C50 C37 . 1.426(7) ?
    C23 H23 . 0.9300 ?
    C23 C22 . 1.344(7) ?
    C11 C10 . 1.473(7) ?
    C11 C12 . 1.384(7) ?
    C3 H3 . 0.9300 ?
    C3 C2 . 1.336(9) ?
    C35 C34 . 1.407(7) ?
    C35 C30 . 1.424(7) ?
    C52 C47 . 1.426(8) ?
    C52 C43 . 1.413(7) ?
    C2 H2 . 0.9300 ?
    C2 C1 . 1.396(8) ?
    C49 H49 . 0.9300 ?
    C49 C48 . 1.346(7) ?
    C27 H27 . 0.9300 ?
    C27 C28 . 1.404(7) ?
    C47 C48 . 1.433(7) ?
    C47 C46 . 1.410(8) ?
    C1 H1 . 0.9300 ?
    C21 C26 . 1.406(8) ?
    C21 C22 . 1.417(8) ?
    C21 C20 . 1.426(8) ?
    C8 C7 . 1.386(7) ?
    C26 C17 . 1.436(7) ?
    C22 H22 . 0.9300 ?
    C38 H38 . 0.9300 ?
    C38 C37 . 1.387(7) ?
    C38 C39 . 1.375(7) ?
    C37 C36 . 1.454(7) ?
    C48 H48 . 0.9300 ?
    C34 C33 . 1.392(8) ?
    C14 C13 . 1.396(8) ?
    C14 C15 . 1.431(8) ?
    C40 C39 . 1.387(8) ?
    C40 C41 . 1.440(7) ?
    C28 H28 . 0.9300 ?
    C28 C29 . 1.336(8) ?
    C10 H10 . 0.9300 ?
    C5 H5 . 0.9300 ?
    C5 C6 . 1.342(9) ?
    C12 H12 . 0.9300 ?
    C12 C13 . 1.364(8) ?
    C36 H36 . 0.9300 ?
    C6 H6 . 0.9300 ?
    C6 C7 . 1.391(8) ?
    C43 C42 . 1.437(9) ?
    C43 C44 . 1.377(9) ?
    C39 H39 . 0.9300 ?
    C7 H7 . 0.9300 ?
    C46 H46 . 0.9300 ?
    C46 C45 . 1.395(8) ?
    C20 H20 . 0.9300 ?
    C20 C19 . 1.382(9) ?
    C29 H29 . 0.9300 ?
    C29 C30 . 1.400(8) ?
    C30 C31 . 1.410(8) ?
    C41 H41 . 0.9300 ?
    C41 C42 . 1.344(9) ?
    C42 H42 . 0.9300 ?
    C13 H13 . 0.9300 ?
    C31 H31 . 0.9300 ?
    C31 C32 . 1.343(9) ?
    C17 C18 . 1.382(9) ?
    C17 C16 . 1.427(9) ?
    C44 H44 . 0.9300 ?
    C44 C45 . 1.359(9) ?
    C18 H18 . 0.9300 ?
    C18 C19 . 1.366(10) ?
    C19 H19 . 0.9300 ?
    C45 H45 . 0.9300 ?
    C16 H16 . 0.9300 ?
    C16 C15 . 1.327(9) ?
    C33 H33 . 0.9300 ?
    C33 C32 . 1.411(8) ?
    C15 H15 . 0.9300 ?
    C32 H32 . 0.9300 ?
    O3 S1 . 1.321(7) ?
    O2 S1 . 1.515(9) ?
    O1 S1 . 1.352(8) ?
    S1 C53 . 1.698(11) ?
    C53 F2 . 1.309(13) ?
    C53 F1 . 1.268(13) ?
    C53 F3 . 1.320(15) ?
loop_
    _geom_angle_atom_site_label_1
    _geom_angle_atom_site_label_2
    _geom_angle_atom_site_label_3
    _geom_angle_site_symmetry_1
    _geom_angle_site_symmetry_3
    _geom_angle
    _geom_angle_publ_flag
    N3 Ag1 N4 . . 72.24(15) y
    N3 Ag1 N2 . . 120.45(15) y
    N1 Ag1 N3 . . 151.52(16) y
    N1 Ag1 N4 . . 119.33(15) y
    N1 Ag1 N2 . . 73.09(15) y
    N2 Ag1 N4 . . 131.88(14) y
    C35 N3 Ag1 . . 117.9(3) ?
    C27 N3 Ag1 . . 123.0(4) ?
    C27 N3 C35 . . 118.3(5) ?
    C9 N1 Ag1 . . 117.5(3) ?
    C1 N1 Ag1 . . 124.6(4) ?
    C1 N1 C9 . . 117.3(5) ?
    C34 N4 Ag1 . . 111.0(3) ?
    C36 N4 Ag1 . . 121.2(4) ?
    C36 N4 C34 . . 119.0(5) ?
    C8 N2 Ag1 . . 111.0(3) ?
    C10 N2 Ag1 . . 121.2(4) ?
    C10 N2 C8 . . 120.1(5) ?
    C25 C24 C23 . . 117.8(5) ?
    C11 C24 C25 . . 118.2(5) ?
    C11 C24 C23 . . 124.0(5) ?
    C24 C25 C26 . . 119.8(5) ?
    C14 C25 C24 . . 121.0(5) ?
    C14 C25 C26 . . 119.2(5) ?
    C50 C51 C52 . . 119.6(5) ?
    C50 C51 C40 . . 120.8(5) ?
    C40 C51 C52 . . 119.6(5) ?
    C3 C4 C9 . . 117.4(6) ?
    C3 C4 C5 . . 124.1(6) ?
    C5 C4 C9 . . 118.5(6) ?
    N1 C9 C4 . . 121.6(5) ?
    N1 C9 C8 . . 119.0(4) ?
    C4 C9 C8 . . 119.4(5) ?
    C51 C50 C49 . . 119.2(5) ?
    C51 C50 C37 . . 117.9(5) ?
    C37 C50 C49 . . 122.9(5) ?
    C24 C23 H23 . . 119.2 ?
    C22 C23 C24 . . 121.5(5) ?
    C22 C23 H23 . . 119.2 ?
    C24 C11 C10 . . 123.9(5) ?
    C12 C11 C24 . . 119.5(5) ?
    C12 C11 C10 . . 116.5(5) ?
    C4 C3 H3 . . 119.8 ?
    C2 C3 C4 . . 120.4(6) ?
    C2 C3 H3 . . 119.8 ?
    N3 C35 C34 . . 118.9(5) ?
    N3 C35 C30 . . 121.1(5) ?
    C34 C35 C30 . . 120.0(5) ?
    C47 C52 C51 . . 119.9(5) ?
    C43 C52 C51 . . 120.6(6) ?
    C43 C52 C47 . . 119.5(5) ?
    C3 C2 H2 . . 120.5 ?
    C3 C2 C1 . . 118.9(6) ?
    C1 C2 H2 . . 120.5 ?
    C50 C49 H49 . . 119.6 ?
    C48 C49 C50 . . 120.9(5) ?
    C48 C49 H49 . . 119.6 ?
    N3 C27 H27 . . 118.4 ?
    N3 C27 C28 . . 123.2(6) ?
    C28 C27 H27 . . 118.4 ?
    C52 C47 C48 . . 118.3(5) ?
    C46 C47 C52 . . 119.1(5) ?
    C46 C47 C48 . . 122.6(6) ?
    N1 C1 C2 . . 124.4(6) ?
    N1 C1 H1 . . 117.8 ?
    C2 C1 H1 . . 117.8 ?
    C26 C21 C22 . . 118.7(5) ?
    C26 C21 C20 . . 119.7(5) ?
    C22 C21 C20 . . 121.6(6) ?
    N2 C8 C9 . . 118.2(5) ?
    C7 C8 N2 . . 123.0(5) ?
    C7 C8 C9 . . 118.7(5) ?
    C25 C26 C17 . . 119.8(6) ?
    C21 C26 C25 . . 120.1(5) ?
    C21 C26 C17 . . 120.0(6) ?
    C23 C22 C21 . . 121.8(5) ?
    C23 C22 H22 . . 119.1 ?
    C21 C22 H22 . . 119.1 ?
    C37 C38 H38 . . 119.3 ?
    C39 C38 H38 . . 119.3 ?
    C39 C38 C37 . . 121.4(6) ?
    C50 C37 C36 . . 124.6(5) ?
    C38 C37 C50 . . 119.7(5) ?
    C38 C37 C36 . . 115.6(5) ?
    C49 C48 C47 . . 121.9(5) ?
    C49 C48 H48 . . 119.0 ?
    C47 C48 H48 . . 119.0 ?
    C35 C34 N4 . . 118.6(5) ?
    C33 C34 N4 . . 121.2(5) ?
    C33 C34 C35 . . 120.0(5) ?
    C25 C14 C15 . . 119.1(6) ?
    C13 C14 C25 . . 118.3(5) ?
    C13 C14 C15 . . 122.6(6) ?
    C51 C40 C41 . . 118.5(6) ?
    C39 C40 C51 . . 119.0(5) ?
    C39 C40 C41 . . 122.5(6) ?
    C27 C28 H28 . . 120.5 ?
    C29 C28 C27 . . 118.9(6) ?
    C29 C28 H28 . . 120.5 ?
    N2 C10 C11 . . 124.4(5) ?
    N2 C10 H10 . . 117.8 ?
    C11 C10 H10 . . 117.8 ?
    C4 C5 H5 . . 119.6 ?
    C6 C5 C4 . . 120.8(6) ?
    C6 C5 H5 . . 119.6 ?
    C11 C12 H12 . . 119.1 ?
    C13 C12 C11 . . 121.8(6) ?
    C13 C12 H12 . . 119.1 ?
    N4 C36 C37 . . 123.7(5) ?
    N4 C36 H36 . . 118.2 ?
    C37 C36 H36 . . 118.2 ?
    C5 C6 H6 . . 119.0 ?
    C5 C6 C7 . . 121.9(6) ?
    C7 C6 H6 . . 119.0 ?
    C52 C43 C42 . . 118.2(6) ?
    C44 C43 C52 . . 119.2(6) ?
    C44 C43 C42 . . 122.6(6) ?
    C38 C39 C40 . . 120.9(6) ?
    C38 C39 H39 . . 119.6 ?
    C40 C39 H39 . . 119.6 ?
    C8 C7 C6 . . 120.6(6) ?
    C8 C7 H7 . . 119.7 ?
    C6 C7 H7 . . 119.7 ?
    C47 C46 H46 . . 120.4 ?
    C45 C46 C47 . . 119.3(7) ?
    C45 C46 H46 . . 120.4 ?
    C21 C20 H20 . . 120.7 ?
    C19 C20 C21 . . 118.6(7) ?
    C19 C20 H20 . . 120.7 ?
    C28 C29 H29 . . 119.5 ?
    C28 C29 C30 . . 120.9(5) ?
    C30 C29 H29 . . 119.5 ?
    C29 C30 C35 . . 117.5(5) ?
    C29 C30 C31 . . 124.1(6) ?
    C31 C30 C35 . . 118.4(6) ?
    C40 C41 H41 . . 119.3 ?
    C42 C41 C40 . . 121.4(6) ?
    C42 C41 H41 . . 119.3 ?
    C43 C42 H42 . . 119.2 ?
    C41 C42 C43 . . 121.6(6) ?
    C41 C42 H42 . . 119.2 ?
    C14 C13 H13 . . 119.5 ?
    C12 C13 C14 . . 121.1(6) ?
    C12 C13 H13 . . 119.5 ?
    C30 C31 H31 . . 119.7 ?
    C32 C31 C30 . . 120.6(6) ?
    C32 C31 H31 . . 119.7 ?
    C18 C17 C26 . . 117.6(6) ?
    C18 C17 C16 . . 123.9(6) ?
    C16 C17 C26 . . 118.5(6) ?
    C43 C44 H44 . . 119.0 ?
    C45 C44 C43 . . 121.9(7) ?
    C45 C44 H44 . . 119.0 ?
    C17 C18 H18 . . 118.8 ?
    C19 C18 C17 . . 122.5(7) ?
    C19 C18 H18 . . 118.8 ?
    C20 C19 H19 . . 119.2 ?
    C18 C19 C20 . . 121.5(7) ?
    C18 C19 H19 . . 119.2 ?
    C46 C45 H45 . . 119.5 ?
    C44 C45 C46 . . 121.0(7) ?
    C44 C45 H45 . . 119.5 ?
    C17 C16 H16 . . 119.5 ?
    C15 C16 C17 . . 121.0(6) ?
    C15 C16 H16 . . 119.5 ?
    C34 C33 H33 . . 120.7 ?
    C34 C33 C32 . . 118.7(6) ?
    C32 C33 H33 . . 120.7 ?
    C14 C15 H15 . . 118.8 ?
    C16 C15 C14 . . 122.3(7) ?
    C16 C15 H15 . . 118.8 ?
    C31 C32 C33 . . 122.2(6) ?
    C31 C32 H32 . . 118.9 ?
    C33 C32 H32 . . 118.9 ?
    O3 S1 O2 . . 115.4(6) ?
    O3 S1 O1 . . 122.5(6) ?
    O3 S1 C53 . . 105.0(6) ?
    O2 S1 C53 . . 96.7(6) ?
    O1 S1 O2 . . 105.8(6) ?
    O1 S1 C53 . . 108.2(7) ?
    F2 C53 S1 . . 113.8(10) ?
    F2 C53 F3 . . 103.2(10) ?
    F1 C53 S1 . . 116.2(9) ?
    F1 C53 F2 . . 101.8(13) ?
    F1 C53 F3 . . 105.9(12) ?
    F3 C53 S1 . . 114.4(12) ?
loop_
    _geom_torsion_atom_site_label_1
    _geom_torsion_atom_site_label_2
    _geom_torsion_atom_site_label_3
    _geom_torsion_atom_site_label_4
    _geom_torsion_site_symmetry_1
    _geom_torsion_site_symmetry_2
    _geom_torsion_site_symmetry_3
    _geom_torsion_site_symmetry_4
    _geom_torsion
    _geom_torsion_publ_flag
    Ag1 N3 C35 C34 . . . . -11.9(6) ?
    Ag1 N3 C35 C30 . . . . 169.1(4) ?
    Ag1 N3 C27 C28 . . . . -168.9(4) ?
    Ag1 N1 C9 C4 . . . . 170.0(3) ?
    Ag1 N1 C9 C8 . . . . -8.7(6) ?
    Ag1 N1 C1 C2 . . . . -170.8(4) ?
    Ag1 N4 C34 C35 . . . . 5.4(6) ?
    Ag1 N4 C34 C33 . . . . -170.8(4) ?
    Ag1 N4 C36 C37 . . . . 36.1(7) ?
    Ag1 N2 C8 C9 . . . . 7.1(5) ?
    Ag1 N2 C8 C7 . . . . -168.5(4) ?
    Ag1 N2 C10 C11 . . . . 33.2(7) ?
    N3 C35 C34 N4 . . . . 3.7(7) ?
    N3 C35 C34 C33 . . . . 179.9(5) ?
    N3 C35 C30 C29 . . . . 0.0(8) ?
    N3 C35 C30 C31 . . . . 178.8(5) ?
    N3 C27 C28 C29 . . . . 0.7(9) ?
    N1 C9 C8 N2 . . . . 0.4(7) ?
    N1 C9 C8 C7 . . . . 176.3(4) ?
    N4 C34 C33 C32 . . . . 177.4(6) ?
    N2 C8 C7 C6 . . . . 177.6(5) ?
    C24 C25 C26 C21 . . . . -0.2(8) ?
    C24 C25 C26 C17 . . . . -178.4(5) ?
    C24 C25 C14 C13 . . . . -0.9(8) ?
    C24 C25 C14 C15 . . . . 179.7(5) ?
    C24 C23 C22 C21 . . . . -0.2(8) ?
    C24 C11 C10 N2 . . . . 32.7(8) ?
    C24 C11 C12 C13 . . . . -3.6(9) ?
    C25 C24 C23 C22 . . . . 3.6(7) ?
    C25 C24 C11 C10 . . . . -173.5(5) ?
    C25 C24 C11 C12 . . . . 3.3(7) ?
    C25 C26 C17 C18 . . . . 176.7(5) ?
    C25 C26 C17 C16 . . . . -1.8(8) ?
    C25 C14 C13 C12 . . . . 0.8(9) ?
    C25 C14 C15 C16 . . . . -0.8(9) ?
    C51 C50 C49 C48 . . . . 3.5(7) ?
    C51 C50 C37 C38 . . . . 6.0(7) ?
    C51 C50 C37 C36 . . . . -169.9(5) ?
    C51 C52 C47 C48 . . . . 2.4(7) ?
    C51 C52 C47 C46 . . . . -178.5(5) ?
    C51 C52 C43 C42 . . . . 0.1(8) ?
    C51 C52 C43 C44 . . . . 178.9(5) ?
    C51 C40 C39 C38 . . . . 4.4(8) ?
    C51 C40 C41 C42 . . . . 1.9(8) ?
    C4 C9 C8 N2 . . . . -178.3(4) ?
    C4 C9 C8 C7 . . . . -2.5(7) ?
    C4 C3 C2 C1 . . . . -1.4(8) ?
    C4 C5 C6 C7 . . . . -2.2(9) ?
    C9 N1 C1 C2 . . . . 0.5(7) ?
    C9 C4 C3 C2 . . . . 0.0(7) ?
    C9 C4 C5 C6 . . . . 1.6(8) ?
    C9 C8 C7 C6 . . . . 2.0(8) ?
    C50 C51 C52 C47 . . . . 1.1(7) ?
    C50 C51 C52 C43 . . . . -177.7(4) ?
    C50 C51 C40 C39 . . . . -2.7(7) ?
    C50 C51 C40 C41 . . . . 176.7(5) ?
    C50 C49 C48 C47 . . . . 0.2(8) ?
    C50 C37 C36 N4 . . . . 29.9(9) ?
    C23 C24 C25 C26 . . . . -3.4(7) ?
    C23 C24 C25 C14 . . . . 177.1(5) ?
    C23 C24 C11 C10 . . . . 8.4(8) ?
    C23 C24 C11 C12 . . . . -174.8(5) ?
    C11 C24 C25 C26 . . . . 178.4(5) ?
    C11 C24 C25 C14 . . . . -1.1(8) ?
    C11 C24 C23 C22 . . . . -178.3(5) ?
    C11 C12 C13 C14 . . . . 1.5(10) ?
    C3 C4 C9 N1 . . . . 1.7(7) ?
    C3 C4 C9 C8 . . . . -179.6(4) ?
    C3 C4 C5 C6 . . . . -178.1(5) ?
    C3 C2 C1 N1 . . . . 1.2(8) ?
    C35 N3 C27 C28 . . . . 0.6(8) ?
    C35 C34 C33 C32 . . . . 1.3(9) ?
    C35 C30 C31 C32 . . . . 1.2(9) ?
    C52 C51 C50 C49 . . . . -4.0(7) ?
    C52 C51 C50 C37 . . . . 177.1(4) ?
    C52 C51 C40 C39 . . . . 177.8(5) ?
    C52 C51 C40 C41 . . . . -2.7(7) ?
    C52 C47 C48 C49 . . . . -3.1(8) ?
    C52 C47 C46 C45 . . . . -1.5(8) ?
    C52 C43 C42 C41 . . . . -1.0(8) ?
    C52 C43 C44 C45 . . . . 0.8(9) ?
    C49 C50 C37 C38 . . . . -172.9(5) ?
    C49 C50 C37 C36 . . . . 11.2(8) ?
    C27 N3 C35 C34 . . . . 178.1(5) ?
    C27 N3 C35 C30 . . . . -0.9(7) ?
    C27 C28 C29 C30 . . . . -1.7(9) ?
    C47 C52 C43 C42 . . . . -178.7(5) ?
    C47 C52 C43 C44 . . . . 0.1(8) ?
    C47 C46 C45 C44 . . . . 2.4(9) ?
    C1 N1 C9 C4 . . . . -1.9(7) ?
    C1 N1 C9 C8 . . . . 179.4(4) ?
    C21 C26 C17 C18 . . . . -1.5(8) ?
    C21 C26 C17 C16 . . . . 180.0(5) ?
    C21 C20 C19 C18 . . . . -1.1(10) ?
    C8 N2 C10 C11 . . . . -179.9(5) ?
    C26 C25 C14 C13 . . . . 179.6(5) ?
    C26 C25 C14 C15 . . . . 0.2(8) ?
    C26 C21 C22 C23 . . . . -3.5(8) ?
    C26 C21 C20 C19 . . . . -0.1(9) ?
    C26 C17 C18 C19 . . . . 0.3(10) ?
    C26 C17 C16 C15 . . . . 1.2(9) ?
    C22 C21 C26 C25 . . . . 3.6(8) ?
    C22 C21 C26 C17 . . . . -178.2(5) ?
    C22 C21 C20 C19 . . . . 179.4(6) ?
    C38 C37 C36 N4 . . . . -146.2(6) ?
    C37 C50 C49 C48 . . . . -177.7(5) ?
    C37 C38 C39 C40 . . . . -0.8(9) ?
    C48 C47 C46 C45 . . . . 177.5(5) ?
    C34 N4 C36 C37 . . . . -179.3(5) ?
    C34 C35 C30 C29 . . . . -179.1(5) ?
    C34 C35 C30 C31 . . . . -0.2(8) ?
    C34 C33 C32 C31 . . . . -0.3(11) ?
    C14 C25 C26 C21 . . . . 179.3(5) ?
    C14 C25 C26 C17 . . . . 1.1(8) ?
    C40 C51 C50 C49 . . . . 176.5(4) ?
    C40 C51 C50 C37 . . . . -2.4(7) ?
    C40 C51 C52 C47 . . . . -179.4(4) ?
    C40 C51 C52 C43 . . . . 1.8(7) ?
    C40 C41 C42 C43 . . . . 0.0(9) ?
    C28 C29 C30 C35 . . . . 1.4(8) ?
    C28 C29 C30 C31 . . . . -177.4(6) ?
    C10 N2 C8 C9 . . . . -142.8(5) ?
    C10 N2 C8 C7 . . . . 41.5(7) ?
    C10 C11 C12 C13 . . . . 173.4(6) ?
    C5 C4 C9 N1 . . . . -178.0(5) ?
    C5 C4 C9 C8 . . . . 0.7(7) ?
    C5 C4 C3 C2 . . . . 179.7(5) ?
    C5 C6 C7 C8 . . . . 0.4(9) ?
    C12 C11 C10 N2 . . . . -144.2(6) ?
    C36 N4 C34 C35 . . . . -142.6(6) ?
    C36 N4 C34 C33 . . . . 41.3(8) ?
    C43 C52 C47 C48 . . . . -178.8(5) ?
    C43 C52 C47 C46 . . . . 0.3(7) ?
    C43 C44 C45 C46 . . . . -2.0(10) ?
    C39 C38 C37 C50 . . . . -4.5(8) ?
    C39 C38 C37 C36 . . . . 171.7(5) ?
    C39 C40 C41 C42 . . . . -178.7(6) ?
    C46 C47 C48 C49 . . . . 177.8(5) ?
    C20 C21 C26 C25 . . . . -176.9(5) ?
    C20 C21 C26 C17 . . . . 1.3(8) ?
    C20 C21 C22 C23 . . . . 177.0(5) ?
    C29 C30 C31 C32 . . . . 180.0(6) ?
    C30 C35 C34 N4 . . . . -177.2(5) ?
    C30 C35 C34 C33 . . . . -1.0(8) ?
    C30 C31 C32 C33 . . . . -1.0(11) ?
    C41 C40 C39 C38 . . . . -175.0(5) ?
    C42 C43 C44 C45 . . . . 179.5(6) ?
    C13 C14 C15 C16 . . . . 179.8(6) ?
    C17 C18 C19 C20 . . . . 0.9(11) ?
    C17 C16 C15 C14 . . . . 0.1(10) ?
    C44 C43 C42 C41 . . . . -179.7(6) ?
    C18 C17 C16 C15 . . . . -177.3(6) ?
    C16 C17 C18 C19 . . . . 178.8(6) ?
    C15 C14 C13 C12 . . . . -179.9(6) ?
    O3 S1 C53 F2 . . . . -63.8(13) ?
    O3 S1 C53 F1 . . . . 53.9(14) ?
    O3 S1 C53 F3 . . . . 177.8(10) ?
    O2 S1 C53 F2 . . . . 177.6(12) ?
    O2 S1 C53 F1 . . . . -64.7(14) ?
    O2 S1 C53 F3 . . . . 59.3(11) ?
    O1 S1 C53 F2 . . . . 68.5(14) ?
    O1 S1 C53 F1 . . . . -173.7(12) ?
    O1 S1 C53 F3 . . . . -49.8(12) ?
loop_
    _geom_hbond_atom_site_label_D
    _geom_hbond_atom_site_label_H
    _geom_hbond_atom_site_label_A
    _geom_hbond_site_symmetry_A
    _geom_hbond_distance_DH
    _geom_hbond_distance_HA
    _geom_hbond_distance_DA
    _geom_hbond_angle_DHA
    C3 H3 O3 4_475 0.93 2.44 3.359(10) 139.9
_shelx_hkl_file
;
  -2   0   0   90.92    5.55
  -3   0   0  190.22    9.75
   4   0   0   21.89    3.55
   4   0   0   26.82    4.87
  -4   0   0   24.57    3.52
  -4   0   0   17.64    3.98
  -5   0   0   17.01    3.95
   5   0   0    9.26    3.86
   5   0   0   18.12    3.44
  -5   0   0   12.51    3.11
  -6   0   0  929.38   43.45
   6   0   0  942.43   42.20
   6   0   0  921.45   44.41
  -6   0   0  944.18   41.96
   7   0   0  197.04   14.63
   7   0   0  185.90   12.08
  -7   0   0  184.41   11.77
  -7   0   0  199.18   13.56
   8   0   0  667.43   31.50
  -8   0   0  721.31   31.84
   8   0   0  493.84   33.05
  -8   0   0  673.91   33.60
   9   0   0  499.14   29.68
  -9   0   0  526.98   28.95
   9   0   0  501.53   26.43
  -9   0   0  515.84   26.51
 -10   0   0  241.79   16.55
  10   0   0  267.23   16.76
 -10   0   0  258.12   18.66
  10   0   0  281.92   20.12
  11   0   0  292.93   22.28
  11   0   0  302.11   19.03
 -11   0   0  292.06   18.92
 -11   0   0  319.55   21.94
 -12   0   0  198.78   17.15
  12   0   0  165.58   19.17
 -12   0   0  172.08   14.05
 -13   0   0  156.24   18.24
  13   0   0  123.75   17.83
 -14   0   0   64.04   11.83
  14   0   0  109.98   17.11
  15   0   0   78.13   15.78
 -15   0   0  117.86   17.63
  16   0   0   28.02   11.11
 -16   0   0   16.62    7.93
 -17   0   0    8.10    7.20
  17   0   0   26.18   10.72
 -18   0   0   29.40   10.85
  18   0   0   36.68   12.18
  19   0   0    4.24    9.42
 -19   0   0   16.77    9.68
  -2  -1   0  121.62    8.18
   2  -1   0  104.12    6.66
   2   1   0  107.07    6.56
  -2   1   0  105.03    6.40
  -3  -1   0    4.70    2.14
   3  -1   0    3.55    2.53
  -3  -1   0    4.47    2.59
  -3   1   0    0.74    2.32
   3   1   0    7.90    3.05
  -3   1   0    7.95    2.44
   4  -1   0   53.33    4.88
  -4  -1   0   50.45    5.90
   4  -1   0   48.08    6.74
  -4  -1   0   56.41    5.24
  -4   1   0   60.79    5.28
  -4   1   0   48.64    5.57
   4   1   0   58.64    6.62
  -5  -1   0  236.23   14.00
   5  -1   0  231.29   12.71
  -5  -1   0  238.75   13.25
   5   1   0  251.87   14.85
  -5   1   0  230.97   13.34
  -5   1   0  220.41   13.46
  -6  -1   0   27.64    5.52
  -6  -1   0   21.65    4.30
   6  -1   0   20.89    3.88
   6  -1   0   24.65    5.81
  -6  -1   0   31.89    4.23
  -6   1   0   27.28    5.13
   6   1   0   17.20    5.14
  -6   1   0   23.77    4.63
   7  -1   0  106.86   12.16
  -7  -1   0  109.03   11.56
  -7  -1   0   90.06    7.24
   7  -1   0   97.00    7.96
  -7   1   0   91.26    8.34
  -7   1   0  117.41   11.28
   7   1   0  112.93   11.47
  -8  -1   0   28.44    4.87
   8  -1   0   32.88    5.50
   8  -1   0   17.67    6.18
  -8  -1   0   38.27    6.99
  -8   1   0   16.46    4.57
  -8   1   0   26.82    6.02
   8   1   0   26.22    6.73
   8   1   0   43.75    6.55
  -9  -1   0   62.78    9.80
   9  -1   0   67.74   11.13
  -9  -1   0   55.07    7.20
   9  -1   0   69.52    8.10
   9   1   0   59.30    8.12
  -9   1   0   70.51    8.90
  -9   1   0   46.41    8.24
   9   1   0   46.84    9.03
  10  -1   0   90.78   13.61
 -10  -1   0   86.30   12.42
 -10  -1   0   84.24    9.36
  10  -1   0   95.35    9.87
 -10   1   0  115.64   12.93
  10   1   0   88.44   10.52
  10   1   0   81.74   11.95
 -10   1   0   94.01   11.25
 -11  -1   0   11.15    4.46
 -11  -1   0   19.18    7.01
  11  -1   0    9.37    5.16
  11  -1   0    8.64    4.33
  11   1   0   14.06    5.11
 -11   1   0    4.21    4.22
  11   1   0    9.37    6.43
 -11   1   0    6.12    4.86
 -12  -1   0   23.61    7.50
  12  -1   0    6.88    5.61
  12   1   0    3.84    4.81
  12   1   0   14.28    7.17
 -12   1   0   18.68    6.81
 -12   1   0   21.14    6.19
  13  -1   0   61.21   13.34
 -13  -1   0   89.01   14.12
 -13   1   0  100.77   12.87
  13   1   0   82.26   14.03
 -13   1   0  100.92   14.30
  14  -1   0    0.52    5.70
 -14  -1   0   -4.63    4.42
 -14   1   0    4.57    6.24
  14   1   0    3.52    5.76
 -15  -1   0   -0.83    5.57
  15  -1   0   -2.61    6.28
 -15   1   0    1.89    5.23
  15   1   0    7.20    7.36
 -16  -1   0    8.74    7.25
  16  -1   0   25.55   10.24
  16   1   0   11.74    8.84
 -16   1   0    1.32    6.16
  17  -1   0   -8.18    5.07
 -17  -1   0   10.15    7.39
  17   1   0    8.36    7.25
 -17   1   0    1.95    6.79
  18  -1   0    9.57    8.79
 -18  -1   0   -6.86    5.41
  18   1   0    1.98    8.14
 -18   1   0    5.87    6.93
 -19  -1   0   14.05   10.14
  19  -1   0    0.70    7.69
 -19   1   0   -1.73    6.90
  19   1   0   15.68   10.89
   0  -2   0 4010.42  165.56
   0   2   0 4019.00  165.99
  -1  -2   0   29.70    4.25
   1  -2   0   38.62    3.97
   1  -2   0   38.95    4.22
  -1   2   0   44.08    3.88
   1   2   0   48.98    4.14
   2  -2   0 1856.13   77.99
   2  -2   0 1865.63   78.58
  -2  -2   0 1870.69   77.99
   2   2   0 1884.30   78.69
  -2   2   0 1802.26   78.45
   3  -2   0  124.78    8.72
  -3  -2   0  129.47    8.98
   3  -2   0  142.13    8.30
  -3  -2   0  132.59    8.63
  -3   2   0  140.20    8.01
  -3   2   0  128.88    8.71
   3   2   0  145.95    9.17
  -4  -2   0   -2.16    1.90
   4  -2   0   -3.14    1.81
  -4  -2   0   -1.27    2.06
   4  -2   0    3.32    2.81
   4   2   0    0.22    2.56
  -4   2   0    0.88    2.23
  -4   2   0    1.36    2.39
  -5  -2   0  135.03    9.61
   5  -2   0  124.62   10.09
  -5  -2   0  120.97    9.53
   5  -2   0  133.52    8.37
  -5   2   0  116.47    8.74
   5   2   0  119.30    9.93
  -5   2   0  124.63    9.27
   6  -2   0  189.49   11.41
  -6  -2   0  192.21   12.53
  -6  -2   0  203.62   13.38
   6  -2   0  181.78   13.68
  -6   2   0  192.59   12.70
   6   2   0  190.62   13.47
  -6   2   0  178.17   12.19
   7  -2   0   21.61    6.08
  -7  -2   0   27.24    5.88
   7  -2   0   28.19    4.68
  -7  -2   0   36.77    4.53
  -7  -2   0   24.14    5.13
  -7   2   0   22.94    5.30
  -7   2   0   33.75    6.10
   7   2   0   24.55    6.04
  -8  -2   0  238.40   15.52
   8  -2   0  218.31   17.07
  -8  -2   0  234.30   16.48
  -8  -2   0  241.39   12.90
   8  -2   0  231.85   14.07
  -8   2   0  226.23   15.67
   8   2   0  222.61   16.77
  -8   2   0  230.15   15.48
   9  -2   0  170.13   11.84
  -9  -2   0  180.57   10.95
  -9  -2   0  180.57   14.55
   9  -2   0  191.36   16.00
  -9  -2   0  151.95   12.67
   9   2   0  176.07   14.95
  -9   2   0  163.63   13.48
  -9   2   0  158.83   13.51
 -10  -2   0   18.24    5.91
  10  -2   0   15.88    6.38
  10  -2   0   11.50    4.32
 -10  -2   0    6.93    3.32
 -10   2   0   15.20    5.27
  10   2   0   14.63    5.25
 -10   2   0   13.18    5.32
  10   2   0   14.52    6.46
  11  -2   0   98.44   14.82
 -11  -2   0  122.47   15.14
  11   2   0  107.21   12.52
 -11   2   0  110.68   13.56
 -11   2   0  150.58   15.62
  11   2   0  109.01   14.63
  12  -2   0   49.04   11.08
 -12  -2   0   43.55    9.24
  12   2   0   42.15    8.25
 -12   2   0   17.77    7.56
  12   2   0   37.97    9.78
 -12   2   0   50.53    9.50
  13  -2   0   26.20    9.54
 -13  -2   0    8.98    5.66
 -13   2   0   15.28    6.96
  13   2   0   12.28    7.18
 -13   2   0    4.41    4.99
 -14  -2   0   14.69    7.90
  14  -2   0   26.02    9.05
  14   2   0   24.69   10.28
 -14   2   0   29.74    7.94
 -14   2   0    8.40    6.18
 -15  -2   0   14.45    8.40
  15  -2   0   55.98   12.90
  15   2   0   16.92    9.09
 -15   2   0    3.99    6.08
 -16  -2   0    1.47    6.57
  16  -2   0   -4.26    5.66
  16   2   0   12.89    8.55
 -16   2   0    3.51    6.56
  17  -2   0    2.64    6.57
 -17  -2   0   12.23    7.15
  17   2   0    0.95    7.71
 -17   2   0    2.62    6.80
 -18  -2   0   17.41    8.93
  18  -2   0    6.06    7.60
 -18   2   0    9.00    8.36
  18   2   0   13.42   10.12
   0  -3   0   -0.43    2.03
   0  -3   0    1.37    2.02
   0   3   0    1.64    1.92
  -1  -3   0  118.51    8.97
   1  -3   0  134.46    8.58
   1  -3   0  105.84    8.30
  -1  -3   0  128.95    7.11
   1   3   0  124.33    7.26
  -1   3   0  129.45    8.29
   1   3   0  138.49    8.60
   2  -3   0 3030.82  123.19
  -2  -3   0 2499.27  123.94
  -2  -3   0 3056.84  122.23
   2  -3   0 3045.79  123.50
  -2   3   0 2924.40  123.21
   2   3   0 3038.58  123.48
   3  -3   0   10.86    3.29
  -3  -3   0    9.94    3.57
   3  -3   0    6.50    2.83
  -3  -3   0    8.19    2.79
   3   3   0    9.94    3.46
  -3   3   0    8.51    3.20
  -3   3   0    8.21    2.25
   4  -3   0 1149.95   51.06
  -4  -3   0 1222.23   53.22
  -4  -3   0 1132.63   51.78
  -4   3   0 1170.81   50.36
  -4   3   0 1124.32   52.54
   4   3   0 1179.36   52.64
  -5  -3   0  456.67   24.31
  -5  -3   0  471.29   24.79
   5  -3   0  460.68   23.02
   5  -3   0  489.85   25.29
  -5   3   0  478.83   23.03
  -5   3   0  445.95   24.65
   5   3   0  491.24   25.12
  -6  -3   0   81.68    9.31
  -6  -3   0   66.50    8.51
   6  -3   0   69.96    7.17
   6  -3   0   83.09    9.85
  -6   3   0   79.87    8.14
  -6   3   0   69.25    9.03
   6   3   0   48.81    7.60
   7  -3   0  470.31   23.48
  -7  -3   0  475.61   25.43
  -7  -3   0  433.63   25.43
   7  -3   0  451.10   26.26
   7   3   0  447.68   26.19
  -7   3   0  447.78   25.74
  -7   3   0  505.24   24.79
  -8  -3   0  131.98   13.92
   8  -3   0  139.35   10.54
   8  -3   0  128.19   14.35
  -8  -3   0  134.43   11.69
  -8  -3   0  151.64    8.67
  -8   3   0  173.61   12.33
  -8   3   0  164.64   12.98
   8   3   0  147.87   13.06
   9  -3   0   12.43    5.05
   9  -3   0   16.21    4.32
  -9  -3   0    9.64    4.73
  -9  -3   0   13.80    2.99
  -9  -3   0    5.23    4.07
   9   3   0   21.76    6.66
  -9   3   0   12.59    4.84
  -9   3   0    0.75    3.74
 -10  -3   0  168.60   14.12
 -10  -3   0  150.95   16.44
  10  -3   0  173.61   18.30
  10  -3   0  166.45   12.30
 -10   3   0  164.54   14.18
  10   3   0  153.79   17.04
 -10   3   0  163.38   13.92
 -11  -3   0  145.84   16.44
  11  -3   0  151.07   18.08
 -11  -3   0  145.33   13.44
 -11   3   0  170.30   17.18
  11   3   0  162.64   17.94
 -11   3   0  160.38   17.05
  12  -3   0    8.90    6.06
 -12  -3   0   10.04    5.80
  12   3   0   -0.80    5.89
  12   3   0    4.31    4.53
 -12   3   0    1.15    4.53
 -12   3   0   18.15    6.77
 -13  -3   0  141.29   17.92
  13  -3   0  123.20   17.48
 -13   3   0   84.49   13.05
  13   3   0  105.02   15.78
 -13   3   0  116.32   15.35
 -14  -3   0   73.64   13.38
  14  -3   0  146.40   19.35
  14   3   0  112.51   16.86
 -14   3   0  138.41   16.72
 -14   3   0  102.47   14.81
  15  -3   0   43.81   11.05
 -15  -3   0   62.66   12.46
 -15   3   0   39.73   10.24
  15   3   0   49.12   11.98
 -15   3   0   41.60   10.39
 -16  -3   0   19.30    8.43
  16  -3   0   38.54   11.97
  16   3   0   44.97   12.62
 -16   3   0   51.39   12.36
  17  -3   0    7.68    6.67
 -17  -3   0   12.31    8.59
  17   3   0   14.46    9.55
 -17   3   0    2.40    7.84
  18  -3   0    6.47    8.24
 -18  -3   0   -1.78    7.15
  18   3   0   -3.05    7.19
 -18   3   0    5.57    6.63
   0  -4   0 9745.09  385.22
   0  -4   0 8301.26  385.54
   0   4   0 9999.00  384.32
   1  -4   0 4994.09  212.91
  -1  -4   0 5226.45  210.07
   1  -4   0 5212.69  212.56
  -1  -4   0 5091.44  213.82
   1   4   0 4970.43  212.31
   1   4   0 5170.47  210.80
  -1   4   0 5061.41  211.89
  -2  -4   0  112.32   12.29
   2  -4   0  148.77   10.53
  -2  -4   0  148.66    9.06
   2  -4   0  176.59   10.88
   2   4   0  139.77   10.38
   2   4   0  150.68    8.51
  -2   4   0  167.93   10.76
   3  -4   0   94.44    8.04
   3  -4   0   97.80    8.47
  -3  -4   0   89.26    7.06
  -3  -4   0   79.03    9.41
  -3   4   0   90.29    5.69
   3   4   0   99.94    8.38
   3   4   0   92.89    5.60
  -3   4   0   89.37    9.29
  -4  -4   0   74.40    7.78
  -4  -4   0   61.64    8.25
   4  -4   0   60.84    8.13
   4  -4   0   53.97    6.85
  -4   4   0   65.09    5.33
   4   4   0   62.73    7.83
  -4   4   0   57.01    7.90
  -5  -4   0   25.12    5.06
  -5  -4   0   21.75    5.46
   5  -4   0   17.82    4.80
   5  -4   0   35.55    5.39
  -5   4   0   25.38    4.23
  -5   4   0    7.99    3.93
   5   4   0   23.56    5.26
   6  -4   0    2.40    3.25
  -6  -4   0    3.81    3.13
   6  -4   0    4.03    3.06
  -6  -4   0    9.05    3.75
  -6   4   0    0.19    2.87
   6   4   0    3.71    3.63
  -6   4   0    2.46    3.04
   7  -4   0   -0.68    2.88
  -7  -4   0   -3.83    2.85
   7  -4   0    3.38    3.57
  -7  -4   0   -1.44    2.52
  -7   4   0    1.67    3.01
  -7   4   0   -1.55    2.78
   7   4   0    2.27    3.70
   8  -4   0   -0.93    2.93
  -8  -4   0    4.54    4.06
   8  -4   0    4.48    3.87
  -8  -4   0   13.93    5.01
  -8   4   0    4.33    3.79
  -8   4   0    3.54    3.66
   8   4   0    3.13    4.12
  -9  -4   0   64.28    9.76
  -9  -4   0   88.04   11.98
   9  -4   0   80.62    9.03
   9  -4   0   67.10   10.91
  -9   4   0   82.87   10.23
   9   4   0   97.23   12.94
  -9   4   0   97.84   12.74
 -10  -4   0   23.93    6.75
  10  -4   0   35.28    7.09
 -10  -4   0   31.33    8.12
  10  -4   0   32.24    8.24
  10   4   0   27.95    8.38
 -10   4   0   29.94    7.33
 -10   4   0   28.16    7.10
 -11  -4   0    3.18    4.51
  11  -4   0    1.16    4.25
 -11  -4   0   -3.29    3.78
 -11   4   0   -3.10    4.27
 -11   4   0    0.96    4.60
  11   4   0   -2.35    4.47
  12  -4   0   29.70    8.91
 -12  -4   0   33.24    8.79
 -12  -4   0   28.48    8.05
  12   4   0   18.53    8.50
 -12   4   0   21.19    7.67
 -12   4   0   21.67    6.99
 -13  -4   0   38.24    9.62
  13  -4   0   34.16    9.50
  13   4   0   33.27   10.46
 -13   4   0   35.92    9.27
 -13   4   0   13.74    7.09
 -14  -4   0   13.25    6.20
  14  -4   0    6.53    6.34
 -14   4   0   16.53    7.64
 -14   4   0    5.50    5.73
  14   4   0    0.57    6.39
 -15  -4   0   65.96   13.35
  15  -4   0  112.64   17.92
  15   4   0   73.24   15.34
 -15   4   0   93.72   14.36
 -15   4   0  131.25   17.73
  16  -4   0    1.18    7.04
 -16  -4   0    8.36    6.93
  16   4   0    4.94    7.20
 -16   4   0    6.62    6.76
 -16   4   0    3.42    6.53
 -17  -4   0   -1.56    6.17
  17  -4   0    3.02    6.40
 -17   4   0    0.05    7.25
  17   4   0    5.72    7.12
  18  -4   0    8.02    9.01
 -18  -4   0    3.32    7.88
 -18   4   0   10.08    7.93
  18   4   0   14.39   10.21
   0  -5   0    2.38    2.87
   0  -5   0    3.22    2.90
   0  -5   0    0.45    1.27
   0   5   0   -1.51    2.12
  -1  -5   0  342.52   21.43
   1  -5   0  368.23   20.59
  -1  -5   0  396.43   17.79
   1  -5   0  352.12   21.12
  -1   5   0  379.88   20.00
   1   5   0  375.56   18.94
  -2  -5   0  259.72   13.69
  -2  -5   0  234.00   16.92
   2  -5   0  249.97   15.81
   2  -5   0  253.04   15.82
   2   5   0  253.35   13.48
   2   5   0  258.43   15.85
  -2   5   0  264.83   15.63
  -3  -5   0   47.74    7.94
   3  -5   0   57.12    7.43
   3  -5   0   33.53    6.08
  -3  -5   0   44.45    5.71
   3   5   0   44.86    4.62
  -3   5   0   47.66    7.34
   3   5   0   39.20    6.37
  -4  -5   0  376.58   19.08
  -4  -5   0  327.17   21.01
   4  -5   0  320.26   19.89
   4  -5   0  327.97   19.43
  -4   5   0  355.54   16.59
   4   5   0  324.89   19.98
  -4   5   0  339.05   20.27
   4   5   0  344.70   16.06
   5  -5   0   36.37    7.01
  -5  -5   0   52.21    7.10
  -5  -5   0   56.41    8.64
   5  -5   0   41.53    6.50
  -5   5   0   38.50    5.02
   5   5   0   40.97    7.39
  -5   5   0   34.16    6.82
  -6  -5   0    0.84    3.27
  -6  -5   0    6.19    3.93
   6  -5   0    6.79    3.83
   6  -5   0    8.73    3.86
  -6   5   0    7.99    3.35
   6   5   0    8.58    4.26
  -6   5   0   12.46    5.15
  -7  -5   0  285.95   19.44
   7  -5   0  275.66   19.53
  -7  -5   0  279.20   18.71
   7  -5   0  294.57   17.44
  -7   5   0  231.35   18.36
   7   5   0  277.43   19.33
  -7   5   0  308.23   16.67
  -8  -5   0  107.49   12.56
  -8  -5   0   86.25   11.85
   8  -5   0   93.56   10.22
  -8   5   0  110.38    9.48
   8   5   0  113.53   13.36
  -8   5   0   90.69   12.55
   9  -5   0   10.60    5.29
  -9  -5   0    8.54    5.40
  -9  -5   0   17.29    5.68
   9  -5   0   16.47    5.09
  -9   5   0   19.68    5.34
  -9   5   0    5.21    4.74
   9   5   0   11.18    6.15
 -10  -5   0   69.03   10.66
  10  -5   0   48.71    9.92
 -10  -5   0   49.14    9.35
 -10   5   0   47.39    9.69
 -10   5   0   50.56    8.76
  10   5   0   46.93   10.07
 -11  -5   0   46.46    9.62
  11  -5   0   53.77   11.15
 -11  -5   0   67.83   12.15
 -11   5   0   54.55   10.83
 -11   5   0   54.30    9.47
  11   5   0   40.43   10.18
  12  -5   0    4.63    5.62
 -12  -5   0    4.09    5.03
 -12  -5   0    2.20    4.53
 -12   5   0    3.52    5.09
  12   5   0   -0.98    5.69
 -12   5   0    1.33    4.66
 -13  -5   0   98.01   14.15
 -13  -5   0   99.39   14.54
  13  -5   0  105.37   16.71
  13   5   0   89.35   15.67
 -13   5   0   97.81   14.98
 -13   5   0   98.79   13.94
  14  -5   0   13.30    7.69
 -14  -5   0    9.46    7.18
 -14   5   0    4.66    6.19
  14   5   0    9.03    7.84
 -14   5   0   21.70    8.80
 -15  -5   0   38.25   10.98
  15  -5   0   83.91   15.52
  15   5   0   41.00   12.06
 -15   5   0   47.51   11.82
 -15   5   0   42.65   10.31
 -16  -5   0    3.35    6.53
  16  -5   0    2.80    7.61
 -16   5   0   -9.95    6.31
  16   5   0    3.45    7.01
  17  -5   0    3.45    8.01
 -17  -5   0    7.28    7.25
 -17   5   0    2.11    7.68
  17   5   0   -4.70    7.75
 -18  -5   0    5.33    8.57
  18  -5   0    8.32    8.39
  18   5   0   -5.64    7.59
   0  -6   0  453.72   20.49
   0  -6   0  476.63   25.31
   0  -6   0  434.92   25.80
   0   6   0  446.30   23.55
   1  -6   0   21.30    5.16
  -1  -6   0   15.78    5.58
  -1  -6   0   23.35    3.50
   1  -6   0   27.12    6.47
  -1   6   0   15.98    4.42
   1   6   0   24.02    4.51
   2  -6   0  488.25   26.70
  -2  -6   0  461.75   23.47
   2  -6   0  519.29   27.44
   2   6   0  499.08   24.05
   2   6   0  455.51   26.18
  -2   6   0  527.52   26.62
   3  -6   0  601.80   32.41
   3  -6   0  662.72   32.80
  -3  -6   0  622.89   30.01
   3   6   0  663.33   32.77
   3   6   0  613.99   28.82
  -3   6   0  580.27   31.81
  -4  -6   0    4.50    3.10
   4  -6   0    7.01    3.68
   4  -6   0   13.34    4.53
  -4  -6   0    1.89    3.33
  -4   6   0    1.70    2.05
   4   6   0    7.84    2.50
  -4   6   0    6.88    3.77
   4   6   0   10.32    4.40
   5  -6   0  381.91   23.49
  -5  -6   0  384.10   21.92
   5  -6   0  353.96   22.28
  -5  -6   0  378.62   24.30
   5   6   0  408.70   18.42
  -5   6   0  386.21   19.04
   5   6   0  383.47   23.53
  -5   6   0  439.49   24.38
   6  -6   0   16.67    5.42
   6  -6   0   22.50    5.52
  -6  -6   0   25.57    6.74
  -6  -6   0   10.62    4.65
  -6   6   0   14.25    5.36
   6   6   0   19.07    6.11
   6   6   0   18.37    2.69
  -6   6   0   13.37    3.61
  -7  -6   0   60.07   10.18
   7  -6   0   78.97    9.62
   7  -6   0   67.30   10.68
  -7  -6   0   69.19    9.76
   7   6   0   58.77    9.90
  -7   6   0   64.08   10.55
  -7   6   0   76.08    8.04
  -8  -6   0  266.81   19.93
  -8  -6   0  238.64   17.80
   8  -6   0  236.89   19.14
   8  -6   0  275.55   17.48
   8   6   0  230.54   18.73
  -8   6   0  243.82   19.00
  -8   6   0  254.62   15.71
  -9  -6   0  339.94   22.90
   9  -6   0  339.09   24.69
  -9  -6   0  350.86   24.09
   9  -6   0  348.04   21.42
   9   6   0  365.23   24.40
  -9   6   0  376.39   20.90
  -9   6   0  309.10   23.44
  10  -6   0    4.21    5.86
 -10  -6   0    6.67    5.40
 -10  -6   0    4.91    5.00
 -10   6   0    2.23    5.02
 -10   6   0    9.02    5.11
  10   6   0   -4.44    4.37
 -11  -6   0   52.46   10.34
 -11  -6   0   43.08    9.72
  11  -6   0   39.46   11.04
 -11   6   0   59.64   11.24
 -11   6   0   57.30    9.64
  11   6   0   78.97   13.66
 -12  -6   0  144.07   17.53
  12  -6   0  136.08   17.93
 -12  -6   0  131.38   17.11
 -12   6   0  137.72   17.97
  12   6   0  135.45   18.40
 -13  -6   0   38.20    9.49
 -13  -6   0   58.10   11.67
  13  -6   0   73.09   14.43
  13   6   0   44.23   10.87
 -13   6   0   38.29   10.55
 -14  -6   0   34.25   10.21
 -14  -6   0   29.64   10.30
  14  -6   0   49.23   13.41
 -14   6   0   25.06   10.04
  14   6   0   18.53    9.16
 -15  -6   0   22.68    9.14
  15  -6   0   18.88    9.53
  15   6   0   11.77    8.78
 -15   6   0   12.85    8.63
  16  -6   0    4.43    6.95
 -16  -6   0   -0.75    5.44
 -16   6   0    3.82    7.67
  16   6   0   -4.84    7.60
 -17  -6   0   -4.26    5.90
  17  -6   0    8.16    9.27
 -17   6   0   -9.51    8.03
  17   6   0    3.83    8.51
   0  -7   0   -0.43    3.18
   0  -7   0   -0.46    3.64
   0  -7   0    0.05    1.46
   0   7   0    0.01    2.69
   1  -7   0  202.58   15.70
  -1  -7   0  174.78   10.50
   1  -7   0  200.87   14.57
  -1   7   0  176.17   13.29
   1   7   0  187.83   12.48
  -2  -7   0   77.11    6.71
   2  -7   0   90.13   10.95
   2  -7   0   81.91   11.22
  -2  -7   0   68.01   11.49
   2   7   0   64.92    9.38
   2   7   0   83.50    8.58
  -2   7   0   83.56   10.08
   3  -7   0    0.29    3.00
   3  -7   0   -1.94    3.05
  -3  -7   0    2.35    3.80
  -3  -7   0   -3.50    2.18
  -3   7   0    0.69    3.12
   3   7   0   -1.52    2.66
   3   7   0   -0.12    1.94
  -4  -7   0  168.79   15.77
  -4  -7   0  191.42   13.06
   4  -7   0  210.46   15.36
   4  -7   0  199.66   15.42
   4   7   0  178.38   14.79
   4   7   0  189.94   11.20
  -4   7   0  194.31    9.78
  -4   7   0  167.74   14.59
   5  -7   0    8.35    4.45
   5  -7   0   11.39    4.97
  -5  -7   0    0.97    3.80
  -5  -7   0    0.87    2.99
   5   7   0    2.13    3.76
   5   7   0    2.48    2.12
  -5   7   0    3.19    4.08
  -5   7   0    4.68    2.45
   6  -7   0    1.54    3.76
   6  -7   0    4.28    3.96
  -6  -7   0    8.60    5.15
  -6  -7   0    3.69    3.06
  -6   7   0    4.50    4.89
   6   7   0   -4.80    2.63
   7  -7   0   36.47    8.47
  -7  -7   0   45.13    8.32
  -7  -7   0   34.19    8.49
   7  -7   0   30.73    6.96
   7   7   0   37.14    8.32
  -7   7   0   47.76    9.42
   8  -7   0    1.10    3.82
   8  -7   0    4.73    5.07
  -8  -7   0    2.49    3.84
  -8  -7   0    5.53    5.24
   8   7   0    4.80    5.43
  -8   7   0    6.09    5.44
   9  -7   0    4.14    4.29
  -9  -7   0   -2.82    3.34
   9  -7   0   -0.34    4.84
  -9  -7   0    1.23    4.79
   9   7   0   -4.43    4.09
  -9   7   0    1.27    4.71
  10  -7   0    4.96    5.69
 -10  -7   0   -5.62    3.39
 -10  -7   0   -0.18    4.57
  10   7   0    7.38    5.92
 -10   7   0    0.47    5.42
 -11  -7   0   46.29   10.25
  11  -7   0   36.37   10.36
 -11  -7   0   42.25   10.09
  11   7   0   28.39    9.51
 -11   7   0   16.35    7.99
 -12  -7   0   12.58    7.10
 -12  -7   0   11.24    6.22
  12  -7   0   13.89    8.16
  12   7   0   25.27    9.69
 -12   7   0    7.71    6.64
 -13  -7   0   -3.87    4.78
  13  -7   0   -3.14    5.49
 -13  -7   0   -2.50    4.73
 -13   7   0   -4.77    5.84
  13   7   0   -0.71    5.67
  14  -7   0    9.24    8.13
 -14  -7   0   -3.40    5.08
 -14  -7   0    2.08    6.11
 -14   7   0    3.95    6.93
  14   7   0   10.56    8.80
 -15  -7   0    6.43    6.76
  15  -7   0    9.54    8.74
 -15   7   0   -4.61    6.84
  15   7   0    8.59    9.04
 -16  -7   0   -0.08    6.18
  16  -7   0   -3.20    7.33
  16   7   0    4.67    8.19
 -16   7   0   -3.09    8.27
 -17  -7   0   35.23   11.71
  17  -7   0   18.94   11.42
 -17   7   0   11.41   11.16
  17   7   0   21.63   10.86
   0  -8   0  340.99   16.04
   0  -8   0  258.42   21.79
   0  -8   0  364.79   22.57
   0   8   0  338.20   20.11
  -1  -8   0   94.63   13.79
   1  -8   0  106.69   13.94
  -1  -8   0  100.67    7.07
   1  -8   0   88.91   11.74
   1   8   0   87.33   11.37
   1   8   0   91.02   10.07
  -1   8   0   79.35   10.58
  -2  -8   0  123.84    8.80
  -2  -8   0  117.08   15.79
   2  -8   0  119.55   14.43
   2  -8   0   97.68   12.84
  -2   8   0  108.33   12.61
   2   8   0  121.68   13.36
   2   8   0  129.33    9.98
   3  -8   0  202.03   16.36
   3  -8   0  229.74   17.63
  -3  -8   0  212.92   13.34
  -3  -8   0  147.98   18.67
   3   8   0  215.50   16.72
  -3   8   0  210.92   16.43
   3   8   0  215.99   13.40
  -4  -8   0    4.83    5.20
   4  -8   0   21.26    6.61
   4  -8   0   19.26    6.04
  -4   8   0   24.48    6.18
   4   8   0   21.18    6.28
   4   8   0   24.89    4.61
   5  -8   0   34.37    8.21
   5  -8   0   68.79   10.47
  -5  -8   0   41.08    9.56
  -5  -8   0   50.97    7.93
  -5   8   0   63.01   10.69
   5   8   0   62.31   10.10
  -6  -8   0  187.34   14.53
  -6  -8   0  183.03   20.12
   6  -8   0  206.09   17.23
   6  -8   0  156.13   14.88
   6   8   0  194.77   16.43
  -6   8   0  205.17   17.24
  -7  -8   0   78.25   11.18
  -7  -8   0   78.82   13.22
   7  -8   0   81.49   12.67
   7  -8   0   81.27   11.63
   7   8   0   75.70   12.14
  -7   8   0  100.30   14.54
   8  -8   0   17.34    7.08
  -8  -8   0   47.48   10.57
  -8  -8   0   52.52    9.30
   8  -8   0   41.86    8.55
   8   8   0   41.03    9.41
  -8   8   0   28.30    8.98
  -9  -8   0  142.92   16.22
  -9  -8   0  127.47   16.82
   9  -8   0  154.68   18.86
  -9   8   0  129.11   16.81
   9   8   0  119.09   16.43
 -10  -8   0    6.43    5.59
 -10  -8   0    2.84    4.69
  10  -8   0   -3.02    4.60
 -10   8   0    6.24    6.01
  10   8   0   -8.63    4.61
  11  -8   0   78.14   14.44
 -11  -8   0   44.62   11.00
 -11  -8   0   64.27   11.77
  11   8   0   59.13   13.24
 -11   8   0   53.36   12.57
  12  -8   0    6.14    7.17
 -12  -8   0   36.18    9.72
 -12  -8   0   25.04    8.80
  12   8   0   13.38    8.27
 -12   8   0   22.42    9.17
 -13  -8   0   -2.60    6.29
  13  -8   0   -4.52    7.11
 -13  -8   0   -0.15    5.23
  13   8   0    7.94    8.19
 -13   8   0   -3.66    6.16
 -14  -8   0    2.92    7.48
 -14  -8   0   -4.41    5.43
  14  -8   0    9.27    9.49
 -14   8   0    1.25    7.55
  14   8   0    8.37    8.25
  15  -8   0    6.33    8.14
 -15  -8   0   -4.05    6.03
  15   8   0   12.13    9.28
 -15   8   0   13.08    9.72
  16  -8   0    3.94    8.26
 -16  -8   0    0.56    6.92
 -16   8   0    1.63    9.02
  16   8   0    7.45   10.33
   0  -9   0   -6.40    3.06
   0  -9   0   -4.18    3.18
   0   9   0   -0.85    3.18
  -1  -9   0  246.55   20.66
   1  -9   0  232.02   18.91
   1  -9   0  294.51   21.88
  -1   9   0  266.06   18.22
   1   9   0  253.52   19.13
   1   9   0  248.29   16.94
   2  -9   0  282.19   20.36
  -2  -9   0  202.74   20.59
   2  -9   0  346.64   22.87
   2   9   0  293.46   17.94
   2   9   0  306.58   21.07
  -2   9   0  269.24   19.43
  -3  -9   0    3.62    5.48
   3  -9   0   -1.18    4.12
  -3  -9   0   -0.74    2.57
   3  -9   0   -2.15    4.10
   3   9   0   -0.65    3.13
  -3   9   0   -5.08    3.16
   3   9   0    5.13    4.77
   4  -9   0  122.95   15.34
  -4  -9   0  121.98   10.78
  -4  -9   0  137.55   17.47
   4  -9   0  124.59   15.14
   4   9   0  123.92   15.11
  -4   9   0  146.05   16.46
  -5  -9   0   87.95   14.44
   5  -9   0  107.96   14.12
  -5  -9   0  121.11   12.46
   5  -9   0  153.03   17.06
  -5   9   0   97.76   13.63
   5   9   0  106.96   14.34
  -6  -9   0   18.02    5.79
   6  -9   0   20.14    7.31
   6  -9   0    8.81    6.48
  -6  -9   0   16.22    7.50
  -6   9   0   14.84    6.78
   6   9   0    4.16    5.59
  -7  -9   0  148.18   18.87
  -7  -9   0  136.72   15.10
   7  -9   0  154.87   16.98
   7  -9   0  151.19   17.78
   7   9   0  151.32   17.96
  -7   9   0  187.14   20.24
   8  -9   0   93.83   12.73
  -8  -9   0   94.29   15.24
   8  -9   0   83.59   13.56
  -8  -9   0   81.36   11.90
   8   9   0   56.01   11.67
  -8   9   0   64.04   12.33
  -9  -9   0   -3.53    4.86
  -9  -9   0    8.00    5.08
   9  -9   0   -0.17    5.89
  -9   9   0    1.67    5.62
   9   9   0    2.34    5.55
 -10  -9   0   32.55    9.33
  10  -9   0   32.92   10.17
 -10  -9   0   39.03    9.25
 -10   9   0   18.96    8.45
  10   9   0   36.41   10.55
 -11  -9   0   69.66   12.56
 -11  -9   0   52.45   12.09
  11  -9   0   39.83   11.67
  11   9   0   37.47   10.26
 -11   9   0   26.82   10.26
  12  -9   0   -3.37    6.77
 -12  -9   0    2.13    5.47
 -12  -9   0   -5.22    4.57
 -12   9   0    0.39    6.82
  12   9   0   -5.96    5.42
 -13  -9   0    9.64    7.45
  13  -9   0   22.25    9.65
 -13  -9   0   16.50    8.51
 -13   9   0   26.37   10.74
  13   9   0   13.09    9.11
 -14  -9   0   10.84    7.68
 -14  -9   0    6.10    7.50
  14  -9   0    0.69    8.31
 -14   9   0   -4.07    7.35
  14   9   0   13.48    8.96
 -15  -9   0    2.76    6.59
  15  -9   0    7.45    9.49
  15   9   0   -2.02    7.49
 -15   9   0   -3.55    7.40
   0 -10   0   99.27   14.22
   0 -10   0  107.98   16.25
   0  10   0   89.09   11.84
   1 -10   0    8.30    6.06
  -1 -10   0   11.24    6.67
   1 -10   0    3.11    5.36
  -1  10   0    3.27    4.23
   1  10   0    4.88    4.37
   1  10   0   -1.04    3.85
  -2 -10   0    1.05    5.24
   2 -10   0    4.97    5.01
   2 -10   0    1.96    5.08
   2  10   0    2.21    3.80
  -2  10   0    1.30    4.52
   2  10   0    4.22    4.26
   3 -10   0    3.20    4.55
   3 -10   0    1.11    4.66
  -3 -10   0    1.09    4.22
   3  10   0    0.51    3.77
  -3  10   0   -3.23    3.84
   3  10   0    6.10    4.84
   4 -10   0    0.39    4.75
   4 -10   0   -0.81    4.87
  -4  10   0    0.34    4.92
   4  10   0    3.04    5.12
   5 -10   0    7.38    6.16
   5 -10   0    1.87    4.72
  -5 -10   0   -4.49    4.46
   5  10   0    4.47    5.00
  -5  10   0   -1.71    5.07
   6 -10   0    7.36    6.38
   6 -10   0   16.70    7.65
  -6 -10   0    0.21    3.94
  -6 -10   0   16.82    7.57
   6  10   0   11.78    6.59
  -6  10   0   16.81    7.71
  -7 -10   0   14.41    6.12
   7 -10   0    9.66    6.92
  -7 -10   0    7.29    6.68
   7 -10   0   12.62    7.60
  -7  10   0   18.66    8.32
   7  10   0   16.10    7.53
  -8 -10   0   -3.77    4.19
   8 -10   0    0.98    5.19
   8 -10   0    9.47    7.23
  -8 -10   0    0.55    4.42
   8  10   0   -5.15    4.71
  -8  10   0    4.24    6.81
   9 -10   0    3.87    6.82
  -9 -10   0    0.10    5.15
  -9 -10   0    4.30    5.44
  -9  10   0   -9.80    5.14
   9  10   0    4.91    5.55
 -10 -10   0   12.56    8.24
 -10 -10   0   12.16    6.12
  10 -10   0    0.32    6.88
 -10  10   0    7.20    7.10
  10  10   0    2.69    6.04
 -11 -10   0    0.07    6.53
  11 -10   0    1.21    6.29
 -11 -10   0    2.71    5.79
 -11  10   0   -3.18    6.63
  11  10   0   -0.35    6.83
 -12 -10   0   10.17    8.75
  12 -10   0    2.15    7.72
 -12 -10   0   12.57    8.14
 -12  10   0   10.84    9.49
  12  10   0    2.96    6.95
  13 -10   0    5.03    8.16
 -13 -10   0   13.56    8.90
 -13 -10   0   -1.81    5.27
 -13  10   0    4.44    8.89
  13  10   0   -2.62    8.02
  14 -10   0    6.14    8.95
 -14 -10   0   -8.01    5.65
 -14 -10   0    1.71    6.96
 -14  10   0    1.89    8.15
  14  10   0  -11.15    6.89
 -15 -10   0    0.67    7.46
  15  10   0    0.07    7.30
   0 -11   0   -9.93    4.64
   0  11   0   -0.04    3.97
   1 -11   0   28.94    8.78
   1 -11   0   78.57   14.49
  -1 -11   0   53.81   12.43
  -1  11   0   41.51    9.09
   1  11   0   52.97    9.35
   1  11   0   52.87   10.75
  -2 -11   0    5.15    6.25
   2 -11   0   10.68    6.97
   2 -11   0    7.43    6.76
   2  11   0    6.23    5.06
   2  11   0    7.79    5.37
  -2  11   0   16.95    7.03
   3 -11   0   -0.33    4.77
   3 -11   0   -4.08    5.85
  -3 -11   0    9.60    6.92
   3  11   0    0.56    4.73
  -3  11   0   13.76    6.92
   4 -11   0   -0.95    4.99
   4 -11   0    6.60    6.86
  -4 -11   0    3.86    6.49
   4  11   0   -0.62    4.68
  -4  11   0   -0.27    5.81
  -5 -11   0   56.02   12.41
   5 -11   0   62.13   12.34
   5 -11   0   56.01   12.13
  -5  11   0   70.80   13.35
   5  11   0   83.29   13.68
  -6 -11   0    7.21    7.54
   6 -11   0   20.23    8.31
   6 -11   0    9.47    6.95
  -6  11   0   10.64    7.29
   6  11   0    0.90    5.91
   7 -11   0    8.60    7.25
   7 -11   0    4.23    5.51
  -7 -11   0   17.46    8.07
  -7  11   0   13.88    8.80
   7  11   0    4.97    6.31
   8 -11   0    3.61    6.69
  -8 -11   0    0.47    6.09
   8  11   0    4.20    7.22
  -8  11   0   -4.21    5.79
   9 -11   0   -1.33    7.07
  -9 -11   0   -4.59    5.17
   9  11   0    4.59    6.48
  -9  11   0    2.76    6.91
  10 -11   0   11.90    9.27
 -10 -11   0   -0.09    6.60
 -10 -11   0   15.21    7.24
 -10  11   0   14.38    9.20
  10  11   0    0.47    6.63
 -11 -11   0    1.28    5.54
  11 -11   0    1.50    7.52
 -11 -11   0   -4.59    5.64
 -11  11   0    3.16    7.94
  11  11   0   -2.66    6.04
 -12 -11   0    8.93    7.15
 -12 -11   0    8.16    8.06
  12 -11   0    4.77    8.24
  12  11   0    5.12    7.74
 -12  11   0   -3.40    7.81
 -13 -11   0   15.44    8.99
  13 -11   0   -1.74    7.99
 -13 -11   0    5.75    7.39
 -13  11   0    1.57    9.11
  13  11   0   31.48   11.65
  14 -11   0   -0.50    8.95
  14  11   0    6.20    9.23
   0 -12   0  495.45   36.87
   0  12   0  525.74   31.12
   0  12   0  477.89   33.04
   1 -12   0  229.33   25.82
  -1 -12   0  241.46   27.68
   1 -12   0  189.40   22.81
   1  12   0  174.04   20.81
  -1  12   0  196.16   20.27
   1  12   0  180.58   18.51
   2 -12   0   24.10    8.61
   2 -12   0   32.14   10.84
  -2 -12   0   35.83   11.59
   2  12   0   38.55   10.01
  -2  12   0   23.34    8.41
   3 -12   0    7.74    6.08
   3 -12   0   10.82    8.46
  -3 -12   0    6.80    6.74
  -3  12   0   24.11    8.51
   3  12   0    1.09    6.69
   4 -12   0   88.73   15.92
   4 -12   0   74.85   13.51
  -4 -12   0   57.72   13.23
   4  12   0   51.06   10.95
  -4  12   0   86.70   14.50
   5 -12   0   30.02    9.79
  -5 -12   0   19.02    8.69
   5 -12   0   10.93    7.90
   5  12   0   19.70    8.34
  -5  12   0   13.89    7.57
   6 -12   0   70.52   14.36
   6 -12   0   47.02   12.61
  -6 -12   0   50.35   13.05
  -6  12   0   64.77   13.43
   6  12   0   83.46   14.73
   7 -12   0   11.04    8.39
  -7 -12   0    6.67    7.24
   7 -12   0    3.95    6.63
  -7  12   0    6.61    7.93
   7  12   0   10.24    6.90
   8 -12   0   10.76    7.44
  -8 -12   0    3.83    7.17
  -8  12   0    6.88    8.54
   8  12   0    7.88    7.98
  -9 -12   0   16.50   10.21
   9 -12   0    9.10    8.64
   9  12   0   32.03   10.35
  -9  12   0   14.47    9.93
 -10 -12   0    0.02    6.61
  10 -12   0   -5.77    6.90
 -10  12   0   -6.70    6.59
  10  12   0  -11.28    6.08
  11 -12   0   19.67   10.17
 -11 -12   0   -0.95    6.03
  11  12   0    9.18    8.91
 -11  12   0    7.18    9.31
  12 -12   0    8.42    8.33
 -12 -12   0   14.52    9.34
  12  12   0   -4.97    7.48
 -12  12   0    9.42   10.32
   0 -13   0   12.26    8.59
   0  13   0    3.94    6.52
   0  13   0   -6.34    5.23
  -1 -13   0   -6.56    6.29
   1 -13   0    8.86    8.36
   1  13   0    0.51    5.44
  -1  13   0   -8.15    4.67
  -2 -13   0    3.33    6.84
   2 -13   0   20.35    8.74
   2 -13   0   11.16    8.62
  -2  13   0   21.18    8.46
   2  13   0    2.79    6.23
   3 -13   0    1.41    5.76
   3 -13   0   10.10    8.52
  -3 -13   0    2.08    6.88
  -3  13   0   -0.41    6.83
   3  13   0    7.75    6.77
  -4 -13   0    1.78    7.04
   4 -13   0    4.18    6.43
   4 -13   0    2.31    7.83
   4  13   0   18.83    8.50
  -4  13   0    6.30    6.85
  -5 -13   0   23.01   10.37
   5 -13   0    6.44    8.62
   5 -13   0    1.16    6.41
  -5  13   0    8.51    7.23
   5  13   0    3.42    5.62
  -6 -13   0    1.82    5.78
   6 -13   0    1.34    7.07
   6 -13   0   -1.48    6.35
   6  13   0    5.74    7.23
  -6  13   0   -4.69    6.33
   7 -13   0    6.29    8.67
   7 -13   0    2.60    7.39
  -7 -13   0   -3.87    6.68
  -7  13   0   13.28    8.31
   7  13   0    5.34    7.76
   8 -13   0   -0.43    7.24
  -8 -13   0    0.23    7.19
  -8  13   0   -2.19    6.61
   8  13   0   -3.74    5.90
   9 -13   0    1.35    7.77
  -9 -13   0    3.13    7.63
  -9  13   0    9.61    8.49
   9  13   0   -5.50    6.19
 -10 -13   0    0.10    7.47
  10 -13   0   -2.18    7.53
  10  13   0  -10.88    5.89
 -10  13   0    7.54    8.76
 -11 -13   0    3.67    8.51
  11 -13   0    7.71    9.06
 -11  13   0    9.09    9.00
  11  13   0   -5.46    7.41
   0 -14   0   11.14   10.39
   0  14   0   35.68   11.35
   1 -14   0   17.76   10.41
  -1 -14   0    3.17    7.72
  -1  14   0    9.87    7.80
  -1  14   0   11.29    7.79
   1  14   0    0.46    5.85
  -2 -14   0   11.11    9.44
   2 -14   0    2.73    6.70
   2 -14   0    5.69    9.23
   2  14   0   -2.60    6.22
  -2  14   0   13.14    7.96
   3 -14   0   14.20    9.18
   3 -14   0    5.94    9.14
  -3 -14   0    6.02    7.76
   3  14   0    7.17    7.04
  -3  14   0    3.54    7.25
   4 -14   0   12.48    8.61
  -4 -14   0    6.49    7.09
   4 -14   0   11.42    8.71
   4  14   0   10.91    7.69
  -4  14   0   16.38    9.13
   5 -14   0    2.98    7.11
   5 -14   0    5.44    8.93
  -5 -14   0    7.93    7.92
  -5  14   0    2.88    6.78
   5  14   0   -0.23    5.79
   6 -14   0   29.88   10.31
   6 -14   0   10.16    9.96
  -6 -14   0   20.65   10.63
  -6  14   0    0.96    7.51
   6  14   0   22.95   10.28
  -7 -14   0    0.16    7.74
   7 -14   0    2.38    7.18
   7  14   0    0.65    6.42
  -7  14   0   16.13   10.60
   8 -14   0    4.56    8.51
  -8 -14   0    6.22    8.54
  -8  14   0   -6.08    8.40
   8  14   0   20.22   10.48
  -9 -14   0    8.18    9.32
   9 -14   0   -1.41    7.22
  -9  14   0   25.47   11.26
   9  14   0   17.36   10.46
   0 -15   0   -5.57    7.38
   0  15   0   -6.13    5.99
  -1 -15   0    8.04    8.78
   1 -15   0   12.94   10.20
  -1  15   0    6.00    7.59
   1  15   0    7.79    8.89
   2 -15   0    4.65    9.31
  -2 -15   0   10.37    8.87
  -2  15   0    9.66    8.00
   2  15   0   12.45    8.83
  -3 -15   0    0.44    8.78
   3 -15   0   -1.13    5.87
   3 -15   0    1.71    8.31
  -3  15   0   -8.45    6.05
   3  15   0    2.80    7.37
   4 -15   0   -3.96    6.31
  -4 -15   0    3.88    8.73
   4 -15   0   -1.06    7.62
  -4  15   0    9.12    8.89
   4  15   0    8.68    8.59
  -5 -15   0   -3.13    6.10
   5 -15   0    2.32    9.41
   5 -15   0    0.06    7.50
  -5  15   0    7.17    7.54
   5  15   0   -5.10    6.75
   6 -15   0    3.62    9.03
  -6 -15   0   10.90    8.14
   6 -15   0    0.92    8.14
   6  15   0    5.79    8.42
  -6  15   0    1.10    7.95
  -7 -15   0    9.63    8.93
   7 -15   0   -0.64    7.62
   7  15   0    5.32    8.00
  -7  15   0   12.93    9.41
   0 -16   0   84.99   18.67
   0  16   0   47.96   13.13
  -1 -16   0   36.16   14.10
   1 -16   0   27.24   13.53
  -1  16   0   41.81   13.67
   1  16   0   24.72   10.98
   2 -16   0   28.85   13.18
  -2 -16   0  -10.01    6.48
  -2  16   0   17.26    9.74
   2  16   0   24.92   11.75
   3 -16   0   -2.75    7.55
   3 -16   0    4.76   11.13
  -3 -16   0    5.05    9.79
  19   0  -1   11.15    8.89
 -19   0   1   -7.14    6.52
 -18   0   1    0.44    7.91
  18   0  -1   -1.59    7.18
  17   0  -1  -11.48    5.63
 -17   0   1   -5.20    5.80
  16   0  -1   -5.65    5.42
 -16   0   1    1.67    5.68
 -15   0   1    3.00    5.93
  15   0  -1    5.03    6.81
  14   0  -1    3.24    6.12
 -14   0   1   -0.47    5.10
 -13   0   1   -0.88    4.45
  13   0  -1   -0.11    5.40
 -13   0   1    1.36    4.23
 -12   0   1    1.81    4.59
  12   0  -1    5.29    4.88
 -12   0   1   -1.39    2.98
  11   0  -1    2.49    2.89
 -11   0   1   -2.19    2.99
  11   0  -1    1.66    3.82
 -11   0   1   -5.14    3.19
 -10   0   1    3.37    3.93
 -10   0   1    2.90    2.90
  10   0  -1   -0.30    4.23
  10   0  -1   -1.27    2.52
  -9   0   1   -1.84    2.48
   9   0  -1   -2.86    3.46
  -9   0   1    1.20    4.01
   9   0  -1    2.29    2.63
   8   0  -1    0.66    3.92
   8   0  -1   -0.08    2.04
  -8   0   1    0.71    3.70
  -8   0   1    2.31    2.73
   7   0  -1    0.72    2.04
  -7   0   1    0.03    3.07
   7   0  -1    0.59    3.59
   6   0  -1    1.39    1.81
  -6   0   1   -3.52    2.45
   6   0  -1   -1.63    3.10
  -5   0   1    3.39    2.93
   5   0  -1   -0.08    2.93
   5   0  -1   -1.50    1.48
  -4   0   1   -1.94    2.56
   4   0  -1   -1.99    2.40
  -3   0   1   -3.00    1.91
   3   0  -1    1.73    2.28
   2   0  -1   -2.93    1.63
  -2   0   1    3.03    1.74
   2   0   1   -1.74    1.72
   2   0   1   -0.72    1.57
  -2   0  -1   -1.58    1.38
  -3   0  -1   -2.05    1.52
   3   0   1   -0.54    1.88
   3   0   1    0.54    2.66
  -3   0  -1    2.05    1.71
   4   0   1   -2.46    2.28
  -4   0  -1   -1.11    1.62
  -4   0  -1    3.94    2.38
   4   0   1    3.75    2.52
   5   0   1   -1.91    2.92
  -5   0  -1   -2.46    2.14
   5   0   1    1.41    2.19
  -5   0  -1   -0.82    1.94
  -6   0  -1   -2.06    2.00
   6   0   1   -0.10    2.35
   6   0   1   -0.20    3.26
  -6   0  -1   -0.83    1.84
  -7   0  -1    2.81    2.53
   7   0   1    0.85    2.51
  -7   0  -1    4.89    3.58
   7   0   1    8.48    4.52
   8   0   1    0.36    3.35
  -8   0  -1    0.74    3.20
  -8   0  -1    0.01    2.31
   8   0   1    0.27    2.59
   9   0   1    1.77    3.20
   9   0   1    1.75    4.50
  -9   0  -1    2.37    3.04
  -9   0  -1   -0.74    3.56
 -10   0  -1   -3.72    2.58
  10   0   1   -1.14    3.77
 -10   0  -1    0.91    3.67
  10   0   1   -1.70    2.82
 -11   0  -1    0.68    3.33
  11   0   1    2.94    3.90
 -11   0  -1   -1.30    3.39
  11   0   1   -2.65    3.89
 -12   0  -1    2.42    3.78
 -12   0  -1   -5.53    3.42
  12   0   1   -4.33    4.14
 -13   0  -1    0.56    4.99
  13   0   1   -6.66    5.21
  14   0   1    4.21    6.98
 -14   0  -1    4.90    5.80
  15   0   1    8.50    7.29
 -15   0  -1   -4.43    4.34
 -16   0  -1    1.65    5.91
  16   0   1   -4.89    6.41
 -17   0  -1    4.98    6.59
  17   0   1    1.12    6.77
 -18   0  -1   -9.66    5.93
  18   0   1   -5.78    7.57
  19  -1  -1   -7.08    6.09
 -19  -1   1   15.04    8.39
  19   1  -1   -4.18    6.84
 -19   1   1    2.51    7.51
  18  -1  -1   17.44    9.94
 -18  -1   1    2.63    6.99
 -18   1   1   16.71    9.37
  18   1  -1    5.89    9.41
  17  -1  -1   55.00   14.34
 -17  -1   1   14.27    7.90
  17   1  -1   41.60   13.08
 -17   1   1   28.75   10.78
  16  -1  -1   10.48    8.05
 -16  -1   1   11.59    7.19
  16   1  -1   14.42    8.80
 -16   1   1    7.34    6.43
  15  -1  -1  121.33   18.68
 -15  -1   1   96.41   14.93
  15   1  -1  133.31   18.14
 -15   1   1  144.74   19.48
 -14  -1   1  113.26   16.28
  14  -1  -1  163.92   21.13
 -14   1   1  108.68   15.67
  14   1  -1  133.88   18.48
 -14   1   1  154.79   16.31
 -13  -1   1   64.56   12.55
  13  -1  -1   75.22   13.87
 -13   1   1   54.98   11.01
 -13   1   1   60.90   10.54
  13   1  -1   57.49   11.79
 -12  -1   1  100.37   11.24
  12  -1  -1  139.05   17.51
 -12  -1   1  113.41   15.48
  12   1  -1  121.38   16.28
 -12   1   1   86.56   12.50
 -12   1   1  106.76   12.82
  11  -1  -1  225.67   19.10
 -11  -1   1  243.52   15.08
 -11  -1   1  181.64   16.72
 -11   1   1  246.97   17.90
  11   1  -1  199.97   14.66
 -11   1   1  235.37   16.39
  11   1  -1  193.00   17.70
 -10  -1   1   10.85    5.16
 -10  -1   1   16.68    4.63
  10  -1  -1    5.50    5.40
  10  -1  -1   10.69    3.86
 -10   1   1   10.25    4.56
 -10   1   1    7.62    4.48
  10   1  -1   11.53    4.29
  10   1  -1    6.76    4.58
  -9  -1   1  136.98   10.17
  -9  -1   1  145.25   15.00
   9  -1  -1  136.00    9.61
   9  -1  -1  107.84   14.06
  -9   1   1  123.06   10.62
   9   1  -1  138.82   10.45
   9   1  -1  135.50   14.46
  -9   1   1  137.60   12.07
  -8  -1   1  348.31   18.75
  -8  -1   1  339.04   20.94
   8  -1  -1  354.46   17.97
   8  -1  -1  246.04   20.60
  -8   1   1  354.81   20.85
   8   1  -1  396.09   22.35
  -8   1   1  373.06   20.23
   7  -1  -1  441.91   21.33
  -7  -1   1  472.22   24.50
  -7  -1   1  427.58   22.22
   7  -1  -1  416.80   25.39
  -7   1   1  469.09   23.54
   7   1  -1  441.88   24.91
  -7   1   1  430.82   23.85
  -6  -1   1  251.57   13.90
   6  -1  -1  253.24   16.64
   6  -1  -1  250.63   13.01
   6   1  -1  236.79   15.52
  -6   1   1  276.44   15.42
   5  -1  -1 1393.29   58.63
  -5  -1   1 1274.11   57.09
  -5  -1   1 1253.93   55.51
  -5   1   1 1271.34   56.59
   5   1  -1 1255.06   57.40
  -4  -1   1  315.07   16.37
   4  -1  -1  309.48   17.12
  -4   1   1  293.29   15.72
   4   1  -1  317.53   16.79
  -3  -1   1 4719.49  195.38
  -3  -1   1 4884.18  194.85
  -3   1   1 4708.43  194.92
   3   1  -1 4598.71  195.48
   2  -1  -1  595.41   27.80
  -2  -1   1  631.68   27.63
   2   1  -1  668.33   27.97
  -1  -1  -1  343.24   15.78
  -1  -1  -1  330.49   16.47
  -1   1  -1  319.68   15.35
   2  -1   1  849.20   38.07
   2  -1   1  885.59   37.96
  -2  -1  -1  878.51   37.91
  -2  -1  -1  880.95   38.28
  -2   1  -1  869.80   37.81
  -2   1  -1  812.20   37.10
   2   1   1  919.74   38.03
  -3  -1  -1 1799.11   75.55
   3  -1   1 1560.44   75.60
   3  -1   1 1896.74   75.29
  -3  -1  -1 1741.11   75.42
  -3   1  -1 1739.15   74.94
   3   1   1 1849.44   75.62
  -3   1  -1 1796.00   74.79
  -4  -1  -1 1551.60   68.67
   4  -1   1 1679.72   68.52
  -4  -1  -1 1579.54   68.80
  -4  -1  -1 1521.25   67.10
  -4   1  -1 1580.81   68.24
   4   1   1 1616.09   69.21
  -4   1  -1 1588.84   68.25
  -5  -1  -1  372.11   17.28
   5  -1   1  340.67   20.35
   5  -1   1  367.53   19.10
  -5  -1  -1  346.95   19.19
  -5  -1  -1  378.17   19.80
  -5   1  -1  378.51   19.31
  -5   1  -1  358.56   18.81
   5   1   1  373.06   20.22
   6  -1   1  515.75   24.86
  -6  -1  -1  484.71   22.81
  -6  -1  -1  481.41   25.49
  -6   1  -1  477.73   24.41
   6   1   1  492.26   26.07
  -6   1  -1  512.05   25.33
   6   1   1  447.84   24.83
  -7  -1  -1   81.76    9.77
  -7  -1  -1   80.25    6.37
   7  -1   1   65.92   10.19
   7  -1   1   94.06    9.30
   7   1   1   83.18   10.13
  -7   1  -1   62.80    7.94
  -7   1  -1   73.57    9.09
   7   1   1   74.30    8.78
   8  -1   1   37.44    6.38
  -8  -1  -1   30.90    5.16
  -8  -1  -1   45.18    7.66
   8  -1   1   51.87    9.38
   8   1   1   41.50    7.12
  -8   1  -1   48.21    8.01
   8   1   1   31.22    7.62
  -8   1  -1   47.46    7.11
   9  -1   1  158.19   17.04
  -9  -1  -1  143.41   12.60
  -9  -1  -1  137.61   10.05
   9  -1   1  139.25   11.35
   9   1   1  135.48   11.84
  -9   1  -1  129.25   11.18
   9   1   1  133.83   14.61
  -9   1  -1  156.05   15.23
 -10  -1  -1  724.09   34.48
  10  -1   1  697.20   39.93
 -10  -1  -1  754.87   38.63
  10  -1   1  667.36   35.54
  10   1   1  715.56   36.86
 -10   1  -1  664.12   35.77
 -10   1  -1  731.93   38.03
  10   1   1  720.99   39.25
 -11  -1  -1   56.77    7.92
  11  -1   1   34.77    7.41
 -11  -1  -1   41.25    8.79
  11  -1   1   55.94   11.18
  11   1   1   62.08   11.49
 -11   1  -1   46.05    8.23
  11   1   1   45.29    8.33
 -11   1  -1   34.22    7.91
 -12  -1  -1  209.77   18.22
  12  -1   1  203.65   22.67
 -12   1  -1  215.82   17.59
  12   1   1  189.14   15.77
 -12   1  -1  193.27   15.60
  12   1   1  182.47   21.07
  13  -1   1  185.22   21.75
 -13  -1  -1  167.38   19.48
 -13   1  -1  186.48   20.29
  13   1   1  147.20   18.86
 -13   1  -1  171.81   17.35
  14  -1   1   32.20   10.80
 -14  -1  -1   15.41    7.63
 -14   1  -1   24.30    9.20
  14   1   1    6.88    6.66
  15  -1   1  181.63   23.24
 -15  -1  -1  155.00   20.18
  15   1   1  128.39   19.72
 -15   1  -1  183.39   21.37
 -16  -1  -1   23.77    8.90
  16  -1   1   26.43   10.77
  16   1   1   24.07   10.50
 -16   1  -1   16.26    8.63
  17  -1   1    4.43    7.75
 -17  -1  -1    6.45    7.85
  17   1   1    8.40    8.94
 -17   1  -1    4.31    7.35
  18  -1   1   32.85   12.49
 -18  -1  -1   38.93   12.80
 -18   1  -1   31.79   12.11
  18   1   1   32.11   12.02
 -19  -2   1    1.11    6.77
  19  -2  -1    6.82    8.02
 -19   2   1   -6.46    6.07
  19   2  -1   -2.28    8.73
  18  -2  -1   -4.89    6.51
 -18  -2   1   25.42   10.15
 -18   2   1    5.86    7.76
  18   2  -1    3.89    7.10
 -17  -2   1    2.07    6.64
  17  -2  -1    5.11    7.69
  17   2  -1    8.95    8.68
 -17   2   1    2.27    6.50
  16  -2  -1    1.41    5.60
 -16  -2   1   18.36    8.43
 -16   2   1   17.74    7.79
  16   2  -1   17.78    8.81
  15  -2  -1   11.84    7.54
 -15  -2   1   50.38   12.33
 -15   2   1   34.47    9.85
  15   2  -1   47.20   12.90
 -15   2   1   30.15    9.28
  14  -2  -1    1.54    5.82
 -14  -2   1   13.64    7.52
  14   2  -1   -3.84    6.21
 -14   2   1    9.71    5.56
 -14   2   1    3.85    5.45
 -13  -2   1  233.60   20.19
  13  -2  -1  247.93   25.30
 -13   2   1  233.73   18.82
  13   2  -1  191.21   22.70
 -13   2   1  235.30   19.47
  12  -2  -1   11.86    6.33
 -12  -2   1   23.90    8.03
 -12   2   1   22.13    7.20
 -12   2   1   10.96    6.01
  12   2  -1    5.18    5.30
  12   2  -1    6.37    4.58
 -11  -2   1   28.50    7.30
 -11  -2   1   29.93    5.50
  11  -2  -1   14.49    6.62
 -11   2   1   24.25    6.79
 -11   2   1   29.45    7.13
  11   2  -1   22.65    7.35
  10  -2  -1  242.57   14.79
  10  -2  -1  227.98   19.51
 -10  -2   1  275.64   15.58
 -10  -2   1  243.37   18.59
 -10  -2   1  265.04   16.98
 -10   2   1  279.70   18.28
  10   2  -1  261.43   19.73
 -10   2   1  273.32   18.82
  -9  -2   1  296.00   18.30
  -9  -2   1  324.57   20.56
   9  -2  -1  293.31   16.43
  -9   2   1  331.79   20.08
   9   2  -1  315.62   20.94
  -9   2   1  306.90   19.57
   8  -2  -1   -2.93    2.35
   8  -2  -1    1.76    2.37
  -8  -2   1    2.01    3.00
   8   2  -1    0.26    4.08
  -8   2   1    0.75    3.27
  -8   2   1    3.26    3.32
  -7  -2   1   -4.28    2.73
  -7  -2   1    0.44    2.19
   7  -2  -1   -0.50    2.09
   7  -2  -1    4.88    3.92
  -7   2   1   -1.93    2.67
  -7   2   1   -3.91    2.23
   7   2  -1    4.86    4.15
   6  -2  -1    2.79    2.73
  -6  -2   1    1.18    2.40
   6  -2  -1    2.45    2.05
  -6  -2   1    1.17    3.00
  -6   2   1   -3.66    2.07
  -6   2   1   -0.88    2.60
   6   2  -1   -1.91    2.86
   5  -2  -1   26.59    5.25
   5  -2  -1   33.00    3.77
  -5  -2   1   29.59    5.30
  -5  -2   1   31.99    4.90
   5   2  -1   34.67    6.07
  -5   2   1   34.62    5.29
  -5   2   1   33.41    5.57
   5   2  -1   36.18    3.81
  -4  -2   1   65.00    6.75
   4  -2  -1   64.73    7.23
  -4  -2   1   63.63    6.67
  -4   2   1   57.56    6.50
   4   2  -1   61.94    7.06
   4   2  -1   57.20    6.09
  -4   2   1   67.45    5.70
  -3  -2   1 1272.15   55.54
   3  -2  -1 1261.08   56.13
   3   2  -1 1300.46   56.08
  -3   2   1 1317.05   54.82
  -2  -2   1  461.26   21.15
   2  -2  -1  463.93   21.88
   2   2  -1  469.34   21.84
   1  -2  -1 1856.09   77.30
  -1  -2   1 1872.88   77.74
   1   2  -1 1829.69   77.08
   1   2  -1 1794.08   76.68
   0  -2  -1   29.11    3.44
   0  -2  -1   18.28    3.26
   0  -2   1   16.99    3.04
   0  -2   1   24.10    3.08
   0   2  -1   25.90    3.26
   1  -2   1 2865.06  116.45
  -1  -2  -1 2896.05  116.10
   1  -2   1 2878.18  116.88
  -1  -2  -1 2363.60  116.96
   1   2   1 2890.45  116.63
  -1   2  -1 2902.77  116.82
  -2  -2  -1  112.09    7.98
   2  -2   1  149.01    8.81
  -2  -2  -1  142.85    9.16
   2   2   1  142.67    8.76
  -2   2  -1  143.40    8.85
  -3  -2  -1   82.08    7.40
   3  -2   1   99.71    7.43
   3  -2   1   89.63    7.01
  -3  -2  -1   80.35    6.72
  -3   2  -1   93.86    7.19
   3   2   1   97.78    7.45
  -3   2  -1   86.32    5.91
  -4  -2  -1  271.80   15.68
  -4  -2  -1  261.57   15.32
   4  -2   1  275.75   15.53
   4  -2   1  264.73   14.73
  -4   2  -1  280.19   15.29
  -4   2  -1  267.87   14.26
   4   2   1  285.60   15.73
  -5  -2  -1  405.93   22.27
  -5  -2  -1  425.92   22.53
   5  -2   1  419.54   22.90
   5  -2   1  432.93   21.51
  -5   2  -1  424.16   22.13
   5   2   1  427.99   22.79
  -5   2  -1  418.40   21.26
   6  -2   1   26.34    5.80
  -6  -2  -1   39.00    6.38
   6  -2   1   35.35    5.62
  -6  -2  -1   35.58    3.80
  -6  -2  -1   34.10    5.89
   6   2   1   30.97    6.12
  -6   2  -1   30.34    5.42
  -6   2  -1   35.37    6.01
  -7  -2  -1  268.05   17.15
   7  -2   1  252.74   15.70
  -7  -2  -1  250.68   13.30
   7  -2   1  294.97   18.70
  -7  -2  -1  242.67   16.42
  -7   2  -1  254.49   16.06
   7   2   1  277.87   18.02
  -7   2  -1  277.90   16.68
   8  -2   1  356.64   20.95
  -8  -2  -1  401.63   23.30
  -8  -2  -1  374.52   22.22
  -8  -2  -1  376.85   18.81
  -8   2  -1  382.43   22.24
   8   2   1  436.41   24.32
  -8   2  -1  367.30   22.04
  -9  -2  -1   39.62    5.34
  -9  -2  -1   46.98    8.66
   9  -2   1   39.38    9.08
   9  -2   1   39.05    6.73
   9   2   1   39.92    8.75
  -9   2  -1   37.73    7.09
   9   2   1   35.81    7.20
  -9   2  -1   31.42    7.17
  10  -2   1  331.96   19.25
 -10  -2  -1  321.17   21.82
  10  -2   1  256.22   21.39
  10   2   1  337.48   22.86
  10   2   1  284.28   19.89
 -10   2  -1  320.44   20.84
 -10   2  -1  302.64   19.96
 -11  -2  -1  128.90   15.82
  11  -2   1  162.77   18.58
  11  -2   1  118.39   12.71
 -11   2  -1  127.05   14.27
  11   2   1   97.80   14.16
 -11   2  -1  166.66   16.73
  11   2   1  135.03   14.84
 -12  -2  -1   27.22    8.10
  12  -2   1   16.16    8.28
 -12   2  -1   41.51    9.25
  12   2   1   17.01    7.42
  12   2   1   20.25    6.57
 -12   2  -1   22.82    7.11
 -13  -2  -1   14.87    7.61
  13  -2   1   17.25    7.66
 -13   2  -1    7.85    5.23
 -13   2  -1    7.33    5.93
  13   2   1   13.59    7.82
 -14  -2  -1   -0.10    4.78
  14  -2   1   -0.66    5.90
 -14   2  -1   -2.11    4.98
 -14   2  -1   10.30    6.34
  14   2   1    6.86    7.94
  15  -2   1    4.96    6.85
 -15  -2  -1   21.58    8.15
 -15   2  -1    2.64    6.47
  15   2   1    1.49    6.35
 -16  -2  -1   18.85    8.39
  16  -2   1    7.32    8.48
 -16   2  -1   31.26   10.21
  16   2   1   38.65   11.34
  17  -2   1   36.58   12.19
 -17  -2  -1   16.53    9.38
 -17   2  -1   19.23    8.71
  17   2   1   27.18   10.91
 -18  -2  -1   -0.92    7.00
  18  -2   1    2.18    8.75
  18   2   1    5.38    8.75
 -18   2  -1    7.93    7.73
 -19  -3   1   -1.93    6.14
 -19   3   1   -4.30    7.15
  19   3  -1   -6.59    7.05
 -18  -3   1    4.25    7.56
  18  -3  -1    1.48    6.59
 -18   3   1    6.13    6.97
  18   3  -1   -5.48    7.33
 -17  -3   1   13.22    8.57
  17  -3  -1   18.00   10.39
  17   3  -1   18.86   10.42
 -17   3   1   11.13    7.45
 -16  -3   1    1.65    7.04
  16  -3  -1    6.32    7.18
 -16   3   1    0.19    4.85
 -16   3   1   -4.12    4.94
  16   3  -1   -0.77    6.89
  15  -3  -1    0.34    5.17
 -15  -3   1    5.90    5.99
 -15   3   1   13.97    6.99
  15   3  -1   -2.08    6.34
 -15   3   1    2.60    6.53
 -14  -3   1    0.27    5.23
  14  -3  -1    3.42    6.40
 -14   3   1   -0.30    4.91
  14   3  -1    0.77    6.57
 -14   3   1    3.52    5.42
  13  -3  -1    3.81    4.76
 -13  -3   1    1.99    4.83
 -13   3   1    0.74    4.70
 -13   3   1    3.41    5.65
  13   3  -1    0.29    5.79
 -12  -3   1    4.70    5.20
  12  -3  -1    9.71    5.67
 -12  -3   1   -4.03    3.70
 -12   3   1    2.63    4.99
  12   3  -1   -4.79    4.86
 -12   3   1    0.01    4.12
  11  -3  -1    0.77    5.13
 -11  -3   1   -0.05    3.67
 -11  -3   1   -0.04    4.43
 -11   3   1    5.23    4.45
  11   3  -1   -2.13    4.27
 -11   3   1    3.52    4.53
  10  -3  -1   -0.32    3.44
  10  -3  -1    2.18    4.01
 -10  -3   1    1.26    3.91
 -10  -3   1    3.19    3.23
 -10   3   1    0.29    3.68
 -10   3   1    5.40    4.24
  10   3  -1   -3.70    4.13
   9  -3  -1   -0.82    3.49
  -9  -3   1    1.21    2.90
  -9  -3   1   -2.88    3.17
   9  -3  -1    3.34    2.72
  -9   3   1    1.56    3.37
   9   3  -1    3.03    4.32
  -9   3   1   -0.53    3.21
  -8  -3   1   -0.11    3.42
   8  -3  -1   10.12    4.87
  -8  -3   1    8.39    3.77
   8  -3  -1    7.55    3.20
   8   3  -1   12.86    5.04
  -8   3   1    7.15    4.08
  -8   3   1   12.11    4.95
   7  -3  -1    8.87    4.17
   7  -3  -1    0.86    2.50
  -7  -3   1    7.21    3.58
  -7   3   1   14.75    4.74
  -7   3   1    3.32    3.41
   7   3  -1    5.94    4.28
   6  -3  -1  226.41   14.70
  -6  -3   1  186.41   13.44
  -6  -3   1  214.94   13.75
   6  -3  -1  222.42   11.89
   6   3  -1  190.42   14.13
   6   3  -1  201.68   10.72
  -6   3   1  212.22   13.01
  -6   3   1  193.76   13.66
  -5  -3   1   26.82    5.23
   5  -3  -1   27.28    5.25
   5  -3  -1   29.77    4.14
  -5  -3   1   26.24    4.84
  -5   3   1   20.79    4.54
   5   3  -1   24.79    4.98
   5   3  -1   22.43    2.96
  -5   3   1   33.15    4.76
  -4  -3   1   27.13    4.55
   4  -3  -1   25.29    3.90
  -4  -3   1   26.53    5.08
   4   3  -1   27.57    4.97
   4   3  -1   30.31    3.29
  -4   3   1   26.23    4.92
  -4   3   1   23.32    3.70
   3  -3  -1  161.01    9.59
  -3  -3   1  163.62   10.99
   3  -3  -1  157.79   10.52
  -3  -3   1  149.52    9.52
   3   3  -1  154.35    8.36
  -3   3   1  159.92   10.40
  -3   3   1  156.01    8.62
   3   3  -1  154.50   10.49
   2  -3  -1   30.93    4.58
   2  -3  -1   30.18    4.54
  -2  -3   1   24.33    3.45
  -2  -3   1   19.74    4.46
   2   3  -1   30.21    4.60
  -2   3   1   32.74    4.77
   2   3  -1   31.73    3.66
  -1  -3   1  282.54   17.32
   1  -3  -1  333.97   17.15
   1   3  -1  349.33   17.05
  -1   3   1  331.92   16.54
   1   3  -1  373.21   16.49
   0  -3   1  310.16   16.84
   0  -3  -1  325.86   14.75
   0  -3   1  310.30   16.10
   0  -3  -1  294.36   16.11
   0   3   1  321.92   15.31
   0   3  -1  334.37   16.06
   1  -3   1   43.70    5.08
  -1  -3  -1   49.82    6.31
  -1  -3  -1   47.66    4.18
   1   3   1   47.25    4.22
  -1   3  -1   59.43    6.22
   1   3   1   50.01    5.31
  -2  -3  -1    9.72    2.90
  -2  -3  -1   15.15    4.13
   2  -3   1   10.57    3.14
   2  -3   1   10.72    3.29
  -2   3  -1   14.19    3.57
   2   3   1    6.83    2.83
  -3  -3  -1   52.01    6.04
   3  -3   1   47.01    5.98
  -3  -3  -1   50.11    6.76
   3  -3   1   44.15    5.84
  -3   3  -1   47.73    6.41
   3   3   1   59.84    6.87
  -3   3  -1   50.61    4.11
  -4  -3  -1   58.01    6.90
   4  -3   1   58.75    6.57
  -4  -3  -1   69.25    8.12
  -4   3  -1   58.80    5.18
   4   3   1   42.83    6.37
  -4   3  -1   74.85    8.14
  -5  -3  -1   67.84    8.00
   5  -3   1   63.91    7.25
  -5  -3  -1   74.17    8.67
   5  -3   1   70.24    8.69
  -5   3  -1   78.37    6.49
  -5   3  -1   71.03    8.44
   5   3   1   77.06    8.92
   6  -3   1  119.08   11.89
  -6  -3  -1  100.74   10.85
   6  -3   1  102.55    8.84
  -6  -3  -1  111.08    9.96
  -6   3  -1  110.76    9.67
  -6   3  -1  100.89    8.48
   6   3   1  112.93   11.29
  -7  -3  -1   26.44    5.93
  -7  -3  -1   21.12    6.07
   7  -3   1   12.25    4.85
   7  -3   1   16.95    4.88
  -7   3  -1   19.33    5.21
  -7   3  -1   13.23    4.11
   7   3   1    9.44    4.72
  -8  -3  -1   11.03    2.37
   8  -3   1    6.20    4.12
  -8  -3  -1   18.44    5.52
   8  -3   1   17.37    4.61
  -8  -3  -1   14.22    5.20
  -8   3  -1   11.55    4.35
   8   3   1    6.30    4.61
  -8   3  -1   -0.24    3.35
   9  -3   1   40.60    8.69
  -9  -3  -1   24.06    6.36
   9  -3   1   24.49    5.46
  -9  -3  -1   22.12    6.86
  -9   3  -1   23.25    6.15
   9   3   1   37.44    8.46
  -9   3  -1   27.21    6.10
  10  -3   1    7.64    5.53
 -10  -3  -1    7.34    4.73
 -10  -3  -1    8.63    4.93
  10  -3   1   13.03    4.70
 -10   3  -1    6.84    4.51
  10   3   1    8.80    5.55
 -10   3  -1   -1.93    3.49
  11  -3   1    2.04    5.44
 -11  -3  -1    1.87    4.66
 -11   3  -1   -2.12    3.89
  11   3   1   -3.01    4.63
  11   3   1    3.00    4.53
 -11   3  -1   -2.12    3.60
 -12  -3  -1   11.45    6.25
  12  -3   1    1.93    5.80
  12   3   1   12.83    6.03
 -12   3  -1    4.06    4.37
  12   3   1   20.55    7.76
 -12   3  -1   11.19    5.60
 -13  -3  -1    7.87    5.63
  13  -3   1    5.31    5.29
  13   3   1    0.26    5.95
 -13   3  -1    1.11    5.19
  13   3   1   -0.08    4.60
 -13   3  -1   -2.75    4.52
  14  -3   1    6.58    6.29
 -14  -3  -1    8.00    5.67
 -14   3  -1   -4.23    4.81
 -14   3  -1    7.44    6.18
  14   3   1   15.20    7.95
 -15  -3  -1   -1.17    5.69
  15  -3   1   15.65    8.50
 -15   3  -1    4.43    6.08
 -15   3  -1    5.29    6.63
  15   3   1    4.02    6.87
 -16  -3  -1    3.61    5.83
  16  -3   1    1.97    6.08
 -16   3  -1   -0.49    5.90
  16   3   1    3.92    7.37
 -17  -3  -1    2.25    7.11
  17  -3   1    0.97    7.52
  17   3   1    4.63    8.43
 -17   3  -1   -0.12    6.80
  18  -3   1    1.30    7.16
 -18  -3  -1    7.70    8.02
  18   3   1    1.54    7.82
 -18   3  -1   -5.18    7.21
  18  -4  -1   26.16   11.27
 -18  -4   1   43.59   12.09
 -18   4   1   27.47   10.96
  18   4  -1   40.30   13.52
 -17  -4   1   15.84    9.20
  17  -4  -1   11.34    8.78
  17   4  -1    4.78    7.30
 -17   4   1   15.57    8.89
 -17   4   1   28.81    9.85
 -16  -4   1    7.46    6.79
  16  -4  -1   -0.98    6.53
 -16   4   1   -1.59    5.94
  16   4  -1   12.46    8.47
 -16   4   1    4.39    7.06
  15  -4  -1   95.75   16.73
 -15  -4   1   49.00   11.83
 -15   4   1   64.80   12.98
 -15   4   1   51.44   11.99
  15   4  -1   70.06   14.27
 -14  -4   1    6.43    6.04
  14  -4  -1   18.40    8.16
 -14   4   1   26.60    8.30
 -14   4   1   25.19    8.62
  14   4  -1   16.64    8.61
 -13  -4   1   90.00   14.22
 -13  -4   1   92.84   12.93
  13  -4  -1   95.75   14.98
 -13   4   1  112.10   15.24
 -13   4   1   87.24   13.27
  13   4  -1   74.41   13.24
  12  -4  -1   61.94   11.77
 -12  -4   1   51.81   10.33
 -12  -4   1   70.67   11.01
 -12   4   1   70.16   11.04
 -12   4   1   64.47   11.51
  12   4  -1   71.27   13.49
  11  -4  -1   42.24    9.74
 -11  -4   1   24.67    6.87
 -11  -4   1   50.14    9.83
 -11   4   1   39.03    9.23
  11   4  -1   42.77   10.09
 -11   4   1   54.37    9.39
 -10  -4   1  368.88   24.05
  10  -4  -1  418.84   26.70
 -10  -4   1  396.08   25.63
  10   4  -1  427.19   27.09
 -10   4   1  413.04   26.10
 -10   4   1  399.45   24.01
   9  -4  -1   82.44   12.39
  -9  -4   1   99.73   11.81
   9  -4  -1  100.44    8.52
  -9  -4   1   74.50   11.21
  -9   4   1  106.67   13.12
  -9   4   1  100.88   11.40
   9   4  -1  118.63   14.24
  -8  -4   1  134.11   12.15
   8  -4  -1  150.94   10.43
  -8  -4   1  153.99   12.92
   8  -4  -1  128.05   14.80
  -8   4   1  171.81   12.30
  -8   4   1  146.01   12.90
   8   4  -1  134.89   14.42
  -7  -4   1  285.28   18.93
  -7  -4   1  303.89   19.27
   7  -4  -1  292.01   19.91
   7  -4  -1  303.61   16.91
   7   4  -1  338.73   20.40
  -7   4   1  285.01   19.27
  -7   4   1  314.60   18.20
   7   4  -1  327.37   15.07
  -6  -4   1   64.12    8.42
  -6  -4   1   58.69    8.38
   6  -4  -1   64.22    6.99
   6  -4  -1   44.49    7.24
   6   4  -1   52.48    4.36
  -6   4   1   63.81    7.10
   6   4  -1   51.94    7.86
  -6   4   1   52.90    8.07
  -5  -4   1   20.93    4.62
  -5  -4   1   24.00    5.61
   5  -4  -1   24.15    4.54
   5  -4  -1   29.98    6.04
   5   4  -1   27.81    3.35
   5   4  -1   22.05    5.30
  -5   4   1   28.85    5.52
  -5   4   1   34.02    4.69
  -4  -4   1 1731.42   74.94
   4  -4  -1 1720.61   74.67
  -4  -4   1 1837.84   77.88
   4  -4  -1 1726.84   76.37
  -4   4   1 1760.65   73.30
  -4   4   1 1607.94   75.79
   4   4  -1 1679.39   76.14
   4   4  -1 1741.64   72.61
   3  -4  -1  461.71   23.20
  -3  -4   1  443.75   22.12
   3  -4  -1  475.04   23.88
  -3   4   1  443.03   23.40
  -3   4   1  462.54   20.82
   3   4  -1  464.33   21.13
   3   4  -1  442.47   23.40
  -2  -4   1 1008.52   42.24
   2  -4  -1  953.64   44.28
  -2  -4   1  926.11   45.08
   2  -4  -1  946.91   44.26
   2   4  -1  991.13   42.36
   2   4  -1  942.68   44.16
  -2   4   1  992.18   43.98
  -2   4   1  969.37   41.18
   1  -4  -1 6712.73  271.77
  -1  -4   1 6002.27  272.38
  -1  -4   1 6672.48  268.79
   1   4  -1 6679.87  270.35
  -1   4   1 6709.06  270.94
   0  -4  -1 7185.14  278.19
   0  -4  -1 5813.04  280.14
   0  -4   1 6880.15  280.56
   0   4  -1 7007.76  280.01
   0   4   1 6998.70  279.26
   1  -4   1 1009.89   43.70
  -1  -4  -1  947.23   41.55
   1  -4   1  962.16   44.06
   1   4   1  896.65   43.16
   1   4   1  947.45   41.36
  -1   4  -1  949.25   43.25
  -2  -4  -1   41.36    5.16
   2  -4   1   39.98    5.86
  -2  -4  -1   34.14    5.97
   2  -4   1   33.16    5.60
   2   4   1   35.15    5.58
   2   4   1   36.51    3.85
  -2   4  -1   26.00    5.09
   3  -4   1  147.37   10.75
   3  -4   1  157.95   10.98
  -3  -4  -1  147.76   10.03
  -3  -4  -1  140.09   11.47
  -3   4  -1  141.30   10.69
   3   4   1  148.37   10.82
   4  -4   1  285.47   16.46
  -4  -4  -1  230.34   16.29
   4  -4   1  246.60   15.36
  -4  -4  -1  270.34   15.52
  -4   4  -1  249.23   15.94
   4   4   1  281.03   16.60
  -4   4  -1  249.77   13.01
   5  -4   1  293.42   18.40
  -5  -4  -1  326.82   19.42
   5  -4   1  293.45   17.32
  -5  -4  -1  320.46   18.03
  -5   4  -1  275.77   18.03
   5   4   1  287.94   18.31
  -5   4  -1  297.17   15.65
  -6  -4  -1  118.66   10.27
   6  -4   1  118.37   10.03
  -6  -4  -1  111.55   12.17
   6  -4   1  119.53   12.66
  -6   4  -1  112.15    8.68
  -6   4  -1   96.65   11.33
   6   4   1  101.69   11.46
   7  -4   1  166.21   12.59
  -7  -4  -1  193.01   14.08
  -7  -4  -1  189.49   14.39
   7  -4   1  177.66   14.54
   7   4   1  168.60   14.27
  -7   4  -1  172.69   13.94
  -7   4  -1  193.00   12.50
  -8  -4  -1  593.28   33.10
   8  -4   1  586.10   30.66
   8  -4   1  587.36   33.62
  -8  -4  -1  599.16   32.76
  -8   4  -1  614.74   31.10
  -8   4  -1  630.80   33.39
   8   4   1  619.11   33.97
  -9  -4  -1    4.10    3.83
   9  -4   1    2.17    3.58
   9  -4   1    2.82    4.14
  -9  -4  -1    9.04    5.04
  -9   4  -1   11.70    5.18
   9   4   1    2.45    4.92
  -9   4  -1    6.05    4.30
  10  -4   1   99.72   11.42
  10  -4   1  120.80   15.28
 -10  -4  -1  122.12   14.58
 -10  -4  -1  122.20   14.63
 -10   4  -1  133.88   15.51
 -10   4  -1  123.58   13.41
  10   4   1   92.62   13.61
 -11  -4  -1  176.29   19.11
  11  -4   1  257.59   19.99
 -11  -4  -1  221.37   18.05
 -11   4  -1  185.78   17.00
 -11   4  -1  228.70   17.07
  11   4   1  224.46   19.26
  12  -4   1   37.94    9.76
 -12  -4  -1   41.19    9.61
 -12   4  -1   29.60    8.13
  12   4   1   54.85   12.18
 -12   4  -1   42.94    9.83
  13  -4   1   18.05    8.53
 -13  -4  -1   19.52    7.38
 -13   4  -1   10.04    6.81
  13   4   1   30.26    8.70
  13   4   1    2.56    6.90
 -13   4  -1   18.61    7.76
  14  -4   1   20.32    9.17
 -14  -4  -1    9.68    6.50
  14   4   1   10.73    7.44
 -14   4  -1   18.54    8.11
 -14   4  -1    4.54    6.48
 -15  -4  -1    1.21    5.49
  15  -4   1    2.13    7.30
  15   4   1   -4.00    6.40
 -15   4  -1   15.02    8.48
 -15   4  -1   -0.82    5.02
  16  -4   1    3.15    7.03
 -16  -4  -1   -2.15    5.87
  16   4   1   -0.61    7.51
 -16   4  -1   -8.45    5.43
 -16   4  -1    9.80    7.72
 -17  -4  -1    4.53    6.97
  17  -4   1   21.43   10.52
  17   4   1   12.79   10.07
 -17   4  -1   30.79   10.71
 -18  -4  -1   -1.33    5.41
  18  -4   1    8.84    9.32
 -18   4  -1   10.21   10.70
  18   4   1   10.42    9.88
 -18  -5   1   33.02   11.00
  18  -5  -1   40.47   12.04
  18   5  -1   24.88   12.25
 -18   5   1   40.58   13.75
 -17  -5   1   -5.21    5.13
  17  -5  -1   11.86    7.29
 -17   5   1   -7.68    6.13
  17   5  -1    6.18    8.43
 -16  -5   1   -4.89    4.78
  16  -5  -1   16.50    8.57
  16   5  -1    6.67    7.53
 -16   5   1   -4.62    5.85
 -16   5   1    2.86    7.21
 -15  -5   1   69.57   14.44
  15  -5  -1   72.79   15.12
  15   5  -1   81.57   15.38
 -15   5   1  107.81   16.90
 -15   5   1   96.82   15.02
 -14  -5   1   12.80    7.37
  14  -5  -1   37.00   10.33
 -14   5   1   26.43    8.75
 -14   5   1    9.31    7.61
  14   5  -1   15.97    8.59
 -13  -5   1    5.42    4.86
 -13  -5   1    1.81    5.05
  13  -5  -1    4.66    6.11
  13   5  -1   26.40    9.53
 -13   5   1    0.78    5.41
 -13   5   1    6.35    6.19
 -12  -5   1   61.21   10.68
  12  -5  -1   79.84   13.78
 -12  -5   1   60.22   11.05
 -12   5   1   79.29   11.27
 -12   5   1   72.15   12.17
  12   5  -1   83.21   14.12
  11  -5  -1   59.07   11.38
 -11  -5   1   40.82    9.07
 -11  -5   1   56.95    9.89
 -11   5   1   47.32    8.92
  11   5  -1   29.94    8.64
 -11   5   1   43.07    9.78
 -10  -5   1    1.72    4.07
 -10  -5   1    4.63    4.66
  10  -5  -1    0.18    4.05
 -10   5   1   -2.20    3.51
  10   5  -1   -7.14    4.19
 -10   5   1   -1.77    3.57
   9  -5  -1   79.48   12.52
  -9  -5   1  107.80   13.33
  -9  -5   1   97.59   12.32
   9  -5  -1  104.54    9.33
  -9   5   1   94.74   13.76
   9   5  -1  119.20   14.49
  -9   5   1  101.26   11.08
   8  -5  -1  109.09    9.45
   8  -5  -1   97.41   12.50
  -8  -5   1  120.83   12.91
  -8  -5   1  103.85   12.15
  -8   5   1  116.57   14.01
   8   5  -1  106.73   12.92
  -8   5   1  106.71   11.09
  -7  -5   1    2.08    3.08
   7  -5  -1    5.39    3.27
  -7  -5   1   -1.85    2.91
   7  -5  -1    6.09    4.49
   7   5  -1   -0.83    3.77
  -7   5   1    3.74    3.77
   7   5  -1    3.39    1.80
  -7   5   1    7.79    4.51
   6  -5  -1    5.30    3.24
  -6  -5   1    9.63    4.31
   6  -5  -1    8.25    4.35
  -6  -5   1    1.57    3.32
   6   5  -1    1.99    3.41
  -6   5   1    8.95    4.77
   6   5  -1    3.49    1.89
  -6   5   1    6.87    3.57
  -5  -5   1  644.36   33.98
  -5  -5   1  714.09   36.93
   5  -5  -1  713.26   34.30
   5  -5  -1  691.92   36.00
  -5   5   1  707.80   36.08
  -5   5   1  762.48   32.55
   5   5  -1  714.09   31.48
   5   5  -1  683.25   35.89
  -4  -5   1   30.12    4.98
   4  -5  -1   21.31    5.47
  -4  -5   1   35.14    7.26
   4  -5  -1   38.09    6.14
   4   5  -1   29.82    5.72
   4   5  -1   39.38    4.54
  -4   5   1   36.68    4.37
  -4   5   1   43.15    7.10
  -3  -5   1  240.76   16.95
   3  -5  -1  264.01   16.20
   3  -5  -1  256.73   16.23
  -3  -5   1  269.80   14.37
   3   5  -1  248.96   15.82
  -3   5   1  236.18   15.83
   3   5  -1  246.69   13.40
  -3   5   1  264.10   12.67
  -2  -5   1  470.13   21.64
  -2  -5   1  507.27   26.17
   2  -5  -1  440.29   24.25
   2  -5  -1  439.69   24.41
  -2   5   1  453.33   23.96
  -2   5   1  464.67   20.64
   2   5  -1  451.41   22.31
   2   5  -1  446.32   24.08
   1  -5  -1   28.58    5.91
  -1  -5   1   21.92    4.77
   1  -5  -1   28.47    5.32
  -1  -5   1   26.23    3.18
  -1  -5   1   24.07    5.86
   1   5  -1   25.80    4.45
  -1   5   1   23.98    4.66
   0  -5   1  782.66   43.68
   0  -5   1  929.43   43.46
   0  -5  -1 1073.10   45.72
   0  -5  -1  925.63   40.36
   0  -5  -1  923.24   43.68
   0   5   1  976.67   42.20
   0   5  -1  923.07   42.56
   1  -5   1 1048.21   47.78
  -1  -5  -1  867.60   48.42
   1  -5   1 1038.58   48.32
  -1  -5  -1 1055.81   45.20
   1   5   1 1063.69   47.77
   1   5   1 1036.78   45.43
  -1   5  -1 1082.19   47.51
   2  -5   1   48.37    7.21
  -2  -5  -1   45.59    7.74
   2  -5   1   42.34    6.42
  -2  -5  -1   59.06    6.43
   2   5   1   43.99    7.06
  -2   5  -1   44.18    6.44
   2   5   1   56.65    5.39
   3  -5   1  287.54   17.09
  -3  -5  -1  281.48   15.85
   3  -5   1  248.12   16.60
  -3  -5  -1  290.75   18.35
   3   5   1  257.33   13.21
   3   5   1  285.20   17.31
  -3   5  -1  293.99   17.38
   4  -5   1  338.31   18.84
   4  -5   1  273.88   17.58
  -4  -5  -1  260.68   16.71
  -4  -5  -1  289.64   19.15
   4   5   1  302.47   18.32
  -4   5  -1  270.67   17.92
  -4   5  -1  292.90   14.08
   5  -5   1   31.06    6.71
  -5  -5  -1   40.92    6.49
   5  -5   1   32.03    6.22
  -5  -5  -1   29.45    6.74
  -5   5  -1   38.97    4.55
   5   5   1   21.09    5.97
  -5   5  -1   30.38    6.50
  -6  -5  -1  112.80   13.27
   6  -5   1  107.73   12.34
  -6  -5  -1  115.59   12.01
   6  -5   1  114.73   10.08
   6   5   1  114.26   12.46
  -6   5  -1   85.47   11.00
  -6   5  -1  114.35    8.28
  -7  -5  -1  237.13   16.85
   7  -5   1  243.15   16.06
  -7  -5  -1  233.21   17.84
   7  -5   1  252.68   18.15
  -7   5  -1  216.53   17.04
   7   5   1  248.19   17.84
  -7   5  -1  245.11   14.69
  -8  -5  -1    3.62    4.21
   8  -5   1    3.46    4.66
  -8  -5  -1    2.92    4.39
   8  -5   1    0.19    3.12
  -8   5  -1   -1.14    3.10
   8   5   1    7.84    4.66
  -8   5  -1    3.61    3.31
  -9  -5  -1   56.35    9.96
   9  -5   1   70.28    9.46
  -9  -5  -1   69.06   10.69
  -9   5  -1   80.43   12.16
   9   5   1   69.53   11.21
  -9   5  -1   62.99    8.77
  10  -5   1  113.78   15.37
 -10  -5  -1   64.76   11.50
  10  -5   1  111.44   12.81
 -10  -5  -1   82.43   12.48
 -10   5  -1  108.82   12.12
  10   5   1   82.58   12.64
 -10   5  -1   91.85   13.51
 -11  -5  -1    3.84    4.80
 -11  -5  -1    0.78    4.15
  11  -5   1   -1.35    5.30
 -11   5  -1   -1.19    4.18
 -11   5  -1    4.22    4.50
  11   5   1    4.31    5.65
  12  -5   1   29.73    8.80
 -12  -5  -1   34.57    9.14
 -12  -5  -1   23.58    7.94
 -12   5  -1   33.81    8.41
 -12   5  -1   22.70    7.99
  12   5   1   22.59    8.71
  13  -5   1  171.70   21.34
 -13  -5  -1  156.58   19.64
 -13  -5  -1  124.97   16.73
 -13   5  -1  175.39   20.21
 -13   5  -1  121.61   15.85
  13   5   1  117.31   17.24
 -14  -5  -1   17.33    7.81
  14  -5   1    9.04    8.05
 -14   5  -1   27.47    9.61
 -14   5  -1   18.81    7.47
  14   5   1   28.69   10.37
 -15  -5  -1   34.89   10.66
  15  -5   1   82.27   16.24
  15   5   1   54.14   13.51
 -15   5  -1   56.67   13.19
 -16  -5  -1    1.49    6.33
  16  -5   1    0.18    7.23
  16   5   1   -1.88    7.53
 -16   5  -1   -7.15    7.28
  17  -5   1   -4.12    7.42
 -17  -5  -1   -7.73    6.19
  17   5   1    2.43    9.39
  18   6  -1   -8.07    6.85
 -17  -6   1   -2.94    6.16
  17  -6  -1    0.10    8.39
  17   6  -1   -9.18    5.80
 -17   6   1  -10.39    6.18
 -16  -6   1    6.89    6.68
  16  -6  -1    0.58    7.04
 -16   6   1   -1.79    6.91
  16   6  -1   -3.80    6.95
 -15  -6   1    1.95    5.57
  15  -6  -1   12.95    8.56
 -15   6   1    5.27    7.56
  15   6  -1   -8.00    6.06
  14  -6  -1    8.91    7.96
 -14  -6   1   15.22    7.61
 -14   6   1    6.31    6.56
  14   6  -1    2.73    6.37
  13  -6  -1    4.97    6.42
 -13  -6   1    3.61    5.44
 -13  -6   1   27.41    8.12
 -13   6   1    8.93    7.51
  13   6  -1    4.49    7.33
 -12  -6   1   26.60    8.00
  12  -6  -1   28.22    9.27
 -12  -6   1   20.99    7.71
  12   6  -1   24.10    8.95
 -12   6   1   19.45    6.66
 -12   6   1   37.02   10.24
 -11  -6   1   -1.66    3.83
  11  -6  -1    8.89    5.59
 -11  -6   1   -3.60    3.96
 -11   6   1   -0.50    4.67
 -11   6   1    1.36    4.55
  11   6  -1   -3.20    4.99
 -10  -6   1   61.53   10.96
 -10  -6   1   69.09   11.78
  10  -6  -1   46.15   10.17
  10   6  -1   57.17   10.97
 -10   6   1   81.64   10.55
 -10   6   1   62.75   11.63
  -9  -6   1   -3.13    3.25
   9  -6  -1    3.71    4.80
  -9  -6   1    4.66    4.31
   9  -6  -1    0.11    3.62
  -9   6   1   -3.46    3.63
  -9   6   1   -0.63    3.99
   9   6  -1   -2.40    3.79
  -8  -6   1   47.97    8.42
   8  -6  -1   28.67    7.99
   8  -6  -1   49.63    7.42
  -8  -6   1   37.18    8.02
  -8   6   1   31.34    6.10
   8   6  -1   50.18    9.61
  -8   6   1   48.61    9.50
   7  -6  -1   15.23    5.83
  -7  -6   1   24.66    6.64
  -7  -6   1   16.79    5.44
   7  -6  -1   24.86    5.67
  -7   6   1   22.84    6.51
  -7   6   1   31.29    5.75
   7   6  -1   26.42    7.19
  -6  -6   1    6.13    4.42
  -6  -6   1    4.51    3.45
   6  -6  -1   -0.92    3.03
   6  -6  -1    7.44    4.32
  -6   6   1   -0.93    3.45
   6   6  -1    5.23    2.25
  -6   6   1    2.33    3.13
   6   6  -1    0.22    3.65
   5  -6  -1  134.46   13.81
  -5  -6   1  125.85   10.40
   5  -6  -1  116.63   12.05
  -5  -6   1  141.88   15.06
   5   6  -1  123.62    8.16
  -5   6   1  125.92    8.50
   5   6  -1  118.70   13.09
  -5   6   1  120.21   13.50
   4  -6  -1  134.63   11.81
  -4  -6   1  135.82   15.42
  -4  -6   1  147.42   10.30
   4  -6  -1  128.33   11.48
  -4   6   1  156.33   12.32
   4   6  -1  140.96   11.69
  -4   6   1  150.10    8.59
   4   6  -1  133.88    8.95
   3  -6  -1    5.06    4.15
   3  -6  -1    8.69    4.18
  -3  -6   1   17.81    5.94
  -3  -6   1   22.13    3.99
  -3   6   1   15.45    2.60
  -3   6   1    5.96    3.41
   3   6  -1    4.15    2.55
   3   6  -1    4.08    3.72
  -2  -6   1   68.18    5.73
   2  -6  -1   71.12    8.79
   2  -6  -1   69.09    9.50
  -2  -6   1   77.76   10.79
   2   6  -1   71.69    9.00
  -2   6   1   82.83    9.65
   2   6  -1   66.09    7.27
  -2   6   1   56.25    4.54
  -1  -6   1  232.78   16.31
  -1  -6   1  265.70   12.86
   1  -6  -1  283.42   18.18
   1  -6  -1  232.09   16.22
  -1  -6   1  268.54   18.22
   1   6  -1  247.32   15.11
  -1   6   1  282.48   16.02
   0  -6   1    7.06    4.26
   0  -6  -1    5.72    3.53
   0  -6  -1    6.81    2.32
   0  -6   1    4.20    3.08
   0  -6  -1   14.96    4.90
   0   6   1   11.91    3.51
   0   6  -1    7.99    3.55
   1  -6   1   24.89    5.95
   1  -6   1   32.68    6.08
  -1  -6  -1   23.39    3.95
  -1  -6  -1   33.00    7.32
   1   6   1   13.99    4.18
   1   6   1   24.82    4.69
  -1   6  -1   19.29    4.91
  -2  -6  -1   18.47    5.84
   2  -6   1   19.40    5.62
  -2  -6  -1   18.99    4.09
   2  -6   1   19.70    5.40
   2   6   1   20.73    3.88
   2   6   1   19.23    5.03
  -2   6  -1   17.92    5.02
  -3  -6  -1   15.65    3.93
   3  -6   1   11.53    4.62
   3  -6   1    9.17    4.18
  -3  -6  -1   10.97    5.00
   3   6   1   10.96    2.80
  -3   6  -1    4.09    3.51
   3   6   1    8.71    3.77
   4  -6   1   85.38    9.97
   4  -6   1   70.55    9.56
  -4  -6  -1   78.88    9.28
  -4  -6  -1   87.32   11.51
  -4   6  -1   85.23    5.30
   4   6   1   78.87    5.46
  -4   6  -1   71.18    9.64
   4   6   1   75.74   10.28
   5  -6   1   67.50    9.42
  -5  -6  -1   80.12   11.48
   5  -6   1   69.16    9.71
  -5  -6  -1   85.38   10.13
   5   6   1   84.97   10.85
  -5   6  -1   92.30   11.88
  -5   6  -1   71.76    5.83
  -6  -6  -1   12.75    4.64
   6  -6   1   17.10    5.86
   6  -6   1   10.63    4.78
  -6  -6  -1    8.25    4.76
  -6   6  -1    7.22    4.82
  -6   6  -1    7.70    2.92
   6   6   1    9.50    4.83
   7  -6   1   23.65    6.70
  -7  -6  -1   11.62    5.19
  -7  -6  -1   16.30    5.23
   7  -6   1    8.52    4.60
   7   6   1    5.99    4.89
  -7   6  -1   14.22    3.98
  -7   6  -1   13.57    5.82
   8  -6   1  179.98   14.29
   8  -6   1  192.16   16.43
  -8  -6  -1  160.63   17.60
  -8  -6  -1  154.38   16.78
  -8   6  -1  190.29   19.28
   8   6   1  160.70   17.60
  -8   6  -1  186.62   12.75
  -9  -6  -1   14.83    5.68
   9  -6   1   16.58    5.74
   9  -6   1   28.19    7.95
  -9  -6  -1    6.92    5.33
  -9   6  -1   21.27    7.55
  -9   6  -1   13.21    4.91
   9   6   1   28.73    7.89
  10  -6   1   40.55   10.03
 -10  -6  -1   33.26    8.53
 -10  -6  -1   38.80    9.26
  10   6   1   37.04    9.18
 -10   6  -1   34.64    7.01
 -10   6  -1   30.52    8.50
 -11  -6  -1    9.86    6.08
 -11  -6  -1   -9.45    3.75
  11  -6   1    0.98    4.88
 -11   6  -1   -1.31    4.81
  11   6   1   -0.34    5.17
 -12  -6  -1    6.28    5.44
 -12  -6  -1    0.31    5.28
  12  -6   1   -1.84    6.07
 -12   6  -1    2.81    5.96
  12   6   1    1.72    6.18
 -13  -6  -1   40.23   10.59
  13  -6   1    5.96    7.71
 -13  -6  -1   36.77    9.72
 -13   6  -1   29.05    9.78
  13   6   1   28.13   10.73
  14  -6   1    2.37    7.67
 -14  -6  -1    4.67    6.45
 -14  -6  -1   17.36    8.48
 -14   6  -1    2.60    6.87
  14   6   1   20.69    8.80
 -15  -6  -1    1.90    6.00
  15  -6   1    3.50    8.45
 -15   6  -1   -4.35    7.24
  15   6   1   -3.00    6.36
  16  -6   1   -1.48    7.95
 -16  -6  -1    5.62    7.17
  16   6   1    7.14    8.93
 -16   6  -1   -6.14    7.28
  17  -6   1    5.27    9.46
 -17  -6  -1    3.98    7.72
  17   6   1   -3.79    7.94
 -17   6  -1   -3.10    7.75
  17  -7  -1   14.17    9.21
 -17  -7   1   15.07    9.20
 -17   7   1   19.82   11.34
  17   7  -1   -1.61    8.29
  16  -7  -1   -8.14    5.40
 -16  -7   1    7.31    7.04
  16   7  -1    0.24    7.29
 -16   7   1    2.58    8.80
  15  -7  -1   10.76    8.55
 -15  -7   1    3.36    6.29
  15   7  -1   -2.60    7.11
 -15   7   1    6.57    7.50
 -14  -7   1   34.85    9.48
 -14  -7   1   18.85    8.25
  14  -7  -1   21.56    9.70
  14   7  -1   38.13   11.67
 -14   7   1   32.82   10.67
 -13  -7   1    8.15    5.96
  13  -7  -1    1.46    6.22
 -13  -7   1   -5.73    4.37
 -13   7   1   -4.41    5.25
  13   7  -1    0.54    6.34
 -12  -7   1  106.00   14.75
  12  -7  -1   90.33   15.77
 -12  -7   1   67.24   12.08
 -12   7   1   75.16   13.66
  12   7  -1   73.86   13.78
  11  -7  -1   33.82   10.22
 -11  -7   1   62.34   11.84
 -11  -7   1   40.84    9.53
 -11   7   1   61.64   12.23
  11   7  -1   52.59   11.80
  10  -7  -1   15.35    7.55
 -10  -7   1   32.76    8.33
 -10  -7   1   23.96    7.38
  10   7  -1   13.82    6.23
 -10   7   1   21.45    8.42
  -9  -7   1  176.23   16.28
  -9  -7   1  145.66   15.97
   9  -7  -1  188.04   19.87
   9   7  -1  165.80   18.15
  -9   7   1  169.54   19.13
   8  -7  -1   65.99   10.95
  -8  -7   1   40.86    8.52
  -8  -7   1   58.72   11.02
   8  -7  -1   47.32    8.24
   8   7  -1   54.97   10.41
  -8   7   1   61.69   11.00
   7  -7  -1   13.81    5.40
  -7  -7   1   15.55    6.12
   7  -7  -1   10.68    5.43
  -7  -7   1   17.32    5.39
  -7   7   1   18.41    6.19
   7   7  -1   26.84    7.18
  -7   7   1    9.76    3.77
   6  -7  -1  204.16   15.46
   6  -7  -1  214.83   16.63
  -6  -7   1  179.24   16.44
  -6  -7   1  204.30   14.54
   6   7  -1  210.77   16.79
  -6   7   1  184.99   16.21
   6   7  -1  203.47   12.35
  -6   7   1  214.97   12.42
  -5  -7   1  339.03   24.21
   5  -7  -1  374.90   23.79
   5  -7  -1  394.09   23.28
  -5  -7   1  338.07   20.64
  -5   7   1  390.82   18.49
   5   7  -1  383.17   23.68
  -5   7   1  419.80   24.42
   5   7  -1  343.28   18.64
   4  -7  -1    6.43    4.10
   4  -7  -1    1.49    3.35
  -4  -7   1   -0.36    2.19
  -4  -7   1    0.39    3.87
   4   7  -1    2.85    2.56
  -4   7   1    1.81    3.64
  -4   7   1    3.86    2.09
   4   7  -1    0.35    3.16
   3  -7  -1  458.56   27.19
   3  -7  -1  501.55   27.88
  -3  -7   1  484.27   28.98
  -3  -7   1  512.33   24.05
  -3   7   1  451.92   21.37
   3   7  -1  420.79   26.50
   3   7  -1  482.26   24.06
  -3   7   1  472.68   26.78
   2  -7  -1  572.42   32.87
   2  -7  -1  579.34   32.07
  -2  -7   1  614.50   34.30
  -2  -7   1  595.85   27.81
   2   7  -1  583.89   29.52
  -2   7   1  612.78   26.56
   2   7  -1  601.21   31.98
  -2   7   1  602.20   31.28
  -1  -7   1   32.27    7.62
   1  -7  -1   59.11    9.50
   1  -7  -1   47.82    7.97
  -1  -7   1   50.70    4.75
  -1   7   1   38.69    6.51
   1   7  -1   49.66    7.13
   0  -7  -1  241.13   18.65
   0  -7  -1  260.05   13.40
   0  -7   1  261.53   17.51
   0  -7   1  240.43   18.23
   0  -7  -1  263.33   17.77
   0   7  -1  240.26   15.92
   0   7   1  256.61   15.65
  -1  -7  -1   93.64   13.31
   1  -7   1  122.51   12.43
   1  -7   1  119.77   13.34
  -1  -7  -1  113.64    8.00
   1   7   1  120.71   12.73
   1   7   1  112.36    9.15
  -1   7  -1  106.20   11.60
  -2  -7  -1    0.90    2.23
   2  -7   1   -0.29    3.20
   2  -7   1   -0.59    2.77
  -2  -7  -1   -0.59    2.88
   2   7   1   -0.41    2.06
   2   7   1   -4.88    2.29
  -2   7  -1   -2.67    3.26
   3  -7   1  375.70   23.14
   3  -7   1  394.58   23.58
  -3  -7  -1  404.71   25.22
  -3  -7  -1  372.49   20.56
   3   7   1  382.04   23.18
   3   7   1  371.98   19.17
  -3   7  -1  346.37   22.64
  -4  -7  -1  344.82   25.11
  -4  -7  -1  426.38   22.98
   4  -7   1  417.24   24.89
   4  -7   1  441.41   25.35
   4   7   1  408.55   19.66
   4   7   1  434.45   25.10
  -4   7  -1  387.19   24.72
   5  -7   1   52.03    8.79
  -5  -7  -1   67.21    9.13
   5  -7   1   77.17   11.15
  -5  -7  -1   57.38   10.17
  -5   7  -1   64.65   10.54
   5   7   1   71.07   10.73
  -6  -7  -1  310.97   21.98
  -6  -7  -1  301.60   19.22
   6  -7   1  284.80   19.35
   6  -7   1  295.40   20.56
   6   7   1  250.36   19.73
  -6   7  -1  259.83   19.93
  -7  -7  -1  182.51   15.27
   7  -7   1  202.36   15.54
   7  -7   1  185.67   16.43
  -7  -7  -1  172.28   16.43
   7   7   1  187.95   16.35
  -7   7  -1  152.92   16.93
  -8  -7  -1   47.52    9.89
   8  -7   1   45.72    8.66
  -8  -7  -1   35.13    8.05
   8  -7   1   57.03   10.90
  -8   7  -1   45.24   10.00
   8   7   1   59.16   10.90
  -9  -7  -1   76.56   12.49
   9  -7   1   75.30   12.56
   9  -7   1   61.23   10.23
  -9  -7  -1   59.09   11.41
   9   7   1   65.18   11.79
  -9   7  -1   63.61   11.67
 -10  -7  -1   36.02    9.10
 -10  -7  -1   37.97    9.58
  10  -7   1   13.44    7.43
 -10   7  -1   52.74   11.61
  10   7   1   27.52    8.60
  11  -7   1    0.45    5.51
 -11  -7  -1    5.48    5.45
 -11  -7  -1   -0.35    4.71
  11   7   1    5.90    6.56
 -11   7  -1   11.68    7.27
 -12  -7  -1  124.30   17.37
 -12  -7  -1  114.67   16.73
  12  -7   1  115.18   17.45
  12   7   1   89.97   16.21
 -12   7  -1  107.92   16.74
 -13  -7  -1   68.77   12.97
 -13  -7  -1   47.30   11.26
  13  -7   1   54.24   12.92
  13   7   1   44.24   12.24
 -13   7  -1   68.45   13.81
 -14  -7  -1   17.88    8.76
 -14  -7  -1   11.19    7.82
  14  -7   1   15.29    9.19
  14   7   1    3.70    7.45
 -14   7  -1    6.33    7.73
 -15  -7  -1   19.28    9.72
  15  -7   1   26.68   10.67
 -15   7  -1   14.62    9.81
  15   7   1   17.00    9.43
 -16  -7  -1   -0.08    6.70
  16  -7   1    1.36    9.02
 -16   7  -1    5.48    9.66
  16   7   1  -10.01    6.55
  16  -8  -1   -0.83    8.53
 -16  -8   1   -4.65    5.94
  16   8  -1    9.00    8.53
 -16   8   1    1.34    8.89
  15  -8  -1   -3.76    7.34
 -15  -8   1   -0.70    6.04
  15   8  -1   17.10    9.38
 -15   8   1   -9.60    6.50
  14  -8  -1    2.17    6.73
 -14  -8   1    6.11    7.14
 -14  -8   1    0.00    6.00
  14   8  -1    2.74    7.68
 -14   8   1    8.10    8.02
 -13  -8   1   13.00    7.71
 -13  -8   1   12.75    7.02
  13  -8  -1   24.57    9.72
  13   8  -1   30.57   10.18
 -13   8   1   13.86    8.64
 -12  -8   1    1.31    5.69
 -12  -8   1    0.84    5.87
  12  -8  -1    6.13    6.96
  12   8  -1    7.22    7.52
 -12   8   1    6.94    7.23
  11  -8  -1   52.86   12.04
 -11  -8   1   48.90   10.66
 -11  -8   1   41.88   10.05
 -11   8   1   30.47    9.98
  11   8  -1   63.59   12.64
 -10  -8   1   29.55    8.86
 -10  -8   1   23.35    7.49
  10  -8  -1   19.63    8.02
  10   8  -1   39.87   10.04
 -10   8   1   24.37    8.31
  -9  -8   1   16.01    6.76
  -9  -8   1   30.97    8.83
   9  -8  -1   14.25    6.99
  -9   8   1   15.44    7.49
   9   8  -1   41.26   10.03
  -8  -8   1   38.46    9.37
   8  -8  -1   55.82    9.48
   8  -8  -1   36.39    9.49
  -8  -8   1   33.66    7.86
   8   8  -1   45.25    9.75
  -8   8   1   48.69   10.64
  -7  -8   1  101.10   14.25
  -7  -8   1   76.85   10.90
   7  -8  -1   83.97   11.35
   7  -8  -1   87.50   13.22
  -7   8   1   84.80   13.02
   7   8  -1   94.51   13.58
  -6  -8   1   21.47    7.24
   6  -8  -1   18.45    6.44
   6  -8  -1   15.80    6.21
  -6  -8   1   16.23    5.25
   6   8  -1    9.49    5.37
  -6   8   1   17.27    6.44
  -5  -8   1   11.45    4.21
   5  -8  -1    9.34    5.63
  -5  -8   1   -1.11    4.55
   5  -8  -1   10.55    5.42
   5   8  -1   10.33    3.63
  -5   8   1    9.30    5.64
   5   8  -1   20.77    6.67
   4  -8  -1  291.09   19.68
   4  -8  -1  250.52   18.53
  -4  -8   1  262.71   15.64
  -4  -8   1  213.41   19.57
   4   8  -1  247.00   14.86
  -4   8   1  265.85   18.67
   4   8  -1  218.29   17.81
   3  -8  -1   78.30   11.99
  -3  -8   1   84.77   12.98
  -3  -8   1   77.86    7.95
   3  -8  -1   94.94   11.96
  -3   8   1   66.28   10.14
   3   8  -1   77.53    8.82
   3   8  -1   70.39   10.45
   2  -8  -1  493.32   28.84
  -2  -8   1  519.15   24.08
  -2  -8   1  466.85   30.39
   2  -8  -1  539.94   30.88
  -2   8   1  481.72   27.66
  -2   8   1  484.08   22.80
   2   8  -1  497.79   28.73
   2   8  -1  467.49   25.86
   1  -8  -1 2013.02   93.55
   1  -8  -1 1936.69   91.41
  -1  -8   1 2000.97   93.73
  -1   8   1 2097.16   89.94
   1   8  -1 2009.52   88.94
   0  -8   1 2142.79   94.77
   0  -8  -1 2066.45   86.57
   0  -8   1 2049.72   92.91
   0  -8  -1 1821.27   94.54
   0  -8  -1 2094.88   93.20
   0   8  -1 1999.58   90.61
   0   8   1 2095.69   90.36
  -1  -8  -1  518.60   34.81
   1  -8   1  618.89   33.39
   1  -8   1  666.72   35.66
  -1  -8  -1  605.18   28.74
   1   8   1  625.11   30.90
   1   8   1  620.39   33.74
  -1   8  -1  586.15   32.14
  -2  -8  -1   -3.06    1.96
   2  -8   1   -0.16    3.90
   2  -8   1    9.16    4.55
  -2  -8  -1   -3.07    2.60
   2   8   1   -0.66    3.69
   2   8   1   -0.29    2.54
  -2   8  -1    3.28    3.96
   3  -8   1    9.32    4.85
   3  -8   1   12.71    5.82
  -3  -8  -1   16.31    4.16
  -3  -8  -1    6.59    5.02
   3   8   1   14.74    4.12
   3   8   1   16.83    5.67
  -3   8  -1    9.36    5.47
   4  -8   1   23.23    6.96
  -4  -8  -1   33.56    6.24
   4  -8   1   24.79    6.78
  -4  -8  -1   13.66    6.35
  -4   8  -1   29.25    7.55
   4   8   1   26.23    6.98
   4   8   1   27.76    5.10
   5  -8   1   82.19   12.10
   5  -8   1   75.37   11.27
  -5  -8  -1  111.91   12.09
  -5  -8  -1  101.87   14.59
   5   8   1   99.58   12.87
  -5   8  -1   98.67   13.45
   6  -8   1    2.10    4.43
   6  -8   1    1.14    4.85
  -6  -8  -1   11.20    4.59
  -6  -8  -1    2.39    4.34
   6   8   1   -0.68    3.85
  -6   8  -1   16.50    6.53
  -7  -8  -1   75.64   12.40
  -7  -8  -1   57.68   10.08
   7  -8   1   61.11   10.57
   7  -8   1   71.61   11.61
   7   8   1   82.54   12.69
  -7   8  -1   86.98   13.23
   8  -8   1   55.45   10.34
  -8  -8  -1   33.52    9.42
   8  -8   1   48.94    9.50
  -8  -8  -1   52.93    9.42
  -8   8  -1   37.34    9.78
   8   8   1   39.08    9.59
   9  -8   1   34.85    9.63
  -9  -8  -1   42.07    9.02
   9  -8   1   39.02    8.98
  -9  -8  -1   29.60    9.31
  -9   8  -1   34.12    9.80
   9   8   1   26.74    8.71
 -10  -8  -1    5.70    6.00
 -10  -8  -1    0.26    3.99
  10  -8   1    4.81    5.70
  10   8   1   -2.75    5.49
 -10   8  -1    1.49    6.02
 -11  -8  -1   95.52   15.78
  11  -8   1   96.93   16.07
 -11  -8  -1  129.51   16.94
  11   8   1  113.96   16.65
 -11   8  -1   93.32   16.27
 -12  -8  -1   83.56   14.43
 -12  -8  -1   88.66   15.77
  12  -8   1   82.79   15.85
 -12   8  -1  100.94   16.85
  12   8   1   76.36   15.19
 -13  -8  -1    0.30    6.20
  13  -8   1    2.52    7.48
 -13  -8  -1    2.03    7.00
 -13   8  -1    5.90    7.98
  13   8   1    3.06    7.65
 -14  -8  -1    2.37    7.48
  14  -8   1    7.02    8.77
 -14  -8  -1   -3.15    6.71
 -14   8  -1    1.22    8.35
  14   8   1   -7.36    6.58
 -15  -8  -1   -3.57    5.96
  15  -8   1    7.27    8.04
  15   8   1   -1.66    7.71
 -15   8  -1    3.18    8.99
  16  -8   1   -8.45    8.60
 -16  -8  -1    3.54    7.94
 -16   8  -1    8.84    9.57
  16   8   1   -5.80    8.15
 -16  -9   1    1.88    7.34
  16  -9  -1    2.67    8.91
 -16   9   1   -1.88    8.76
  16   9  -1   -5.55    7.94
  15  -9  -1    0.75    8.49
 -15  -9   1   -3.66    5.37
  15   9  -1   -4.28    6.98
 -15   9   1   -0.66    9.16
 -14  -9   1    6.30    6.84
 -14  -9   1   15.91    8.72
  14  -9  -1   -2.94    6.87
  14   9  -1   -8.88    6.06
 -14   9   1   -1.52    6.99
 -13  -9   1   -1.29    4.93
 -13  -9   1   -5.72    5.71
  13  -9  -1    7.68    7.25
 -13   9   1    2.69    6.93
  13   9  -1  -10.40    6.66
  12  -9  -1    1.61    6.62
 -12  -9   1    6.41    6.82
 -12  -9   1    4.17    5.86
  12   9  -1   -0.83    6.30
 -12   9   1    5.80    7.71
  11  -9  -1    7.42    7.13
 -11  -9   1   -0.80    4.95
 -11  -9   1    1.62    5.25
  11   9  -1   -0.15    6.10
 -11   9   1    9.33    6.71
 -10  -9   1    4.14    4.88
 -10  -9   1    7.80    6.18
  10  -9  -1    3.92    6.80
 -10   9   1   13.89    7.23
  10   9  -1   -1.59    5.51
   9  -9  -1    6.00    6.65
  -9  -9   1   25.98    7.15
  -9  -9   1   20.31    8.16
  -9   9   1   15.54    7.93
   9   9  -1    8.05    6.31
   8  -9  -1   58.87   12.01
   8  -9  -1   53.29   10.42
  -8  -9   1   98.48   15.26
  -8  -9   1   71.93   10.98
   8   9  -1   59.82   11.07
  -8   9   1   59.83   12.28
  -7  -9   1   10.39    6.60
  -7  -9   1   10.84    4.91
   7  -9  -1   10.72    6.09
   7  -9  -1   10.01    5.88
  -7   9   1    0.28    5.28
   7   9  -1    1.29    4.84
  -6  -9   1  117.36   12.58
   6  -9  -1   93.81   13.60
   6  -9  -1   93.27   14.20
  -6  -9   1  106.05   15.05
   6   9  -1  112.98   14.73
  -6   9   1   74.37   12.89
  -5  -9   1   99.60   10.64
  -5  -9   1   96.82   14.76
   5  -9  -1   93.55   12.91
   5  -9  -1   64.03   11.39
   5   9  -1   66.89   11.26
  -5   9   1   99.88   13.17
   4  -9  -1   20.62    7.29
  -4  -9   1    7.01    3.80
  -4  -9   1   16.30    7.11
   4  -9  -1   13.75    6.49
   4   9  -1    6.31    5.08
  -4   9   1   15.49    6.29
   4   9  -1   19.59    4.73
   3  -9  -1   52.51    9.75
  -3  -9   1   41.81    9.82
   3  -9  -1   41.33    9.71
  -3   9   1   70.22   10.48
   3   9  -1   57.03    9.98
   3   9  -1   58.61    8.04
   2  -9  -1    9.70    5.09
  -2  -9   1   -2.62    3.38
   2  -9  -1    0.71    4.27
   2   9  -1   -2.08    3.42
  -2   9   1    7.79    4.80
   2   9  -1    3.67    3.92
   1  -9  -1    5.52    5.02
  -1  -9   1   -1.22    3.99
   1  -9  -1    4.85    5.90
   1   9  -1   16.33    5.69
   1   9  -1   12.15    5.04
  -1   9   1   10.48    5.19
   0  -9   1    9.92    5.26
   0  -9   1    1.68    4.60
   0  -9  -1    9.03    5.22
   0  -9  -1    1.62    4.57
   0   9   1    5.21    3.81
   0   9  -1   -0.91    3.49
   1  -9   1   10.22    5.12
  -1  -9  -1   -3.92    3.47
   1  -9   1   11.67    6.08
  -1   9  -1   -0.46    3.81
   1   9   1    7.26    3.83
   1   9   1    4.23    3.98
  -2  -9  -1    1.54    4.05
  -2  -9  -1    7.58    3.39
   2  -9   1   13.21    5.14
   2  -9   1   12.90    6.37
   2   9   1    5.64    3.99
  -2   9  -1    9.39    5.11
   2   9   1    8.17    3.60
   3  -9   1  141.97   16.10
  -3  -9  -1  144.52   17.84
  -3  -9  -1  135.43   10.78
   3  -9   1  123.97   15.53
   3   9   1  132.61   15.90
   3   9   1  121.72    9.95
  -3   9  -1  130.72   15.03
   4  -9   1   18.63    6.36
  -4  -9  -1   32.88    6.49
   4  -9   1   26.23    7.71
  -4  -9  -1   24.51    7.82
   4   9   1   23.82    6.93
  -4   9  -1   24.42    7.31
   5  -9   1   10.25    5.71
  -5  -9  -1   22.35    7.64
  -5  -9  -1   11.00    4.84
   5  -9   1   34.26    8.60
  -5   9  -1   27.24    8.48
   5   9   1   31.02    8.74
   6  -9   1   22.91    7.76
  -6  -9  -1   42.99   10.56
   6  -9   1   30.10    8.36
  -6  -9  -1   36.62    7.47
  -6   9  -1   26.10    8.10
   6   9   1   26.39    8.33
   7  -9   1    3.80    5.23
  -7  -9  -1   -0.96    4.52
  -7  -9  -1    0.03    4.21
   7  -9   1    2.44    5.22
  -7   9  -1    2.37    5.23
   7   9   1   -3.31    4.08
   8  -9   1   -1.52    5.10
  -8  -9  -1    4.36    5.60
   8  -9   1    7.64    5.86
  -8  -9  -1    8.68    5.70
  -8   9  -1   15.06    7.29
   8   9   1   10.52    7.02
  -9  -9  -1    9.53    6.90
   9  -9   1   11.17    6.71
  -9  -9  -1   21.93    7.83
  -9   9  -1   16.48    7.83
   9   9   1   11.77    7.86
 -10  -9  -1    0.75    5.48
  10  -9   1    2.95    5.89
 -10  -9  -1    6.15    5.77
 -10   9  -1    1.22    7.22
  10   9   1    6.67    6.21
 -11  -9  -1    8.07    6.72
  11  -9   1   12.04    8.00
 -11  -9  -1   16.92    8.08
  11   9   1   11.97    7.32
 -11   9  -1    9.56    7.73
 -12  -9  -1   14.74    7.94
  12  -9   1   13.02    9.23
 -12  -9  -1   12.62    7.57
  12   9   1   15.07    9.51
 -12   9  -1   15.20    9.49
 -13  -9  -1   -1.28    5.94
  13  -9   1   14.72    8.78
 -13  -9  -1   -2.16    6.77
 -13   9  -1    6.72    9.24
  13   9   1    4.01    7.47
 -14  -9  -1   -5.63    6.50
  14  -9   1    7.34    8.05
 -14  -9  -1    0.11    6.62
 -14   9  -1   -4.47    7.32
  14   9   1   -3.41    6.54
  15  -9   1   12.36   10.33
 -15  -9  -1    2.38    7.48
 -15  -9  -1   -4.91    8.20
 -15   9  -1   -2.42    8.57
  15   9   1   16.89   10.70
  15 -10  -1    8.16   10.05
 -15 -10   1   -0.50    6.85
 -15  10   1    0.67    9.09
  15  10  -1    4.34    7.93
 -14 -10   1   10.12    8.35
 -14 -10   1   -2.33    6.02
  14 -10  -1    3.07    8.02
 -14  10   1   -0.07    8.97
  14  10  -1  -13.39    6.55
  13 -10  -1    0.11    8.14
 -13 -10   1   14.01    7.89
 -13 -10   1   11.97    8.20
  13  10  -1   13.07    9.71
 -13  10   1   28.71   11.29
 -12 -10   1    4.97    7.58
 -12 -10   1    6.78    6.30
  12 -10  -1    6.64    8.13
  12  10  -1    2.86    7.24
 -12  10   1    6.74    8.14
 -11 -10   1   10.43    6.22
  11 -10  -1   -4.29    6.44
 -11 -10   1    2.12    6.08
  11  10  -1    8.98    6.87
 -11  10   1   -1.61    6.46
 -10 -10   1   97.62   16.02
  10 -10  -1   99.78   16.21
 -10 -10   1   67.81   11.88
 -10  10   1   83.49   15.70
  10  10  -1  108.57   16.72
  -9 -10   1   37.30   10.75
   9 -10  -1   14.77    8.57
  -9 -10   1   26.15    7.61
   9  10  -1   13.41    7.58
  -9  10   1   12.50    7.51
   8 -10  -1    8.66    6.65
   8 -10  -1    2.24    6.69
  -8 -10   1    7.12    5.42
  -8 -10   1    3.30    6.19
   8  10  -1    4.30    5.84
  -8  10   1   13.24    7.09
   7 -10  -1   31.03    9.33
  -7 -10   1   24.57    9.10
  -7 -10   1   26.44    6.92
   7 -10  -1   34.03    9.35
  -7  10   1   29.79    8.88
   7  10  -1   22.71    7.80
   6 -10  -1   20.52    7.48
  -6 -10   1    7.67    6.24
   6 -10  -1    9.69    6.13
   6  10  -1    5.43    5.16
  -6  10   1   14.18    6.93
   5 -10  -1   27.98    7.91
  -5 -10   1   14.58    7.42
   5 -10  -1   16.67    7.92
  -5  10   1   22.13    7.82
   5  10  -1   25.71    7.91
  -4 -10   1   49.65   11.42
   4 -10  -1   66.48   12.77
   4 -10  -1   68.60   11.93
   4  10  -1   47.53   10.34
  -4  10   1   45.70   10.13
  -3 -10   1    7.48    6.36
   3 -10  -1   -4.51    4.58
   3 -10  -1    5.52    4.88
   3  10  -1   17.47    6.93
  -3  10   1   -0.91    4.77
   3  10  -1   12.44    4.95
  -2 -10   1   40.72   10.21
   2 -10  -1   44.27   10.92
   2 -10  -1   35.98    8.82
   2  10  -1   31.66    8.59
  -2  10   1   27.93    7.69
   2  10  -1   25.07    6.33
   1 -10  -1  196.63   22.26
  -1 -10   1  169.94   20.65
   1 -10  -1  126.25   16.42
  -1  10   1  154.21   15.82
   1  10  -1  139.72   16.45
   1  10  -1  147.50   15.36
   0 -10   1   22.28    7.72
   0 -10  -1   15.97    7.85
   0 -10  -1   23.20    7.21
   0 -10   1   35.51    9.95
   0  10   1   28.52    6.88
   0  10  -1   21.55    6.72
   1 -10   1   77.89   13.25
  -1 -10  -1   67.51   13.40
   1 -10   1   52.15   10.16
   1  10   1   77.89   12.20
  -1  10  -1   57.38   10.04
   1  10   1   72.70   10.01
   2 -10   1   65.51   11.43
  -2 -10  -1   58.55   12.72
   2 -10   1   81.71   13.56
   2  10   1   83.53   12.78
  -2  10  -1   74.00   11.54
   2  10   1  112.96   11.49
   3 -10   1   13.03    7.30
   3 -10   1   32.36    8.97
  -3 -10  -1   25.07    8.80
  -3  10  -1   28.85    7.98
   3  10   1   24.25    7.57
   4 -10   1   15.03    6.61
  -4 -10  -1   13.71    6.90
   4 -10   1   16.07    8.12
   4  10   1   -0.32    4.27
  -4  10  -1    9.53    6.24
  -5 -10  -1  155.58   12.96
   5 -10   1  120.95   16.16
   5 -10   1  141.40   17.16
  -5 -10  -1  133.66   18.22
  -5  10  -1  105.82   15.30
   5  10   1  124.09   16.60
  -6 -10  -1    0.73    4.52
   6 -10   1   -6.17    4.85
  -6 -10  -1    5.30    5.48
   6 -10   1    5.81    5.80
   6  10   1   15.32    7.26
  -6  10  -1    3.88    5.89
  -7 -10  -1   59.16   12.81
   7 -10   1   25.32    8.06
   7 -10   1   38.63   10.07
  -7 -10  -1   47.80    9.18
  -7  10  -1   53.52   12.44
   7  10   1   33.19    9.43
   8 -10   1   51.38   11.36
   8 -10   1   36.85    9.51
  -8 -10  -1   50.31   10.04
  -8 -10  -1   54.51   11.71
  -8  10  -1   42.12   11.71
   8  10   1   62.67   12.45
  -9 -10  -1    3.79    5.69
  -9 -10  -1    3.42    5.34
   9 -10   1    9.08    7.58
  -9  10  -1    7.74    7.86
   9  10   1    6.11    6.88
 -10 -10  -1   32.80   10.58
  10 -10   1    9.92    7.78
 -10 -10  -1   17.03    7.00
  10  10   1   30.57    9.96
 -10  10  -1   56.00   12.86
 -11 -10  -1   19.32    9.71
  11 -10   1   43.61   12.04
 -11 -10  -1   16.22    7.90
 -11  10  -1   11.45    9.25
  11  10   1   18.47    9.21
 -12 -10  -1    1.82    7.22
 -12 -10  -1    2.09    6.84
  12 -10   1    2.56    7.46
  12  10   1    5.10    7.52
 -12  10  -1   -1.14    7.20
 -13 -10  -1   -3.39    6.99
 -13 -10  -1   -0.09    6.57
  13 -10   1    2.03    7.22
 -13  10  -1   10.59    9.42
  13  10   1    9.54    8.84
  14 -10   1   18.54   11.75
 -14 -10  -1    5.50    7.53
 -14 -10  -1   18.57   10.23
  14  10   1    3.43    8.05
 -14  10  -1    7.36    9.79
 -14 -11   1    2.83    7.12
  14 -11  -1   11.99   10.27
 -14 -11   1    0.32    7.22
 -14  11   1    7.91    9.91
  14  11  -1   -4.03    8.46
  13 -11  -1    0.43    8.07
 -13 -11   1    3.21    7.59
 -13 -11   1    0.80    6.62
  13  11  -1    4.11    7.31
 -13  11   1   -9.95    6.91
 -12 -11   1   10.57    7.55
 -12 -11   1    3.70    6.37
  12 -11  -1    2.39    8.01
  12  11  -1    3.41    7.07
 -12  11   1   -4.77    6.91
  11 -11  -1    9.90    9.23
 -11 -11   1   20.55    8.33
 -11 -11   1   25.39    9.91
 -11  11   1   39.00   12.12
  11  11  -1   14.54    9.49
 -10 -11   1   -1.62    5.66
  10 -11  -1    5.08    6.43
 -10  11   1    7.73    7.68
  10  11  -1   -5.22    5.52
   9 -11  -1    6.31    7.26
  -9 -11   1    6.64    6.92
  -9  11   1    7.57    8.25
   9  11  -1   20.79    9.42
  -8 -11   1    7.68    7.53
   8 -11  -1    7.46    6.94
   8  11  -1   -1.75    5.59
  -8  11   1    0.70    7.26
  -7 -11   1   14.22    8.10
   7 -11  -1   13.51    7.71
   7 -11  -1   13.75    7.72
   7  11  -1    9.33    6.17
  -7  11   1    5.62    6.85
   6 -11  -1   14.12    7.97
   6 -11  -1   -3.67    4.55
  -6 -11   1   -2.67    4.73
  -6  11   1    7.23    6.83
   6  11  -1   -5.10    4.61
  -5 -11   1    9.60    7.10
   5 -11  -1   -1.44    4.40
   5 -11  -1    6.13    6.65
  -5  11   1    3.12    6.78
   5  11  -1    5.97    5.45
   4 -11  -1    3.19    5.33
   4 -11  -1    7.72    6.91
  -4 -11   1   -4.27    5.13
   4  11  -1   -1.45    5.35
  -4  11   1    1.74    4.98
   3 -11  -1   25.89    8.93
   3 -11  -1   14.79    6.87
  -3 -11   1   -2.95    5.63
   3  11  -1   23.29    8.25
  -3  11   1   11.66    6.78
   2 -11  -1   44.23   11.90
  -2 -11   1  112.50   18.10
   2 -11  -1   77.52   13.29
   2  11  -1  101.32   14.14
   2  11  -1   54.68    9.73
  -2  11   1  101.09   13.65
   1 -11  -1  121.66   18.48
  -1 -11   1   99.59   16.72
   1 -11  -1   91.75   14.60
   1  11  -1   94.94   12.65
   1  11  -1  104.06   14.91
  -1  11   1   82.16   12.41
   0 -11  -1   -5.71    4.72
   0 -11   1   -1.41    5.13
   0  11   1    0.78    4.38
   0  11  -1    0.16    4.52
  -1 -11  -1    5.68    5.20
   1 -11   1    4.46    6.04
   1 -11   1    2.75    5.44
   1  11   1   -1.35    4.99
  -1  11  -1   -0.69    4.02
   1  11   1    1.54    3.84
  -2 -11  -1   14.01    7.46
   2 -11   1    9.98    6.66
   2 -11   1   25.33    8.21
  -2  11  -1   20.81    7.41
   2  11   1    8.98    6.55
  -3 -11  -1   33.66   10.29
   3 -11   1   32.81    8.94
   3 -11   1   51.98   11.86
   3  11   1   74.86   12.69
  -3  11  -1   37.81    9.28
   4 -11   1   43.53    9.95
  -4 -11  -1   32.14   10.20
   4 -11   1   47.37   10.93
  -4  11  -1   35.94    9.50
   4  11   1   39.29    9.98
  -5 -11  -1   -1.16    6.17
   5 -11   1    6.27    7.50
   5 -11   1    0.87    5.33
   5  11   1   -6.79    3.79
  -5  11  -1    8.82    6.80
   6 -11   1   20.76    8.66
  -6 -11  -1   21.16    8.73
   6 -11   1   34.64   10.39
  -6  11  -1   33.20   10.09
   6  11   1   31.07    9.35
   7 -11   1    9.94    6.75
   7 -11   1   16.50    7.88
  -7 -11  -1    7.66    7.28
   7  11   1   -2.22    5.26
  -7  11  -1   21.75    9.69
   8 -11   1    5.82    7.19
   8 -11   1   -3.60    5.68
  -8 -11  -1   -0.51    5.76
  -8  11  -1   -3.53    5.90
   8  11   1    5.15    6.06
  -9 -11  -1   -2.48    6.17
   9 -11   1    8.40    8.03
  -9 -11  -1   -5.92    4.41
  -9  11  -1    5.05    7.20
   9  11   1    3.23    6.16
  10 -11   1   -0.15    6.34
 -10 -11  -1   -7.58    4.85
 -10 -11  -1   -3.79    5.23
  10  11   1   -7.82    6.37
 -10  11  -1   -4.93    6.40
 -11 -11  -1    2.32    5.91
  11 -11   1   -3.88    6.25
 -11 -11  -1   -0.36    6.93
 -11  11  -1   -2.45    7.75
  11  11   1    5.91    7.44
 -12 -11  -1    7.85    7.12
  12 -11   1    3.28    8.10
 -12 -11  -1   -1.48    6.31
  12  11   1   -1.65    6.60
 -12  11  -1    9.77   10.00
 -13 -11  -1   35.05   11.53
  13 -11   1   22.05   10.84
 -13 -11  -1   20.10    9.15
  13  11   1    7.50   10.47
 -13  11  -1   22.78   12.06
 -13 -12   1   -1.60    7.41
  13 -12  -1   -9.75    8.20
 -13  12   1    1.12    8.97
  13  12  -1   -0.47    7.56
  12 -12  -1    1.80    6.76
 -12 -12   1   -1.94    7.18
 -12  12   1    0.54    7.83
  12  12  -1    2.71    7.92
  11 -12  -1    2.25    8.23
 -11 -12   1   -4.53    5.66
 -11  12   1    2.34    7.50
  11  12  -1  -10.41    6.38
 -10 -12   1   -4.60    5.70
  10 -12  -1    7.29    9.14
  10  12  -1   -0.51    7.45
 -10  12   1    5.63    8.23
  -9 -12   1    9.40    8.43
   9 -12  -1    2.54    6.87
   9  12  -1    2.64    6.67
  -9  12   1   -3.04    7.79
  -8 -12   1   10.21    8.60
   8 -12  -1   -3.35    5.59
  -8  12   1   -5.57    6.30
   8  12  -1   -3.58    5.97
   7 -12  -1   -7.95    5.27
  -7 -12   1   -1.28    5.67
   7 -12  -1    1.18    6.65
   7  12  -1    2.02    5.90
  -7  12   1   -4.38    5.82
   6 -12  -1    8.44    8.09
   6 -12  -1   18.26    7.88
  -6 -12   1    4.94    7.20
   6  12  -1   26.55    9.43
  -6  12   1   18.63    8.95
   5 -12  -1   18.44    9.72
  -5 -12   1    8.72    7.85
   5 -12  -1   11.58    6.79
   5  12  -1   22.27    8.91
  -5  12   1   16.68    7.75
   4 -12  -1    5.24    6.61
  -4 -12   1   -3.23    5.22
   4 -12  -1   11.38    7.07
   4  12  -1    5.91    5.81
  -4  12   1   -5.48    5.39
  -3 -12   1    9.05    7.52
   3 -12  -1   31.57   11.24
   3 -12  -1   17.49    7.60
  -3  12   1   11.90    7.42
   3  12  -1   12.31    7.25
  -2 -12   1   50.64   13.71
   2 -12  -1    8.30    6.65
   2 -12  -1   17.75    9.01
   2  12  -1   19.09    8.26
  -2  12   1   33.37    9.22
   1 -12  -1   21.81    8.88
   1 -12  -1   27.12   10.51
  -1 -12   1   16.67    9.18
   1  12  -1   22.91    7.85
  -1  12   1   36.37    8.80
   1  12  -1   18.58    8.44
   0 -12  -1   79.26   16.22
   0 -12   1   81.25   16.10
   0  12  -1   78.50   13.78
   0  12  -1   84.48   13.01
   0  12   1   93.77   14.07
   0  12   1   74.21   11.77
   1 -12   1  249.85   27.11
  -1 -12  -1  205.00   25.10
   1 -12   1  230.77   24.20
   1  12   1  219.66   23.34
  -1  12  -1  268.28   20.80
  -2 -12  -1   -3.56    4.79
   2 -12   1    3.84    6.03
   2 -12   1    1.96    5.92
  -2  12  -1    1.45    5.64
   2  12   1    3.67    6.49
   3 -12   1   14.66    8.24
  -3 -12  -1    0.73    5.88
   3 -12   1    2.71    6.02
  -3  12  -1    3.06    6.70
   3  12   1    7.99    6.29
  -4 -12  -1    1.90    6.22
   4 -12   1    0.95    6.45
   4 -12   1   -1.82    4.77
   4  12   1   -3.06    5.20
  -4  12  -1   -6.38    5.05
   5 -12   1   51.16   12.14
  -5 -12  -1   40.97   12.33
   5 -12   1   33.73   10.32
  -5  12  -1   24.39    8.92
   5  12   1   34.57   10.06
   6 -12   1    8.07    6.95
  -6 -12  -1   -1.70    5.84
   6 -12   1   -5.92    6.05
   6  12   1   -3.02    5.94
  -6  12  -1   -0.22    6.36
  -7 -12  -1    3.01    6.88
   7 -12   1    1.28    6.99
   7 -12   1   10.71    7.92
  -7  12  -1    2.87    7.02
   7  12   1   -3.38    5.24
  -8 -12  -1    8.50    7.66
   8 -12   1   14.98    8.28
  -8  12  -1   -1.55    7.14
   8  12   1   -1.59    6.94
  -9 -12  -1   -4.45    6.59
   9 -12   1   -2.06    7.12
  -9  12  -1   10.50    8.15
   9  12   1    4.66    7.12
 -10 -12  -1   12.18    9.38
  10 -12   1   -0.89    8.10
 -10  12  -1   -1.54    8.02
  10  12   1   -2.71    7.12
  11 -12   1    8.88    8.93
 -11 -12  -1    0.70    7.17
 -11  12  -1    1.75    8.41
  11  12   1    3.53    8.00
  12 -12   1   26.50   11.84
 -12 -12  -1   29.12   10.87
 -12  12  -1   17.06   10.60
  12  12   1   28.53   11.31
 -11 -13   1   -1.64    6.85
  11 -13  -1    9.78   10.29
  11  13  -1   -8.09    7.15
 -11  13   1    2.59    9.51
  10 -13  -1   16.33    8.95
 -10 -13   1    4.66    8.33
  10  13  -1   -2.85    6.23
 -10  13   1   -6.41    7.58
   9 -13  -1   39.97   12.85
  -9 -13   1   48.93   14.04
   9  13  -1   53.82   13.09
  -9  13   1   35.44   13.00
  -8 -13   1   86.72   17.25
   8 -13  -1   49.67   12.99
   8  13  -1   41.70   12.58
  -8  13   1   48.67   13.74
  -7 -13   1    0.96    7.46
   7 -13  -1    4.03    7.79
  -7  13   1    0.84    7.18
   7  13  -1    5.33    6.92
   6 -13  -1   -1.22    6.53
  -6 -13   1    3.95    7.61
   6 -13  -1   14.52    8.98
   6  13  -1    6.46    7.37
  -6  13   1   13.27    8.85
  -5 -13   1   34.78   11.17
   5 -13  -1   41.73   11.63
   5 -13  -1   20.36    9.14
  -5  13   1   14.01    8.31
   5  13  -1   31.29   10.19
   4 -13  -1    8.79    8.85
  -4 -13   1   -0.55    5.97
   4 -13  -1    1.91    6.52
   4  13  -1    5.56    6.63
  -4  13   1    0.26    6.27
   3 -13  -1    2.10    7.99
  -3 -13   1   -4.13    6.04
   3 -13  -1    6.25    6.43
   3  13  -1   -2.57    5.11
  -3  13   1   -0.67    5.65
  -2 -13   1   48.74   14.43
   2 -13  -1   54.73   12.16
   2 -13  -1   34.72   12.27
   2  13  -1   39.94   11.34
  -2  13   1   44.54   10.36
  -1 -13   1    3.33    7.60
   1 -13  -1    5.98    8.81
   1  13  -1    1.76    6.28
  -1  13   1    1.97    6.06
   0 -13   1   56.19   14.09
   0 -13  -1   29.65   10.91
   0  13  -1   33.85    9.71
   0  13   1   19.85    9.20
   0  13  -1   13.42    7.40
   1 -13   1   18.99    8.81
   1 -13   1   22.92   10.65
  -1 -13  -1   -2.86    5.76
  -1  13  -1    2.68    5.98
   1  13   1   16.68    8.42
  -2 -13  -1    9.96    7.82
   2 -13   1    9.30    8.41
   2 -13   1   -3.06    4.63
  -2  13  -1   -3.63    6.08
   2  13   1    0.48    6.05
   3 -13   1   15.70    9.21
   3 -13   1   23.29    8.59
  -3 -13  -1   34.89   11.42
   3  13   1    2.83    6.67
  -3  13  -1   28.27    9.85
  -4 -13  -1   36.52   12.10
   4 -13   1   48.80   13.22
   4 -13   1   44.31   11.41
  -4  13  -1   59.38   12.59
   4  13   1   35.54   11.35
   5 -13   1   -2.92    6.52
  -5 -13  -1    0.23    6.63
   5 -13   1   -7.83    5.35
   5  13   1   -2.58    5.66
  -5  13  -1   10.14    8.21
   6 -13   1   47.22   12.14
  -6 -13  -1   34.27   10.93
   6 -13   1   31.30   10.23
   6  13   1   23.36    9.94
  -6  13  -1   23.64    9.10
   7 -13   1   22.64   10.46
   7 -13   1   29.70   10.53
  -7 -13  -1    1.26    6.29
   7  13   1    6.52    8.16
  -7  13  -1   28.98   10.43
   8 -13   1    4.40    7.62
  -8 -13  -1    2.37    8.09
   8  13   1   -6.94    6.63
  -8  13  -1   -1.75    6.20
   9 -13   1   19.99   10.06
  -9 -13  -1   11.67    9.42
   9  13   1   14.70    9.53
  -9  13  -1    9.95    8.77
  10 -13   1   14.25    9.29
 -10 -13  -1   -1.78    8.01
  10  13   1    7.73    9.23
 -10  13  -1   -0.62    8.69
  11 -13   1    9.00   10.91
 -11 -13  -1    9.54    9.90
  11  13   1    2.76    8.45
  10 -14  -1   -9.06    6.76
  -9 -14   1    0.93    8.26
   9 -14  -1    6.75    8.55
   9  14  -1   16.46   10.06
  -9  14   1   13.72    9.81
  -8 -14   1    2.47    7.80
   8 -14  -1    4.39    7.66
  -8  14   1   -1.39    7.67
   8  14  -1   -2.61    7.09
  -7 -14   1    3.98    7.11
   7 -14  -1   11.68    8.85
   7  14  -1   -2.70    6.30
  -7  14   1   -4.02    6.54
  -6 -14   1   10.73    9.87
   6 -14  -1   14.22   10.18
   6 -14  -1   11.97    8.15
   6  14  -1   -3.45    6.45
  -6  14   1   14.41    9.00
  -5 -14   1    5.92    8.70
   5 -14  -1   -6.87    5.62
   5 -14  -1    3.79    9.44
   5  14  -1   -1.48    5.91
  -5  14   1   -2.02    6.15
   4 -14  -1    3.35    9.07
   4 -14  -1   -1.52    5.96
  -4 -14   1    5.40    8.32
  -4  14   1   -4.31    6.37
   4  14  -1    1.60    7.11
   3 -14  -1   14.73   10.50
  -3 -14   1   -2.60    6.13
   3 -14  -1    0.38    6.47
   3  14  -1   -2.74    5.95
  -3  14   1   -4.08    5.72
   2 -14  -1   -4.33    6.72
  -2 -14   1    5.40    8.27
   2 -14  -1   -3.06    5.38
   2  14  -1    7.36    7.62
  -2  14   1   -0.18    5.49
  -1 -14   1    5.13    7.00
   1 -14  -1   -1.77    8.02
   1  14  -1   -2.11    5.37
  -1  14   1    5.86    6.65
   0 -14  -1   -5.56    7.70
   0 -14   1    0.25    7.60
   0  14   1    0.00    6.66
   0  14  -1    9.03    6.93
   1 -14   1   -8.11    7.66
  -1 -14  -1   -9.26    5.71
  -1  14  -1    2.75    6.27
  -1  14  -1   -4.67    5.63
   1  14   1    4.92    7.29
   2 -14   1   10.12    7.20
   2 -14   1   10.98    8.76
  -2 -14  -1    7.53    8.02
  -2  14  -1    4.27    7.43
   2  14   1    1.94    5.86
   3 -14   1   -7.99    6.56
   3 -14   1    0.93    6.76
  -3 -14  -1   -3.26    5.48
  -3  14  -1   -2.20    6.82
   3  14   1    2.28    7.51
   4 -14   1   -3.72    6.60
  -4 -14  -1    9.53    8.63
   4 -14   1    5.18    9.13
   4  14   1   13.38    8.35
  -4  14  -1   18.18    8.73
   5 -14   1    8.53    7.90
   5 -14   1    5.26    8.55
  -5 -14  -1    2.10    5.79
   5  14   1    6.21    8.29
  -5  14  -1    4.43    7.41
   6 -14   1    2.55    7.19
  -6 -14  -1    5.00    8.80
   6 -14   1    4.40    9.15
  -6  14  -1   -3.27    8.09
   6  14   1   -5.85    5.62
  -7 -14  -1   -0.48    7.86
   7 -14   1   -1.28    7.44
  -7  14  -1    4.79    7.36
   7  14   1    9.26    8.79
  -8 -14  -1    9.12    9.49
   8 -14   1   -0.11    7.33
   8  14   1   15.19   10.65
  -8  14  -1   -6.63    7.80
  -9 -14  -1   -1.41    7.06
   9 -14   1   -0.65    7.81
  -9  14  -1   12.58   10.15
   9  14   1   -4.41    7.18
  -7 -15   1    4.00    7.20
   7 -15  -1    0.73    7.75
   7  15  -1   -2.61    6.72
  -7  15   1   -1.25    8.21
   6 -15  -1   -8.06    6.88
  -6 -15   1    7.86    8.63
  -6  15   1    3.07    7.27
   6  15  -1    6.65    8.39
   5 -15  -1    2.96    7.10
   5 -15  -1    4.47   10.56
  -5 -15   1    9.49    8.97
   5  15  -1    5.71    7.68
  -5  15   1   -4.39    6.68
   4 -15  -1   -0.46    6.58
  -4 -15   1    3.11    7.27
   4 -15  -1   -6.64    8.33
  -4  15   1    3.19    7.76
   4  15  -1    0.97    7.10
   3 -15  -1   14.65    8.83
  -3 -15   1   -1.83    5.63
   3 -15  -1    5.39    9.96
  -3  15   1    1.02    7.18
   3  15  -1    4.88    8.37
  -2 -15   1   -0.53    6.26
   2 -15  -1   -3.01    9.34
   2  15  -1   -1.85    6.48
  -1 -15   1    0.26    9.34
   1 -15  -1    5.11    8.97
   1  15  -1   14.52    8.79
  -1  15   1    6.29    8.05
   0 -15  -1   23.58   12.06
   0 -15   1   12.59   11.82
   0  15  -1   11.84    8.54
   0  15   1    6.96    7.59
   1 -15   1    2.12    9.05
  -1 -15  -1   10.58   10.16
  -1  15  -1   -2.54    5.67
   1  15   1   27.53   10.96
   2 -15   1   -4.34    7.75
  -2 -15  -1   -6.67    6.33
   2  15   1    1.42    7.38
  -2  15  -1    1.86    7.40
   3 -15   1    0.81    7.51
  -3 -15  -1   -1.98    7.52
   3 -15   1    1.69    8.19
   3  15   1   -2.61    6.74
  -3  15  -1   -2.95    6.72
   4 -15   1    6.00    9.36
  -4 -15  -1    3.39    8.62
   4 -15   1    6.64    8.57
  -4  15  -1    2.50    7.57
   4  15   1   -1.10    7.49
  -5 -15  -1   -1.27    8.24
   5 -15   1   -5.49    6.74
   5 -15   1    3.33    9.77
   5  15   1   -4.48    7.42
  -5  15  -1    5.18    7.98
   6 -15   1    4.13    9.25
  -6 -15  -1    5.92    8.09
   6 -15   1   10.14    8.46
   6  15   1    3.69    7.55
  -6  15  -1   -0.65    7.04
   3 -16  -1    0.92   10.46
  -3 -16   1    0.89    8.10
   3  16  -1    1.91    7.93
  -2 -16   1   -1.76    8.97
   2 -16  -1   -0.54    9.91
  -2  16   1    5.53    7.70
   2  16  -1   -3.77    6.76
   1 -16  -1   17.17   11.48
  -1 -16   1   13.85   10.77
  -1  16   1   15.93   10.36
   1  16  -1    2.72    8.57
   0 -16  -1   -5.50    9.87
   0 -16   1   -1.21   10.79
   0  16   1   13.30    9.55
   0  16  -1   -7.01    7.04
   1 -16   1   -8.37    7.73
  -1 -16  -1   -7.78    8.11
  -1  16  -1    4.42    8.32
   1  16   1   -4.28    7.64
  -2 -16  -1    7.56    9.70
   2 -16   1    0.66    9.03
  -2  16  -1    2.78    7.41
   2  16   1    3.84    8.28
   3 -16   1   -3.94    8.15
  19   0  -2   -0.72    8.54
 -19   0   2   -2.01    6.63
  18   0  -2   11.58    8.55
 -18   0   2   -4.53    5.35
  17   0  -2   35.43   12.34
 -17   0   2   18.63    8.83
  16   0  -2   20.67    9.40
 -16   0   2   13.47    8.96
  15   0  -2   -1.45    5.68
 -15   0   2   43.06   10.39
  14   0  -2  249.95   25.96
 -14   0   2  195.54   21.21
 -14   0   2  245.80   19.74
 -13   0   2   36.48    7.54
 -13   0   2   39.03    9.37
  13   0  -2   31.91    9.12
 -12   0   2   57.21    9.21
 -12   0   2   57.24   10.37
  12   0  -2   55.53   11.08
 -11   0   2  548.04   29.23
 -11   0   2  508.66   30.80
  11   0  -2  547.51   32.58
 -10   0   2  223.35   17.12
  10   0  -2  235.27   17.97
  10   0  -2  225.71   13.44
   9   0  -2  451.67   22.61
  -9   0   2  481.68   26.71
   9   0  -2  447.30   27.12
   8   0  -2  350.97   24.72
  -8   0   2  474.80   25.25
   8   0  -2  481.62   21.75
   7   0  -2  286.43   14.22
   7   0  -2  277.76   18.17
  -7   0   2  269.78   17.20
  -6   0   2  137.53   10.59
  -6   0   2  158.54    8.70
   6   0  -2  105.84   11.49
   5   0  -2 4734.30  197.09
  -5   0   2 4699.16  196.49
   4   0  -2  532.50   26.69
  -4   0   2  586.10   26.50
  -3   0   2  680.78   30.93
   3   0  -2  705.06   30.84
  -2   0   2 7743.97  317.16
  -1   0  -2  669.60   29.28
  -2   0  -2  230.01   12.23
  -2   0  -2  231.46   11.67
   2   0   2  248.98   13.15
   3   0   2  134.32    8.88
  -3   0  -2  132.70    7.63
  -3   0  -2  100.49    7.66
   3   0   2  113.33    8.36
   4   0   2 1293.83   63.97
   4   0   2 1514.19   64.50
  -4   0  -2 1513.71   62.80
  -4   0  -2 1539.77   64.09
   5   0   2  106.48    8.68
  -5   0  -2   90.19    8.01
   5   0   2  108.99    9.33
  -5   0  -2   95.27    7.22
   6   0   2  482.80   25.13
   6   0   2  460.21   25.77
  -6   0  -2  457.53   24.81
  -6   0  -2  489.03   23.53
   7   0   2  673.55   35.45
  -7   0  -2  693.68   32.53
   7   0   2  669.63   34.06
  -7   0  -2  674.54   34.32
  -8   0  -2  422.92   23.75
   8   0   2  402.14   24.52
   8   0   2  399.80   23.10
  -8   0  -2  374.05   21.21
  -9   0  -2  695.13   37.46
  -9   0  -2  744.31   35.53
   9   0   2  699.94   36.90
   9   0   2  726.19   38.84
 -10   0  -2  605.52   34.67
 -10   0  -2  639.33   32.53
  10   0   2  634.06   36.45
  10   0   2  646.36   34.34
  11   0   2   38.07    8.03
 -11   0  -2   39.55    8.63
  11   0   2   31.48    9.01
 -11   0  -2   42.20    7.69
  12   0   2   31.02    9.29
  12   0   2   33.49    7.90
 -12   0  -2   16.40    6.43
 -13   0  -2    2.69    4.56
  13   0   2   -2.56    4.51
  14   0   2   -6.78    5.48
 -14   0  -2   -0.37    5.54
  15   0   2   40.97   11.40
 -15   0  -2   46.28   12.02
 -16   0  -2   69.25   14.48
  16   0   2   81.70   16.82
 -17   0  -2    3.12    7.20
  17   0   2    2.87    7.48
  18   0   2   33.83   13.11
 -18   0  -2   33.87   11.61
 -19  -1   2    9.31    7.44
  19  -1  -2    3.75    7.54
 -19   1   2   -1.57    6.21
  19   1  -2   -2.81    8.37
 -18  -1   2    6.54    7.77
  18  -1  -2   -4.59    6.49
  18   1  -2    6.58    8.11
 -18   1   2   18.45    9.65
 -17  -1   2    2.13    5.27
  17  -1  -2   -3.69    6.64
  17   1  -2   13.32    9.11
 -17   1   2    6.56    6.92
  16  -1  -2    3.66    7.03
 -16  -1   2   10.87    7.55
 -16   1   2   10.08    7.56
  16   1  -2   -4.20    6.00
  15  -1  -2   26.52   10.51
 -15  -1   2   44.22   11.57
 -15   1   2   31.62    8.48
 -15   1   2   42.25   10.62
  15   1  -2   48.00   11.55
 -14  -1   2    2.53    5.64
  14  -1  -2   22.34    8.78
 -14   1   2    8.85    5.52
  14   1  -2   13.52    7.53
 -14   1   2   -2.85    4.20
 -13  -1   2   31.35    8.97
 -13  -1   2   91.46   16.01
  13  -1  -2   66.01   12.92
 -13   1   2   72.26   12.30
  13   1  -2   69.50   12.75
 -13   1   2   57.51    9.98
 -12  -1   2   -0.12    4.26
  12  -1  -2    1.28    3.98
 -12  -1   2    0.89    2.82
  12   1  -2   12.17    7.07
 -12   1   2    2.05    4.54
 -12   1   2   -1.58    3.35
  11  -1  -2   -3.67    3.87
 -11  -1   2   -3.80    3.56
 -11   1   2    3.95    3.43
  11   1  -2    0.40    2.82
 -11   1   2   -3.27    3.66
  11   1  -2    5.58    4.93
  10  -1  -2   -1.19    4.04
 -10  -1   2    5.99    4.61
  10  -1  -2    0.43    2.45
 -10   1   2   -3.58    2.81
  10   1  -2    0.95    3.96
 -10   1   2    0.02    3.28
  10   1  -2   -3.12    2.15
  -9  -1   2    1.09    2.38
   9  -1  -2   -0.74    2.13
   9  -1  -2    4.20    4.45
  -9  -1   2   -1.83    3.36
  -9   1   2    0.45    4.05
   9   1  -2   -5.24    2.62
   8  -1  -2  169.94   17.27
  -8  -1   2  195.36   11.65
  -8  -1   2  193.64   14.40
   8  -1  -2  182.82   10.48
   8   1  -2  200.41   14.91
  -8   1   2  188.92   14.18
  -7  -1   2  244.81   15.98
  -7  -1   2  256.42   13.76
   7  -1  -2  261.53   17.48
   7  -1  -2  234.58   13.73
   7   1  -2  252.61   16.73
  -7   1   2  272.21   16.15
  -6  -1   2    5.45    2.12
   6  -1  -2    2.94    2.99
  -6  -1   2    3.08    3.29
  -6   1   2    6.33    3.42
   6   1  -2    4.22    3.52
  -5  -1   2  787.49   37.52
  -5  -1   2  832.80   35.87
  -5   1   2  823.49   37.20
   5   1  -2  765.47   37.57
   5   1  -2  820.13   36.11
  -4  -1   2 1294.38   51.23
  -4  -1   2 1166.52   52.00
   4   1  -2 1178.47   50.96
  -4   1   2 1160.42   51.67
   4   1  -2 1119.91   52.11
   3  -1  -2   26.37    4.23
  -3  -1   2   29.85    4.04
  -3  -1   2   31.33    4.77
   3   1  -2   39.70    4.09
   3   1  -2   33.12    4.45
  -3   1   2   42.16    4.48
  -2  -1   2  138.15    7.69
   2  -1  -2  138.42    7.68
  -2   1   2  141.78    7.70
   2   1  -2  132.90    7.66
   2   1  -2  142.93    7.69
   1  -1  -2   33.57    3.46
  -1  -1   2   33.86    3.81
   1   1  -2   34.79    3.40
   0  -1   2  114.64    6.84
   0  -1  -2  109.83    6.24
   0  -1  -2  106.90    6.66
   0   1  -2  105.55    6.42
   1  -1   2  153.18    9.10
  -1  -1  -2  142.27    8.93
   1   1   2  148.81    8.86
  -1   1  -2  160.85    8.69
   2  -1   2  173.93   10.48
   2  -1   2  211.16   11.73
  -2  -1  -2  205.79   11.63
  -2  -1  -2  165.58   10.68
  -2   1  -2  201.58   11.01
   2   1   2  219.21   10.97
  -2   1  -2  218.43   10.56
   3  -1   2  255.66   14.31
   3  -1   2  246.05   13.96
  -3  -1  -2  241.87   13.71
  -3   1  -2  229.94   13.20
   3   1   2  263.80   13.80
  -3   1  -2  245.70   13.02
   4  -1   2  154.23   10.69
  -4  -1  -2  157.50   10.47
   4  -1   2  119.82   10.22
  -4  -1  -2  152.76    8.37
  -4   1  -2  152.03    9.81
   4   1   2  162.64   10.73
  -4   1  -2  159.26    9.82
   4   1   2  157.78   10.77
   5  -1   2   32.51    6.37
  -5  -1  -2   40.11    5.98
  -5  -1  -2   52.65    5.08
   5  -1   2   45.62    6.36
   5   1   2   47.51    6.75
  -5   1  -2   51.81    6.35
  -5   1  -2   41.22    5.66
   5   1   2   33.21    5.78
   6  -1   2   74.81    9.88
  -6  -1  -2   83.47    6.46
   6  -1   2   70.83    8.59
  -6  -1  -2  100.92   10.34
  -6   1  -2   85.13    8.99
  -6   1  -2   86.21    9.41
   6   1   2   87.95    9.95
   6   1   2   96.30   10.31
   7  -1   2    6.14    4.90
  -7  -1  -2    2.82    3.16
  -7  -1  -2    8.79    3.08
   7  -1   2    8.69    4.16
   7   1   2   12.20    5.07
  -7   1  -2   10.93    3.71
  -7   1  -2    7.78    3.96
   7   1   2    9.92    3.84
   8  -1   2   59.85   10.26
   8  -1   2   66.32    8.81
  -8  -1  -2   84.84   10.73
  -8  -1  -2   66.24    7.28
   8   1   2   78.08   10.05
  -8   1  -2   49.98    8.22
  -8   1  -2   67.81    8.65
   8   1   2   56.06    9.20
  -9  -1  -2  153.04   13.81
   9  -1   2  137.15   16.93
  -9  -1  -2  197.54   12.30
   9  -1   2  175.36   13.87
   9   1   2  183.11   15.54
  -9   1  -2  168.22   14.29
   9   1   2  183.82   14.41
  -9   1  -2  176.32   13.26
 -10  -1  -2   19.52    6.36
  10  -1   2   30.54    8.33
  10  -1   2   36.20    7.30
 -10  -1  -2   26.70    5.47
  10   1   2   27.95    7.78
  10   1   2   31.76    7.19
 -10   1  -2   43.32    8.34
 -10   1  -2   24.34    6.18
  11  -1   2    3.00    5.43
 -11  -1  -2    0.02    3.79
  11  -1   2    1.59    3.94
  11   1   2    3.86    4.38
 -11   1  -2    3.81    4.32
 -11   1  -2   -2.91    3.44
  11   1   2    9.16    6.19
  12  -1   2   -2.59    4.82
 -12  -1  -2    0.21    4.41
  12   1   2   -0.89    3.90
 -12   1  -2   -2.37    4.09
 -12   1  -2   -0.89    4.63
  12   1   2    2.11    5.34
 -13  -1  -2   -0.94    4.87
  13  -1   2    2.14    5.68
  13   1   2  -10.34    4.45
 -13   1  -2    0.25    5.08
  14  -1   2    2.26    6.88
 -14  -1  -2    3.36    5.30
 -14   1  -2    4.67    6.20
  14   1   2   10.52    7.33
 -15  -1  -2    5.78    7.00
  15  -1   2   19.61    9.52
  15   1   2   10.89    8.25
 -15   1  -2    2.33    6.12
 -16  -1  -2    7.55    7.12
  16  -1   2    2.13    7.07
  16   1   2    4.14    7.79
 -16   1  -2   -0.65    6.22
  17  -1   2   -1.43    7.15
 -17  -1  -2   20.33    9.55
  17   1   2    4.81    8.57
 -17   1  -2    1.86    6.63
 -18  -1  -2   -3.39    7.51
  18  -1   2    8.18    8.40
 -18   1  -2   -0.99    6.98
  18   1   2   -0.23    9.14
 -19  -2   2   27.01   11.35
  19  -2  -2    0.11    5.85
 -19   2   2    2.77    7.00
  19   2  -2    7.08   10.33
  18  -2  -2   10.70    8.87
 -18  -2   2    1.44    6.51
  18   2  -2    6.05    7.12
 -18   2   2   -1.78    6.57
 -17  -2   2   12.07    8.28
  17  -2  -2   -0.73    4.98
 -17   2   2    6.71    8.25
  17   2  -2   10.51    8.50
  16  -2  -2   -0.94    5.55
 -16  -2   2    7.28    6.94
  16   2  -2    0.79    6.35
 -16   2   2    0.77    5.60
 -16   2   2    4.69    7.33
  15  -2  -2   21.60    9.30
 -15  -2   2   12.61    8.23
  15   2  -2   16.96    8.38
 -15   2   2   33.03    9.47
 -15   2   2   25.50    8.72
 -14  -2   2    2.89    5.44
  14  -2  -2    4.39    6.09
  14   2  -2   12.61    6.64
 -14   2   2    3.07    4.53
 -14   2   2   -3.70    4.77
 -13  -2   2   97.28   14.18
  13  -2  -2   69.04   12.91
 -13   2   2   52.80   10.73
  13   2  -2   57.61   11.60
 -13   2   2   62.00   10.61
 -12  -2   2   16.74    6.62
  12  -2  -2    2.05    4.48
 -12   2   2   11.69    5.24
  12   2  -2   -1.91    4.54
 -12   2   2   20.00    6.76
 -11  -2   2  206.24   20.33
 -11  -2   2  191.68   14.28
  11  -2  -2  230.03   18.94
  11   2  -2  226.51   18.34
 -11   2   2  210.58   16.21
 -11   2   2  220.69   17.38
  10  -2  -2  130.49   15.91
 -10  -2   2   99.18   13.35
 -10  -2   2  108.58    9.57
 -10   2   2  115.55   12.53
  10   2  -2  109.70   13.98
 -10   2   2  111.31   13.14
   9  -2  -2   23.97    6.61
  -9  -2   2   57.92    8.88
  -9  -2   2   54.57    7.06
   9  -2  -2   54.70    5.57
  -9   2   2   81.12   10.17
  -9   2   2   51.43    8.14
   9   2  -2   84.68   11.24
  -8  -2   2    4.00    2.83
   8  -2  -2   12.68    4.99
   8  -2  -2    5.25    2.35
  -8  -2   2   -0.83    3.68
  -8   2   2   15.75    5.30
   8   2  -2    0.19    3.61
  -7  -2   2    0.18    2.85
   7  -2  -2   -2.83    2.11
  -7  -2   2    0.82    2.36
   7  -2  -2    1.98    1.92
   7   2  -2    3.48    3.66
  -7   2   2   -2.39    3.13
  -6  -2   2   70.64    6.49
  -6  -2   2   71.68    8.58
   6   2  -2   65.13    6.32
   6   2  -2   55.15    7.58
  -6   2   2   65.74    7.53
  -5  -2   2 1391.05   62.48
  -5  -2   2 1419.04   61.69
   5  -2  -2 1405.24   63.07
   5   2  -2 1379.60   60.37
  -5   2   2 1516.20   61.98
   5   2  -2 1365.53   62.66
  -4  -2   2  323.93   17.20
  -4  -2   2  319.70   17.25
   4  -2  -2  330.58   17.59
   4   2  -2  356.13   17.90
  -4   2   2  323.76   16.70
   4   2  -2  331.40   15.99
  -3  -2   2   70.11    6.32
  -3  -2   2   56.77    6.05
  -3   2   2   61.06    5.00
   3   2  -2   52.37    4.52
   3   2  -2   56.10    5.91
   2  -2  -2 2192.55   89.16
  -2  -2   2 2139.95   89.96
  -2  -2   2 2110.34   88.76
   2  -2  -2 2090.04   89.49
   2   2  -2 2110.58   88.88
   2   2  -2 2086.43   89.33
  -2   2   2 2157.99   88.76
  -1  -2   2   25.02    3.97
   1  -2  -2   34.13    4.07
   1  -2  -2   33.68    3.79
   1   2  -2   37.32    4.26
   1   2  -2   29.84    3.51
   0  -2   2  996.10   42.61
   0  -2  -2  965.25   42.82
   0  -2   2  993.21   43.73
   0  -2  -2  979.21   42.55
   0  -2  -2 1031.93   43.84
   0   2  -2  989.85   43.25
  -1  -2  -2   82.38    6.15
   1  -2   2   86.92    7.19
  -1  -2  -2  101.65    7.50
   1  -2   2   97.55    6.30
  -1   2  -2   97.19    7.13
   1   2   2  107.30    6.59
   2  -2   2  235.20   12.84
  -2  -2  -2  188.12   11.59
  -2  -2  -2  202.57   12.62
  -2   2  -2  194.23   11.89
  -2   2  -2  228.77   10.67
   2   2   2  207.91   11.88
  -3  -2  -2   75.72    8.28
   3  -2   2   78.51    6.66
  -3  -2  -2   71.94    7.58
   3  -2   2   81.13    7.10
  -3   2  -2   81.37    5.76
   3   2   2   82.79    7.02
  -3   2  -2   78.09    6.94
  -4  -2  -2  373.35   21.59
  -4  -2  -2  384.47   21.15
   4  -2   2  400.12   21.11
   4  -2   2  429.21   21.46
  -4   2  -2  399.86   19.84
   4   2   2  447.26   21.71
  -4   2  -2  411.85   21.24
   5  -2   2   22.86    4.84
  -5  -2  -2   20.04    4.90
   5  -2   2   26.65    5.33
  -5  -2  -2   27.57    5.66
   5   2   2   27.11    5.62
  -5   2  -2   28.40    4.63
  -5   2  -2   24.34    5.08
   6  -2   2  186.63   15.28
  -6  -2  -2  252.03   12.15
   6  -2   2  244.17   15.40
  -6  -2  -2  262.84   16.43
  -6  -2  -2  241.10   15.64
   6   2   2  258.51   16.47
  -6   2  -2  243.27   15.33
  -6   2  -2  235.66   14.68
   7  -2   2  273.18   16.69
  -7  -2  -2  241.85   16.72
   7  -2   2  270.99   18.21
  -7  -2  -2  255.09   13.23
   7   2   2  255.14   17.54
  -7   2  -2  249.73   16.23
  -7   2  -2  254.48   16.31
   8  -2   2    1.15    3.52
  -8  -2  -2   -0.14    2.83
   8  -2   2    7.25    4.03
  -8  -2  -2    6.04    2.82
  -8   2  -2    6.37    3.91
  -8   2  -2    2.24    3.76
   8   2   2    5.71    4.18
   8   2   2    7.03    3.94
   9  -2   2  125.62   11.72
   9  -2   2  149.45   16.50
  -9  -2  -2  117.37   13.50
  -9  -2  -2  133.54    9.08
   9   2   2  116.22   13.54
   9   2   2  138.91   15.23
  -9   2  -2  114.29   12.79
  -9   2  -2  160.96   15.31
 -10  -2  -2  108.48   13.89
  10  -2   2  127.17   15.92
  10  -2   2  113.32   12.56
  10   2   2  117.88   14.03
  10   2   2  129.08   15.24
 -10   2  -2  128.00   14.04
 -10   2  -2  108.84   12.76
  11  -2   2   -0.38    4.72
 -11  -2  -2    2.24    3.83
  11  -2   2    9.51    5.36
 -11   2  -2   -2.61    3.61
  11   2   2    1.50    3.85
  11   2   2    7.23    5.72
 -11   2  -2    2.14    4.42
 -12  -2  -2   24.91    7.98
  12  -2   2   33.02    9.46
  12   2   2   15.24    7.50
 -12   2  -2   41.10    8.95
 -12   2  -2   28.52    7.57
  12   2   2   23.39    7.23
 -13  -2  -2   16.17    8.04
  13  -2   2   27.03    9.35
 -13   2  -2   32.84    8.78
 -13   2  -2   33.49    8.32
  13   2   2   12.40   10.64
  13   2   2   16.67    8.85
  14  -2   2    3.95    6.69
 -14  -2  -2    1.42    5.44
 -14   2  -2    2.70    5.20
  14   2   2   -4.11    5.97
  15  -2   2   14.20    8.87
 -15  -2  -2   19.41    8.88
  15   2   2   25.82   10.31
 -15   2  -2   29.56    9.42
  16  -2   2   11.70    9.44
 -16  -2  -2   10.17    6.86
  16   2   2   14.55    8.52
 -16   2  -2   22.79    9.23
 -17  -2  -2    6.95    6.99
  17  -2   2    1.40    7.50
  17   2   2    5.39    8.02
 -17   2  -2    1.22    7.02
  18  -2   2    4.83    7.73
 -18  -2  -2    0.20    7.38
  18   2   2   -5.74    8.26
 -18   2  -2   -0.73    7.02
  19  -3  -2   12.32    9.67
 -19  -3   2    1.74    8.33
 -19   3   2    8.49    7.87
  19   3  -2   17.34   10.29
  18  -3  -2   89.33   16.67
 -18  -3   2   77.18   16.04
  18   3  -2   48.23   13.31
 -18   3   2   58.42   13.69
  17  -3  -2   -0.76    5.10
 -17  -3   2    1.69    5.68
 -17   3   2    3.04    6.70
  17   3  -2    2.84    7.61
 -17   3   2   -2.33   10.56
  16  -3  -2   38.93   11.15
 -16  -3   2   43.62   11.63
 -16   3   2    3.90    6.76
 -16   3   2   29.21    9.94
  16   3  -2   31.76   11.85
  15  -3  -2  114.96   17.92
 -15  -3   2  109.87   17.03
 -15   3   2   91.44   15.35
  15   3  -2  147.68   20.39
 -15   3   2  113.90   16.51
 -14  -3   2   31.14    9.68
  14  -3  -2   26.72    8.96
 -14   3   2   27.77    9.10
 -14   3   2   34.11    9.85
  14   3  -2   16.61    8.17
 -13  -3   2   88.82   14.34
  13  -3  -2   91.41   14.63
 -13   3   2   98.24   13.75
  13   3  -2   70.34   12.97
 -13   3   2   93.48   13.84
 -12  -3   2   80.38   12.92
  12  -3  -2   75.11   12.68
 -12  -3   2   71.77   10.36
 -12   3   2   99.69   13.39
  12   3  -2   94.25   14.16
 -12   3   2   86.41   12.20
 -11  -3   2   -6.18    3.42
  11  -3  -2   -1.50    3.31
 -11  -3   2   -1.27    2.94
 -11   3   2   -0.17    4.11
 -11   3   2   -4.60    3.15
  11   3  -2    3.20    4.99
  10  -3  -2   43.94    9.35
 -10  -3   2   47.00    7.64
 -10  -3   2   59.33    9.53
 -10   3   2   40.56    7.79
  10   3  -2   54.55    9.51
 -10   3   2   41.07    8.31
  -9  -3   2   69.52   10.17
   9  -3  -2   70.73    6.23
  -9  -3   2   75.21    9.35
   9  -3  -2   74.06   11.50
   9   3  -2   74.90   10.98
  -9   3   2  101.14   11.31
  -9   3   2   75.26   10.50
  -8  -3   2   -1.40    3.69
  -8  -3   2    8.56    3.58
   8  -3  -2    5.95    2.35
   8  -3  -2    3.13    3.68
  -8   3   2    2.56    3.85
  -8   3   2    8.64    4.40
   8   3  -2    7.27    4.56
  -7  -3   2  326.35   20.12
   7  -3  -2  348.48   16.78
   7  -3  -2  330.87   20.71
  -7  -3   2  322.23   19.19
   7   3  -2  348.60   21.02
  -7   3   2  368.12   19.50
  -7   3   2  324.40   20.14
   7   3  -2  338.21   17.13
   6  -3  -2  410.53   19.65
   6  -3  -2  394.81   23.05
  -6  -3   2  428.25   22.76
  -6  -3   2  430.83   22.51
  -6   3   2  433.26   21.79
   6   3  -2  407.34   19.84
   6   3  -2  396.25   22.94
   5  -3  -2   -1.17    1.53
  -5  -3   2    3.04    3.01
   5  -3  -2   -0.02    2.26
  -5  -3   2    4.23    3.01
  -5   3   2   -3.35    1.67
   5   3  -2    1.54    1.92
   5   3  -2    4.62    3.24
  -4  -3   2  136.38    9.72
   4  -3  -2  157.32    9.09
  -4  -3   2  137.76   10.38
   4  -3  -2  162.49   10.93
  -4   3   2  140.26    8.93
   4   3  -2  142.76    8.53
   4   3  -2  149.73   10.55
  -3  -3   2  934.28   42.52
  -3  -3   2  902.47   40.96
   3  -3  -2  912.81   42.05
   3  -3  -2  997.82   41.21
   3   3  -2  919.36   41.95
   3   3  -2  908.26   40.35
  -3   3   2  899.89   40.20
   2  -3  -2  171.28   10.49
  -2  -3   2  188.90    9.39
   2  -3  -2  128.61    9.78
   2   3  -2  164.77    9.53
   2   3  -2  175.00   10.27
   1  -3  -2  327.25   16.37
  -1  -3   2  319.95   17.10
   1  -3  -2  278.23   16.33
   1   3  -2  332.04   16.00
   0  -3   2  761.49   36.60
   0  -3  -2  830.44   36.03
   0  -3   2  835.16   37.92
   0  -3  -2  843.59   38.12
   0  -3  -2  820.54   37.03
   0   3  -2  846.14   37.20
  -1  -3  -2   45.53    6.26
   1  -3   2   46.10    5.92
  -1  -3  -2   54.75    5.60
   1  -3   2   68.47    5.62
   1   3   2   48.45    5.70
  -1   3  -2   52.98    6.10
  -2  -3  -2 1931.78   82.46
   2  -3   2 1905.98   83.32
   2  -3   2 1984.63   82.72
  -2  -3  -2 1952.03   84.17
   2   3   2 1876.86   82.62
  -3  -3  -2  523.16   27.03
   3  -3   2  517.18   25.94
   3  -3   2  499.86   25.50
  -3  -3  -2  498.87   25.54
  -3   3  -2  530.38   23.52
   3   3   2  545.28   26.16
  -3   3  -2  516.28   26.08
  -4  -3  -2   36.90    6.32
  -4  -3  -2   43.62    6.34
   4  -3   2   36.08    5.88
   4   3   2   35.74    5.78
  -4   3  -2   31.83    5.47
  -4   3  -2   40.97    4.67
   5  -3   2  544.58   28.29
  -5  -3  -2  583.08   29.75
  -5  -3  -2  571.20   28.86
   5  -3   2  547.68   28.74
  -5   3  -2  547.16   26.54
  -5   3  -2  554.54   28.76
   5   3   2  552.40   28.87
   6  -3   2  313.50   18.95
  -6  -3  -2  290.38   18.49
   6  -3   2  312.37   18.17
  -6  -3  -2  286.07   19.13
  -6   3  -2  307.51   18.70
  -6   3  -2  291.94   17.02
   6   3   2  308.90   19.18
  -7  -3  -2    0.72    3.39
  -7  -3  -2    3.78    3.78
   7  -3   2    2.87    3.51
   7  -3   2    1.71    3.16
  -7   3  -2    0.23    2.90
  -7   3  -2    6.32    3.41
   7   3   2   -1.31    3.45
  -8  -3  -2  331.96   20.96
   8  -3   2  310.51   19.37
  -8  -3  -2  296.81   20.17
   8  -3   2  327.17   21.23
  -8   3  -2  304.43   19.03
  -8   3  -2  280.48   19.52
   8   3   2  331.64   21.57
   9  -3   2  171.74   13.64
   9  -3   2  163.41   17.40
  -9  -3  -2  186.33   15.08
  -9  -3  -2  152.40   15.93
  -9   3  -2  177.25   14.48
  -9   3  -2  144.64   15.01
   9   3   2  172.64   15.32
  10  -3   2    5.56    4.41
 -10  -3  -2    1.19    4.05
  10  -3   2    0.23    4.03
 -10   3  -2   -3.39    3.19
  10   3   2   -2.52    3.96
  10   3   2    6.56    4.60
 -10   3  -2   -3.81    3.07
 -11  -3  -2  277.60   21.27
  11  -3   2  290.79   21.59
  11  -3   2  319.75   23.29
 -11   3  -2  275.66   19.82
  11   3   2  251.87   21.24
  11   3   2  276.28   20.90
 -11   3  -2  262.48   20.29
  12  -3   2  114.58   16.33
 -12  -3  -2  106.23   15.79
 -12   3  -2  128.31   15.84
 -12   3  -2  159.84   17.54
  12   3   2  133.24   16.31
  12   3   2  121.43   16.51
 -13  -3  -2    1.06    5.09
  13  -3   2    2.08    6.43
  13   3   2    9.90    7.17
  13   3   2   -5.94    4.59
 -13   3  -2   -1.25    4.79
 -13   3  -2   -4.35    3.93
  14  -3   2   59.79   12.70
 -14  -3  -2   44.13   11.48
 -14   3  -2   32.79    9.68
  14   3   2   42.85   12.34
 -14   3  -2   35.72    9.82
 -15  -3  -2    7.72    7.58
  15  -3   2   18.15    8.59
  15   3   2   20.91    9.61
 -15   3  -2    7.22    6.53
  16  -3   2    3.46    7.19
 -16  -3  -2    8.86    6.86
  16   3   2    6.82    8.17
 -16   3  -2   -3.95    5.80
 -17  -3  -2    7.81    7.34
  17  -3   2   11.97    8.85
 -17   3  -2    0.18    6.63
  17   3   2   27.24   10.55
 -18  -3  -2   13.29    9.77
 -18   3  -2   32.24   12.22
  18   3   2   26.63   12.00
 -19  -4   2    0.13    6.90
  19   4  -2   -1.52    8.28
 -19   4   2   -3.75    5.82
  18  -4  -2   12.42    8.46
 -18  -4   2   11.09    9.01
  18   4  -2   16.56   10.20
 -18   4   2   20.34    8.65
 -17  -4   2    5.99    7.12
  17  -4  -2   -3.28    5.97
 -17   4   2   -1.34    6.02
  17   4  -2   -0.41    6.56
 -17   4   2    8.40    8.04
  16  -4  -2    4.79    5.91
 -16  -4   2    4.36    6.23
  16   4  -2    4.30    7.33
 -16   4   2    7.13    7.52
 -16   4   2   15.00    8.07
  15  -4  -2   20.53    8.59
 -15  -4   2   20.26    8.02
  15   4  -2   17.88    8.84
 -15   4   2   12.82    7.46
 -15   4   2   37.18   10.38
 -14  -4   2   30.09    9.72
  14  -4  -2   24.62    9.08
 -14   4   2   55.52   11.00
  14   4  -2   23.54    9.50
 -14   4   2   27.26    9.01
 -13  -4   2    3.75    5.23
  13  -4  -2    9.08    5.46
 -13   4   2   -2.79    5.00
 -13   4   2   -0.57    5.21
  13   4  -2   -0.44    5.66
 -12  -4   2   21.58    7.31
  12  -4  -2   25.21    7.87
 -12  -4   2    8.20    4.77
 -12   4   2    9.48    5.64
  12   4  -2   17.01    7.18
 -12   4   2   20.08    7.33
 -11  -4   2   18.05    5.79
  11  -4  -2   23.32    7.64
 -11  -4   2   21.79    7.04
  11   4  -2   24.42    7.79
 -11   4   2   37.09    8.12
 -11   4   2   15.82    6.43
 -10  -4   2    6.65    3.94
 -10  -4   2   -4.47    3.22
  10  -4  -2    1.57    3.62
  10   4  -2    4.91    4.67
 -10   4   2    3.53    4.41
 -10   4   2    4.10    4.05
   9  -4  -2   -2.18    2.29
   9  -4  -2   -3.57    2.69
  -9  -4   2    6.88    3.84
  -9  -4   2   -0.47    3.21
   9   4  -2    2.03    3.93
  -9   4   2   -4.95    3.22
  -9   4   2    2.19    3.93
  -8  -4   2   65.41    9.31
   8  -4  -2   74.95   10.88
   8  -4  -2   72.78    6.70
  -8  -4   2   66.39    9.17
   8   4  -2   70.10   10.42
  -8   4   2   78.16    9.26
   8   4  -2   78.67    6.23
  -8   4   2   85.99   11.27
  -7  -4   2  124.38   11.23
   7  -4  -2  146.40    9.53
  -7  -4   2  125.59   11.06
   7  -4  -2  135.01   14.43
   7   4  -2  140.14    8.75
  -7   4   2  145.58   14.53
   7   4  -2  146.36   12.46
  -7   4   2  137.04   10.68
   6  -4  -2    8.53    3.05
   6  -4  -2    2.73    3.21
  -6  -4   2    3.33    3.18
  -6  -4   2    2.96    3.41
  -6   4   2   10.23    4.13
   6   4  -2    3.36    3.75
   6   4  -2   10.55    2.88
  -6   4   2   10.71    3.44
   5  -4  -2  265.50   16.38
  -5  -4   2  232.54   16.37
  -5  -4   2  213.40   14.50
   5  -4  -2  276.70   14.33
   5   4  -2  252.85   16.05
   5   4  -2  255.10   13.16
  -5   4   2  255.39   14.01
  -5   4   2  229.27   15.73
  -4  -4   2   19.54    5.13
  -4  -4   2   23.48    4.45
   4  -4  -2   32.28    5.80
   4  -4  -2   36.52    5.24
   4   4  -2   34.76    4.35
   4   4  -2   32.60    5.56
  -4   4   2   33.21    4.29
  -4   4   2   38.03    6.60
  -3  -4   2   18.61    3.68
   3  -4  -2    9.69    3.50
   3  -4  -2   11.22    3.56
  -3  -4   2   16.96    4.65
   3   4  -2   14.20    3.86
  -3   4   2   19.50    3.22
  -3   4   2   16.75    4.50
   3   4  -2   25.24    3.78
  -2  -4   2  498.82   25.22
  -2  -4   2  485.01   22.03
   2  -4  -2  476.93   24.27
   2  -4  -2  403.12   23.97
   2   4  -2  495.79   23.04
  -2   4   2  489.15   23.97
   2   4  -2  493.06   24.16
   1  -4  -2  430.78   22.68
  -1  -4   2  471.94   22.90
  -1  -4   2  451.18   23.77
  -1   4   2  430.31   21.92
   1   4  -2  456.09   22.20
   0  -4  -2  800.80   35.90
   0  -4  -2  783.74   33.92
   0  -4  -2  618.34   35.73
   0  -4   2  776.10   36.55
   0  -4   2  763.43   35.28
   0   4  -2  807.00   35.57
   0   4   2  775.96   34.17
  -1  -4  -2    1.33    1.88
   1  -4   2   -1.29    2.51
   1  -4   2    1.86    2.45
  -1  -4  -2   -1.24    2.24
   1   4   2    2.06    2.37
  -1   4  -2    1.27    2.60
   1   4   2   -1.08    1.38
  -2  -4  -2    9.64    2.98
   2  -4   2   14.54    4.14
   2  -4   2    9.27    3.30
  -2  -4  -2    7.18    3.52
   2   4   2    5.21    2.80
  -2   4  -2    8.37    3.49
   2   4   2    5.37    1.84
  -3  -4  -2    6.04    3.10
   3  -4   2    2.97    2.83
  -3  -4  -2   12.59    3.70
   3  -4   2    7.37    3.53
  -3   4  -2    2.75    2.96
  -3   4  -2    6.98    1.81
   3   4   2    4.44    3.05
   4  -4   2   61.16    7.83
  -4  -4  -2   50.80    7.24
   4  -4   2   46.77    6.98
  -4  -4  -2   38.47    6.79
  -4   4  -2   41.35    6.84
  -4   4  -2   41.67    4.64
   4   4   2   53.86    7.69
  -5  -4  -2   18.93    5.56
   5  -4   2   19.86    4.93
   5  -4   2   10.78    4.16
  -5  -4  -2   20.46    5.12
  -5   4  -2    7.98    4.12
   5   4   2   15.76    4.83
  -5   4  -2   22.04    3.75
  -6  -4  -2   22.29    5.58
   6  -4   2   23.75    5.93
  -6  -4  -2   23.54    6.04
   6  -4   2   22.21    5.53
  -6   4  -2   17.34    3.92
   6   4   2   15.51    5.19
  -6   4  -2   14.39    4.97
   7  -4   2   69.86    9.24
   7  -4   2   53.66    9.40
  -7  -4  -2   58.19    9.68
  -7  -4  -2   64.87    9.43
  -7   4  -2   69.38   10.21
  -7   4  -2   57.19    7.68
   7   4   2   66.16   10.19
   8  -4   2   36.20    8.02
   8  -4   2   50.18    8.10
  -8  -4  -2   40.07    8.22
  -8  -4  -2   44.89    8.55
   8   4   2   41.25    8.61
  -8   4  -2   50.22    8.65
  -8   4  -2   45.49    7.27
   9  -4   2   -0.11    4.08
  -9  -4  -2   -3.38    3.46
  -9  -4  -2   -2.23    3.23
   9  -4   2    4.09    4.10
  -9   4  -2    6.06    4.67
   9   4   2    0.43    4.11
  -9   4  -2   -1.26    3.25
  10  -4   2  151.58   16.79
  10  -4   2  147.29   13.47
 -10  -4  -2  155.66   17.11
 -10  -4  -2  151.50   16.93
 -10   4  -2  187.41   14.20
  10   4   2  149.80   17.11
 -10   4  -2  139.97   16.27
 -11  -4  -2   73.53   12.49
  11  -4   2   65.03   11.87
  11   4   2   74.83   12.85
 -11   4  -2   65.55   11.76
 -11   4  -2   77.68   11.05
  12  -4   2   72.16   12.86
 -12  -4  -2   32.84    9.41
 -12   4  -2   61.88   11.62
  12   4   2   57.71   11.84
  12   4   2   67.01   11.90
 -12   4  -2   56.26   10.11
 -13  -4  -2   -4.86    3.66
  13  -4   2    8.93    6.85
 -13   4  -2    7.46    6.05
  13   4   2   -2.27    6.59
 -13   4  -2    1.31    6.05
  13   4   2   -1.21    4.71
  14  -4   2   23.43    8.82
 -14  -4  -2   26.95    8.99
 -14   4  -2   11.87    7.09
  14   4   2    2.21    7.52
 -14   4  -2    3.11    6.34
 -15  -4  -2    6.30    5.88
  15  -4   2    8.88    7.90
  15   4   2    1.81    8.17
 -15   4  -2    1.35    6.18
 -15   4  -2   -4.94    6.08
  16  -4   2   -3.82    6.54
 -16  -4  -2    2.67    7.15
  16   4   2   -1.01    7.23
 -16   4  -2   -3.42    5.97
 -17  -4  -2   -0.90    6.56
  17  -4   2   12.08    8.76
 -17   4  -2    8.31    8.93
  17   4   2    6.97    8.80
 -18  -5   2   21.50    9.71
  18  -5  -2   24.18   10.72
 -18   5   2   34.77   12.12
  18   5  -2    3.13    8.12
 -17  -5   2   -2.61    5.54
  17  -5  -2    3.98    6.78
 -17   5   2    4.46    7.32
 -17   5   2    7.46    7.90
  17   5  -2   -1.29    6.86
  16  -5  -2    2.06    4.84
 -16  -5   2    3.42    6.44
 -16   5   2   18.66    9.06
 -16   5   2   17.05    8.06
  16   5  -2   -0.19    6.78
  15  -5  -2   40.50   11.25
 -15  -5   2   44.97   10.81
 -15   5   2   58.28   12.90
 -15   5   2   31.76    9.77
  15   5  -2   41.27   11.68
 -14  -5   2    2.34    5.29
  14  -5  -2   -4.42    4.50
 -14   5   2   -2.79    5.41
  14   5  -2   -0.65    5.89
 -14   5   2   -4.45    5.09
 -13  -5   2   13.21    7.43
 -13  -5   2   22.88    7.65
  13  -5  -2   18.94    7.85
 -13   5   2    5.20    5.81
 -13   5   2    8.93    6.51
  13   5  -2   23.07    8.45
 -12  -5   2   33.17    8.26
 -12  -5   2   27.95    8.13
  12  -5  -2   25.42    9.06
 -12   5   2   43.53   10.35
  12   5  -2   41.61   10.29
 -12   5   2   54.19   10.07
 -11  -5   2    4.51    4.46
 -11  -5   2   14.78    6.69
  11  -5  -2    6.14    4.96
  11   5  -2    2.23    5.30
 -11   5   2   22.17    7.64
 -11   5   2    7.07    5.33
 -10  -5   2   86.99   11.65
  10  -5  -2   83.48   13.17
 -10  -5   2   91.29   12.74
 -10   5   2   74.32   12.10
 -10   5   2   93.06   11.39
  10   5  -2   88.77   13.09
  -9  -5   2  212.92   16.66
   9  -5  -2  228.82   14.42
  -9  -5   2  234.92   17.34
   9   5  -2  225.60   17.98
  -9   5   2  219.35   17.78
  -9   5   2  242.01   16.36
  -8  -5   2  156.19   13.18
  -8  -5   2  168.90   13.85
   8  -5  -2  161.40   11.08
  -8   5   2  160.95   12.24
   8   5  -2  144.62    9.32
  -8   5   2  144.85   15.36
   8   5  -2  162.88   16.50
   7  -5  -2   22.95    4.61
  -7  -5   2   28.48    6.60
   7  -5  -2   16.81    5.66
  -7  -5   2   18.56    5.39
   7   5  -2   15.85    5.76
   7   5  -2   27.75    4.04
  -7   5   2   26.08    5.43
  -7   5   2   20.39    6.19
   6  -5  -2    6.36    3.14
   6  -5  -2   -2.78    2.98
  -6  -5   2    3.57    3.41
  -6  -5   2    2.97    3.21
  -6   5   2    4.70    3.64
   6   5  -2   -1.71    2.81
  -6   5   2   -0.88    2.40
  -5  -5   2  161.66   13.40
   5  -5  -2  155.00   12.27
   5  -5  -2  137.66   10.55
  -5   5   2  149.79    9.65
   5   5  -2  135.32    8.96
   5   5  -2  133.53   11.72
  -5   5   2  154.37   12.06
  -4  -5   2  116.93   10.64
   4  -5  -2   79.11    8.94
   4  -5  -2   89.59   10.03
   4   5  -2  112.33   11.10
  -4   5   2   90.26    6.71
   4   5  -2   88.56    6.90
  -4   5   2  100.58   10.80
  -3  -5   2  187.61   11.26
   3  -5  -2  195.16   13.31
  -3  -5   2  162.32   13.51
   3  -5  -2  212.82   13.64
   3   5  -2  197.82   11.55
  -3   5   2  213.39   13.38
  -3   5   2  191.00   10.52
   3   5  -2  184.89   13.02
   2  -5  -2    3.48    3.06
  -2  -5   2   -0.40    2.96
  -2  -5   2   -0.18    1.61
   2  -5  -2    4.21    3.24
   2   5  -2    1.16    2.44
  -2   5   2    5.94    2.90
   2   5  -2   -0.60    1.98
   1  -5  -2  156.70   12.22
  -1  -5   2  175.75   12.53
   1  -5  -2  156.85   11.26
  -1  -5   2  142.53   10.83
  -1  -5   2  135.09    9.06
   1   5  -2  145.21   10.34
  -1   5   2  150.32   10.12
   0  -5   2    8.07    3.25
   0  -5   2   12.40    4.19
   0  -5  -2    9.63    3.97
   0  -5  -2    6.37    2.26
   0   5  -2    5.66    3.35
   0   5   2    6.50    2.86
   1  -5   2   83.19    9.01
  -1  -5  -2   98.82   11.04
   1  -5   2   92.29   10.13
  -1  -5  -2   95.69    7.30
   1   5   2  104.15    7.09
   1   5   2   85.64    9.28
  -1   5  -2  102.08   10.11
  -2  -5  -2  161.54   10.71
   2  -5   2  168.43   12.57
  -2  -5  -2  132.30   12.31
   2  -5   2  156.66   11.77
   2   5   2  179.36    9.38
  -2   5  -2  169.45   12.28
   2   5   2  163.30   12.02
  -3  -5  -2  571.62   30.20
   3  -5   2  591.23   29.15
  -3  -5  -2  511.20   27.09
   3  -5   2  528.90   28.11
  -3   5  -2  520.93   28.49
   3   5   2  531.27   23.95
   3   5   2  561.80   28.54
  -4  -5  -2   28.86    6.28
  -4  -5  -2   33.43    6.17
   4  -5   2   39.17    6.73
   4  -5   2   44.95    7.31
  -4   5  -2   41.48    4.26
   4   5   2   51.44    7.77
  -4   5  -2   36.50    6.91
  -5  -5  -2  708.54   37.14
  -5  -5  -2  674.10   34.76
   5  -5   2  675.14   34.93
   5  -5   2  727.30   35.88
   5   5   2  687.45   35.69
  -5   5  -2  676.60   31.20
  -5   5  -2  668.07   35.71
   6  -5   2   41.02    7.33
   6  -5   2   20.66    5.77
  -6  -5  -2   28.20    6.37
  -6  -5  -2   26.64    7.27
  -6   5  -2   22.92    6.18
  -6   5  -2   24.67    4.43
   6   5   2   23.01    6.18
   7  -5   2   11.11    5.13
  -7  -5  -2   19.58    5.54
  -7  -5  -2   11.75    5.19
   7  -5   2    9.86    4.90
  -7   5  -2    7.19    3.30
  -7   5  -2   13.04    5.58
   7   5   2   13.30    5.46
   8  -5   2  105.43   12.16
  -8  -5  -2   97.69   13.25
   8  -5   2   81.64   11.89
  -8  -5  -2   99.07   13.27
  -8   5  -2   96.45   12.68
  -8   5  -2  126.60    9.88
   8   5   2  104.09   13.33
   9  -5   2   64.73    9.86
  -9  -5  -2   79.59   12.02
   9  -5   2   53.85   10.27
  -9  -5  -2   80.14   12.23
   9   5   2   88.47   12.86
  -9   5  -2   74.01    9.33
  -9   5  -2   76.99   12.18
 -10  -5  -2   56.41   10.63
  10  -5   2   55.24   10.91
 -10  -5  -2   27.17    7.62
  10  -5   2   30.67    7.65
  10   5   2   37.13    9.14
 -10   5  -2   38.55    7.47
 -10   5  -2   42.88    9.67
 -11  -5  -2   47.72   10.68
 -11  -5  -2   30.05    8.18
  11  -5   2   45.18   11.34
  11   5   2   58.38   11.84
 -11   5  -2   48.52   11.01
 -11   5  -2   43.76    8.32
 -12  -5  -2  123.36   16.65
  12  -5   2  184.74   21.11
 -12  -5  -2  141.44   18.57
 -12   5  -2  122.47   16.98
  12   5   2  113.23   16.74
 -12   5  -2  155.64   16.10
 -13  -5  -2   18.98    7.62
  13  -5   2   32.15   10.85
 -13   5  -2   15.17    7.09
  13   5   2   23.47    9.30
  13   5   2   20.66    7.78
 -13   5  -2   42.36   10.60
  14  -5   2   -1.46    5.98
 -14  -5  -2   -1.38    5.17
  14   5   2    7.47    7.44
  14   5   2   -2.48    5.15
 -14   5  -2    0.29    7.12
  15  -5   2   14.76    9.89
 -15  -5  -2    6.32    7.69
 -15   5  -2   13.40    8.30
  15   5   2   19.42    9.78
 -16  -5  -2    4.39    7.00
  16  -5   2   -1.28    7.87
  16   5   2   -1.69    7.22
 -16   5  -2   12.50    9.12
  17  -5   2   -3.46    7.45
 -17  -5  -2    7.46    8.22
  17   5   2    4.31    8.47
 -18  -6   2   -0.08    6.36
  18  -6  -2   28.85   12.51
 -18   6   2    7.34    8.28
  18   6  -2    5.52    8.48
  17  -6  -2   30.18   11.31
 -17  -6   2   27.43    9.40
 -17   6   2   17.56   10.40
  17   6  -2   17.15    9.63
  16  -6  -2   19.43    9.79
 -16  -6   2    1.56    5.46
 -16   6   2   19.46    9.12
  16   6  -2    3.16    7.36
  15  -6  -2   -4.97    5.71
 -15  -6   2    0.25    6.12
  15   6  -2   -1.63    6.58
 -15   6   2   13.30    8.19
 -14  -6   2   41.74   11.23
  14  -6  -2   57.64   12.60
 -14   6   2   37.20   12.06
 -14   6   2   52.14   12.23
  14   6  -2   66.72   13.98
  13  -6  -2   40.65   10.84
 -13  -6   2   31.34    9.06
 -13  -6   2   42.60    9.45
  13   6  -2   16.30    8.35
 -13   6   2   32.91   10.57
 -13   6   2   25.13    8.17
 -12  -6   2   68.52   11.58
 -12  -6   2   72.64   11.90
 -12   6   2   72.68   13.48
  12   6  -2   49.43   11.47
 -12   6   2   67.24   10.74
  11  -6  -2  231.02   19.84
 -11  -6   2  170.39   18.72
 -11  -6   2  173.03   16.27
 -11   6   2  189.59   21.03
 -11   6   2  187.99   15.78
  11   6  -2  207.61   21.35
 -10  -6   2  102.32   13.43
  10  -6  -2   72.87   12.56
 -10  -6   2  106.00   14.08
 -10   6   2  118.43   12.74
  10   6  -2  122.11   15.74
 -10   6   2  111.70   15.58
  -9  -6   2    7.40    4.93
   9  -6  -2   -0.03    4.24
  -9  -6   2    5.82    4.44
  -9   6   2   -2.12    4.26
   9   6  -2   -0.89    3.49
  -9   6   2    3.16    4.22
  -8  -6   2   -2.07    3.04
   8  -6  -2   -4.14    3.50
  -8  -6   2    8.89    4.60
   8  -6  -2   -2.44    3.12
   8   6  -2   -1.39    4.13
  -8   6   2   -1.42    3.76
  -8   6   2   -0.96    3.31
   7  -6  -2  182.98   15.65
   7  -6  -2  202.83   13.79
  -7  -6   2  188.69   15.81
  -7  -6   2  191.47   14.59
  -7   6   2  182.64   15.45
  -7   6   2  206.78   13.08
   7   6  -2  175.24   15.27
   7   6  -2  197.80   11.37
  -6  -6   2   75.70    9.40
   6  -6  -2   72.56   10.60
   6  -6  -2  106.53   10.77
  -6  -6   2   94.76   12.58
  -6   6   2   89.59   11.81
  -6   6   2   87.89    8.36
   6   6  -2   79.71   10.54
   6   6  -2   79.74    6.79
  -5  -6   2  398.22   21.92
  -5  -6   2  404.65   25.66
   5  -6  -2  441.32   23.16
   5  -6  -2  378.04   23.63
   5   6  -2  399.46   23.90
   5   6  -2  373.60   19.94
  -5   6   2  400.13   20.02
  -5   6   2  401.31   23.80
   4  -6  -2    3.22    3.88
  -4  -6   2    9.44    3.40
  -4  -6   2    6.06    4.94
   4  -6  -2    3.13    3.30
   4   6  -2    8.81    3.01
  -4   6   2   -1.83    2.84
   4   6  -2    1.87    2.75
  -4   6   2   11.62    2.92
   3  -6  -2  615.18   33.53
  -3  -6   2  611.73   34.74
   3  -6  -2  620.11   33.63
  -3  -6   2  677.12   30.58
  -3   6   2  680.95   33.47
   3   6  -2  672.95   33.78
  -3   6   2  681.54   29.67
   3   6  -2  655.96   31.25
  -2  -6   2  677.18   29.51
  -2  -6   2  684.48   35.13
   2  -6  -2  690.61   33.83
   2  -6  -2  524.35   33.12
   2   6  -2  625.85   32.81
  -2   6   2  705.94   32.93
   2   6  -2  646.35   31.48
   1  -6  -2    9.86    4.03
  -1  -6   2   26.22    2.96
  -1  -6   2   21.93    6.12
  -1  -6   2   31.27    6.10
   1  -6  -2   18.01    5.61
  -1   6   2   34.96    5.69
   1   6  -2   26.19    5.34
   0  -6  -2  725.30   37.63
   0  -6  -2  733.18   32.95
   0  -6   2  776.41   36.54
   0  -6  -2  689.84   36.17
   0   6  -2  716.25   35.37
   0   6   2  691.53   33.92
   1  -6   2    2.08    3.24
   1  -6   2   -2.24    2.28
  -1  -6  -2    0.72    2.21
  -1  -6  -2    1.26    3.20
  -1   6  -2   -2.47    2.84
   1   6   2   -1.42    2.45
   1   6   2   -1.81    2.08
   2  -6   2   97.78   11.44
  -2  -6  -2  104.27    8.55
   2  -6   2   83.75   10.29
  -2  -6  -2  131.71   11.99
   2   6   2  111.91   11.46
  -2   6  -2  110.22   12.07
   2   6   2  109.81    7.63
  -3  -6  -2  277.67   16.52
  -3  -6  -2  241.82   18.62
   3  -6   2  295.21   18.80
   3  -6   2  253.26   17.39
   3   6   2  296.52   18.34
  -3   6  -2  281.96   18.11
   3   6   2  272.29   13.77
   4  -6   2  930.73   45.29
  -4  -6  -2  905.30   46.74
   4  -6   2  912.91   44.85
  -4  -6  -2  911.72   43.58
   4   6   2  905.21   44.96
   4   6   2  873.05   38.83
  -4   6  -2  947.92   45.63
  -5  -6  -2    0.91    3.23
   5  -6   2    8.04    4.18
   5  -6   2   -4.16    2.78
  -5  -6  -2    3.61    3.77
  -5   6  -2   -0.43    3.64
  -5   6  -2    3.09    2.04
   5   6   2    3.33    3.73
   6  -6   2  177.12   14.53
  -6  -6  -2  192.78   14.80
   6  -6   2  217.86   15.99
  -6  -6  -2  188.16   16.47
   6   6   2  210.75   15.96
  -6   6  -2  175.07   11.18
  -6   6  -2  182.44   15.51
  -7  -6  -2  333.10   23.25
   7  -6   2  321.69   22.35
   7  -6   2  329.23   21.12
  -7  -6  -2  322.97   21.46
  -7   6  -2  328.47   17.76
  -7   6  -2  303.98   22.08
   7   6   2  342.77   22.65
  -8  -6  -2    4.31    4.28
  -8  -6  -2    1.33    4.26
   8  -6   2   -3.20    3.67
   8  -6   2   -0.48    4.11
  -8   6  -2   -1.91    4.41
   8   6   2   -5.46    3.75
  -8   6  -2    2.94    3.21
   9  -6   2  114.53   13.30
  -9  -6  -2   99.05   13.78
   9  -6   2   95.15   13.98
  -9  -6  -2  132.17   15.95
  -9   6  -2  128.30   12.34
  -9   6  -2  108.88   15.00
   9   6   2   81.40   12.84
  10  -6   2  223.99   19.92
 -10  -6  -2  186.18   20.26
  10  -6   2  218.37   23.72
 -10  -6  -2  235.23   20.30
 -10   6  -2  248.62   20.15
  10   6   2  191.07   20.92
 -11  -6  -2   -5.02    4.45
  11  -6   2    3.07    5.56
 -11  -6  -2    4.76    5.58
 -11   6  -2   -6.14    4.96
  11   6   2   -2.10    5.18
  12  -6   2    4.52    7.07
 -12  -6  -2    4.62    6.31
 -12  -6  -2    2.51    4.89
 -12   6  -2    6.56    6.76
  12   6   2   15.42    8.39
  13  -6   2   84.02   15.62
 -13  -6  -2   96.64   15.43
 -13  -6  -2   78.41   14.83
  13   6   2  102.38   17.02
 -13   6  -2   55.58   12.99
  14  -6   2    0.83    6.55
 -14  -6  -2    9.59    8.02
  14   6   2    4.87    7.79
 -14   6  -2    1.34    7.37
  14   6   2   10.64    6.86
 -15  -6  -2    4.57    6.99
  15  -6   2   17.74    9.77
 -15   6  -2    8.35    8.25
  15   6   2   -5.60    6.84
  16  -6   2   23.97   11.25
 -16  -6  -2   28.61   10.89
 -16   6  -2   10.33   10.03
  16   6   2   21.60   10.51
  17   6   2   19.18   10.68
 -17  -7   2    1.03    6.73
  17  -7  -2    1.67    6.97
 -17   7   2   -2.76    7.89
  17   7  -2    0.54    7.45
 -16  -7   2    8.04    7.87
  16  -7  -2    1.25    6.33
  16   7  -2    1.16    7.65
 -16   7   2   -7.53    6.48
  15  -7  -2    1.42    6.81
 -15  -7   2    8.56    6.62
  15   7  -2    3.24    6.97
 -15   7   2    0.20    6.77
 -14  -7   2   -1.16    5.40
  14  -7  -2    7.11    7.56
 -14  -7   2    5.82    7.65
  14   7  -2   -3.31    6.77
 -14   7   2    7.70    7.39
 -13  -7   2    0.12    4.84
  13  -7  -2   12.12    7.40
 -13  -7   2   -4.18    4.51
 -13   7   2   -3.39    5.21
  13   7  -2   -3.24    6.12
 -12  -7   2   17.29    7.95
 -12  -7   2   21.24    7.59
  12  -7  -2   21.19    7.90
  12   7  -2   33.66   11.03
 -12   7   2   34.84   10.52
 -11  -7   2   17.55    6.97
  11  -7  -2   15.14    8.01
 -11  -7   2    7.92    5.99
  11   7  -2    6.30    6.52
 -11   7   2   18.08    7.32
 -10  -7   2   -0.09    4.15
 -10  -7   2   -0.01    4.06
  10  -7  -2    4.36    6.34
  10   7  -2   -2.16    4.60
 -10   7   2   -1.40    4.61
   9  -7  -2   15.42    6.76
  -9  -7   2   17.05    6.07
  -9  -7   2   10.70    5.82
   9   7  -2   11.23    5.79
  -9   7   2    7.82    5.11
  -9   7   2    5.76    5.70
   8  -7  -2   44.74    9.33
  -8  -7   2   44.01    8.21
  -8  -7   2   43.22    9.41
   8  -7  -2   47.47    8.13
  -8   7   2   57.76    7.73
  -8   7   2   38.94    8.83
   8   7  -2   21.45    7.22
   7  -7  -2    0.06    3.50
  -7  -7   2   -0.87    3.14
  -7  -7   2   -3.86    2.71
   7  -7  -2   -2.12    3.59
  -7   7   2    6.93    4.95
  -7   7   2    0.56    2.89
   7   7  -2   -4.33    2.64
   6  -7  -2    6.24    4.10
   6  -7  -2   -2.77    3.52
  -6  -7   2    1.71    3.02
  -6  -7   2   -1.18    3.94
  -6   7   2    9.70    4.72
  -6   7   2    2.78    2.93
   6   7  -2    8.23    3.18
   6   7  -2    4.29    4.10
   5  -7  -2   -1.09    3.02
  -5  -7   2    1.32    3.95
   5  -7  -2   -0.25    3.16
  -5  -7   2    6.43    3.77
  -5   7   2   -0.22    2.28
   5   7  -2    0.41    3.47
  -5   7   2    2.98    4.01
   5   7  -2    5.13    2.96
   4  -7  -2    3.83    3.88
  -4  -7   2    2.99    4.89
  -4  -7   2    0.18    2.32
   4  -7  -2   -1.13    2.96
  -4   7   2    2.36    2.17
   4   7  -2    0.11    3.19
  -4   7   2    3.22    3.77
   4   7  -2    5.82    3.06
  -3  -7   2   17.89    6.55
   3  -7  -2   42.08    8.27
   3  -7  -2   28.29    6.57
  -3  -7   2   20.74    3.84
   3   7  -2   19.71    4.47
  -3   7   2   24.13    3.74
  -3   7   2   29.20    6.53
   3   7  -2   23.02    5.98
  -2  -7   2  148.54    9.09
  -2  -7   2  134.72   15.59
   2  -7  -2  159.22   13.05
   2  -7  -2  150.23   13.85
   2   7  -2  136.54   11.00
  -2   7   2  146.66   11.80
   2   7  -2  163.56   12.91
   1  -7  -2   46.22    8.02
  -1  -7   2   29.35    6.50
  -1  -7   2   21.95    6.64
   1  -7  -2   20.07    6.25
  -1  -7   2   32.29    3.35
  -1   7   2   21.50    5.22
   1   7  -2   33.05    6.32
   0  -7  -2   14.51    5.39
   0  -7  -2    8.98    2.97
   0  -7  -2   -0.28    3.43
   0  -7   2   10.08    5.45
   0  -7   2    4.47    3.50
   0   7   2    1.69    2.59
   0   7  -2   12.27    4.52
  -1  -7  -2  260.06   14.91
   1  -7   2  273.78   18.78
  -1  -7  -2  243.25   18.80
   1  -7   2  279.14   17.91
   1   7   2  277.16   18.17
   1   7   2  256.57   15.32
  -1   7  -2  247.92   17.09
  -2  -7  -2   -0.35    2.55
   2  -7   2    4.35    4.33
  -2  -7  -2    2.58    3.72
   2  -7   2    1.37    2.83
   2   7   2    1.47    3.45
  -2   7  -2   -4.34    2.99
   2   7   2    0.17    2.40
  -3  -7  -2   25.32    5.56
   3  -7   2   21.38    6.13
   3  -7   2   27.58    6.27
  -3  -7  -2   23.34    6.97
  -3   7  -2   31.37    7.27
   3   7   2   24.60    6.37
   3   7   2   30.64    4.50
   4  -7   2   20.59    6.04
  -4  -7  -2   21.29    6.59
   4  -7   2   22.54    6.28
  -4  -7  -2   17.34    4.99
   4   7   2   15.10    5.32
  -4   7  -2   26.77    7.02
   4   7   2   23.63    3.50
   5  -7   2    6.61    4.67
  -5  -7  -2   12.57    4.53
   5  -7   2   -0.94    3.31
  -5  -7  -2    0.46    3.90
  -5   7  -2    5.57    5.11
   5   7   2    0.37    3.62
  -6  -7  -2   17.62    6.96
   6  -7   2   40.97    8.33
  -6  -7  -2   36.95    7.56
   6  -7   2   20.58    6.63
   6   7   2   40.29    8.81
  -6   7  -2   37.27    8.20
  -7  -7  -2    4.08    4.59
   7  -7   2    5.66    4.41
  -7  -7  -2   -3.91    3.03
   7  -7   2   -4.27    3.41
   7   7   2    8.47    5.02
  -7   7  -2   -6.44    3.63
  -8  -7  -2    3.64    5.28
   8  -7   2   -3.59    3.67
   8  -7   2   -4.75    3.83
  -8  -7  -2   -0.77    3.75
   8   7   2    3.69    4.66
  -8   7  -2    5.23    5.78
  -9  -7  -2   22.20    7.32
   9  -7   2    6.01    5.51
  -9  -7  -2   13.56    6.49
   9  -7   2   21.41    7.66
  -9   7  -2   12.73    7.49
   9   7   2    6.59    6.31
 -10  -7  -2   -3.69    4.07
 -10  -7  -2   -1.60    4.50
  10  -7   2    0.15    5.74
  10   7   2    0.34    4.82
 -10   7  -2   12.64    6.90
 -11  -7  -2   30.92    9.37
 -11  -7  -2   43.05   10.50
  11  -7   2   36.34   10.06
 -11   7  -2   54.19   12.15
  11   7   2   24.34    9.78
 -12  -7  -2   26.17    8.48
  12  -7   2   37.51   10.98
 -12  -7  -2   37.54   10.30
 -12   7  -2   62.00   13.39
  12   7   2   70.82   13.79
  13  -7   2   12.08    8.96
 -13  -7  -2   23.29    9.50
 -13  -7  -2   23.59    9.21
  13   7   2   22.18   10.20
 -13   7  -2   28.75   10.09
 -14  -7  -2    2.87    6.26
 -14  -7  -2    0.20    6.70
  14  -7   2   -5.79    6.96
 -14   7  -2   -4.77    6.84
  14   7   2   -5.44    6.68
  15  -7   2    1.92    7.83
 -15  -7  -2    8.38    6.83
 -15   7  -2   12.69    9.13
  15   7   2    1.46    7.45
 -16  -7  -2    5.03    8.33
  16  -7   2    3.82   10.07
 -16   7  -2   21.09   11.61
  16   7   2    4.59    9.50
 -17  -8   2    1.26    6.87
  17  -8  -2    0.00    8.80
 -17   8   2    4.58    9.37
  17   8  -2    4.43    7.48
 -16  -8   2   16.91    8.88
  16  -8  -2    2.89    7.23
  16   8  -2    5.48    8.64
 -16   8   2    6.53    8.48
 -15  -8   2    4.88    6.37
  15  -8  -2   -2.40    6.77
 -15   8   2    6.85    8.34
  15   8  -2    2.61    8.01
 -14  -8   2   17.85    8.45
  14  -8  -2   15.57    9.42
 -14  -8   2   12.87    7.20
 -14   8   2   24.62   10.27
  14   8  -2   15.29    9.31
  13  -8  -2   42.11   12.54
 -13  -8   2   49.99   11.99
 -13  -8   2   22.78    8.24
 -13   8   2   35.65   11.62
  13   8  -2   71.46   14.87
  12  -8  -2   58.02   12.69
 -12  -8   2   28.35    8.45
 -12  -8   2   42.55   10.51
  12   8  -2   32.84   10.09
 -12   8   2   37.89   10.93
 -11  -8   2   51.89   10.96
 -11  -8   2   56.76   11.23
  11  -8  -2   67.72   13.14
 -11   8   2   48.02   11.94
  11   8  -2   48.70   11.59
 -10  -8   2   37.06    9.73
 -10  -8   2   37.89    8.98
  10  -8  -2   18.64    7.56
  10   8  -2   31.79    8.96
 -10   8   2   18.14    7.18
  -9  -8   2  108.09   13.80
  -9  -8   2  109.91   15.41
   9  -8  -2   91.17   14.08
  -9   8   2  127.84   16.81
   9   8  -2  102.94   14.63
   8  -8  -2   40.11    9.12
  -8  -8   2   28.74    6.72
   8  -8  -2   31.42    7.96
  -8  -8   2   24.98    7.64
  -8   8   2   22.66    7.45
   8   8  -2   35.27    8.22
  -7  -8   2   14.64    5.17
  -7  -8   2   17.68    6.98
   7  -8  -2    8.17    5.35
   7  -8  -2   21.91    7.50
  -7   8   2   21.54    7.22
   7   8  -2   16.47    6.66
  -6  -8   2   41.69    7.25
  -6  -8   2   52.84   10.89
   6  -8  -2   67.10   10.83
   6  -8  -2   67.88   10.31
   6   8  -2   53.21    9.86
  -6   8   2   40.14    8.85
   5  -8  -2  168.62   16.94
  -5  -8   2  161.21   18.97
  -5  -8   2  155.24   11.70
   5  -8  -2  163.14   14.54
  -5   8   2  132.58   15.36
   5   8  -2  166.20   16.73
   5   8  -2  139.34   10.63
   4  -8  -2  129.46   14.51
  -4  -8   2  129.09    9.72
  -4  -8   2  114.93   15.47
   4  -8  -2  156.60   16.46
   4   8  -2  117.43    9.94
  -4   8   2  107.45   13.05
   4   8  -2  114.71   14.13
   3  -8  -2   40.15    8.02
  -3  -8   2   57.00    6.57
  -3  -8   2   66.53   11.79
   3  -8  -2   59.47   10.38
   3   8  -2   55.49    9.33
  -3   8   2   59.71    5.81
   3   8  -2   53.47    7.64
  -3   8   2   57.25    9.47
   2  -8  -2  319.10   21.28
   2  -8  -2  302.70   22.67
  -2  -8   2  329.82   23.00
  -2  -8   2  324.79   16.21
   2   8  -2  335.66   21.47
  -2   8   2  310.69   20.11
   2   8  -2  311.42   19.29
  -1  -8   2    2.71    5.06
   1  -8  -2    3.33    4.24
   1  -8  -2    5.91    5.13
  -1   8   2    2.03    3.67
   1   8  -2    6.44    3.91
   0  -8  -2  169.47   15.87
   0  -8  -2  170.07   10.82
   0  -8  -2  179.70   14.83
   0  -8   2  170.86   14.61
   0  -8   2  192.32   16.33
   0   8  -2  182.33   13.83
   0   8   2  140.49   11.97
  -1  -8  -2   24.88    4.49
  -1  -8  -2   25.32    7.58
   1  -8   2   26.43    7.61
   1  -8   2   17.96    5.76
  -1   8  -2   15.21    5.86
   1   8   2   17.43    4.90
   1   8   2   25.60    6.77
   2  -8   2    1.26    4.13
  -2  -8  -2   -4.42    3.26
   2  -8   2   -1.11    3.44
  -2  -8  -2   -1.98    2.28
   2   8   2   -3.92    2.90
  -2   8  -2    3.96    4.07
   2   8   2    1.39    2.51
  -3  -8  -2   79.34    9.65
  -3  -8  -2   88.88   13.26
   3  -8   2   97.52   12.58
   3  -8   2   99.90   12.25
   3   8   2   76.82   10.91
   3   8   2   90.87    7.50
  -3   8  -2   95.91   12.22
   4  -8   2  156.55   16.63
   4  -8   2  125.35   15.02
  -4  -8  -2  144.56   17.53
  -4  -8  -2  154.93   12.54
  -4   8  -2  149.70   16.38
   4   8   2  185.22   15.10
   5  -8   2   11.73    5.81
  -5  -8  -2   36.01    7.15
   5  -8   2   20.61    6.72
  -5  -8  -2   16.82    6.96
  -5   8  -2   10.42    5.84
   5   8   2    4.26    5.02
   6  -8   2  150.78   16.06
  -6  -8  -2  124.72   14.04
   6  -8   2  131.67   15.62
   6   8   2  120.50   15.18
  -6   8  -2  125.66   15.87
  -7  -8  -2  171.87   17.65
  -7  -8  -2  183.22   20.17
   7  -8   2  180.60   18.82
   7  -8   2  177.48   15.94
  -7   8  -2  163.86   19.05
   7   8   2  156.40   17.84
  -8  -8  -2   10.83    6.04
  -8  -8  -2   11.40    6.50
   8  -8   2   17.64    6.99
   8  -8   2   10.72    6.15
  -8   8  -2   19.94    8.43
   8   8   2   13.14    6.75
  -9  -8  -2   89.06   13.65
  -9  -8  -2   94.52   15.22
   9  -8   2   94.04   13.52
   9  -8   2   64.39   12.76
   9   8   2   55.47   11.35
  -9   8  -2   59.35   12.76
 -10  -8  -2   21.95    8.49
 -10  -8  -2   15.37    6.64
  10  -8   2   10.86    7.16
 -10   8  -2    9.00    7.43
  10   8   2   16.73    7.91
 -11  -8  -2    3.68    6.32
  11  -8   2   13.39    8.06
 -11  -8  -2   -1.42    4.86
 -11   8  -2    6.29    7.29
  11   8   2    1.81    6.57
 -12  -8  -2   14.86    7.63
  12  -8   2   11.30    8.46
 -12  -8  -2   16.61    8.91
 -12   8  -2    5.64    7.82
  12   8   2   16.94    9.69
 -13  -8  -2    8.92    7.99
 -13  -8  -2   14.90    7.89
  13  -8   2   19.08   10.33
  13   8   2   19.50    9.91
 -13   8  -2   21.41   10.09
 -14  -8  -2    2.22    7.50
  14  -8   2    5.75    9.06
 -14  -8  -2    3.98    6.34
 -14   8  -2    3.32    8.15
  14   8   2    5.74    8.29
  15  -8   2   20.37   11.06
 -15  -8  -2   18.02    9.01
  15   8   2   20.98   11.61
 -15   8  -2   17.04   10.54
  16  -9  -2    7.37    9.84
 -16  -9   2    9.38    8.21
  16   9  -2   11.45    9.30
 -16   9   2    3.19    9.71
 -15  -9   2    5.33    7.07
  15  -9  -2   11.81    9.85
 -15   9   2    8.17    8.72
  15   9  -2   12.28    9.48
 -14  -9   2    3.20    6.85
 -14  -9   2    3.00    5.40
  14  -9  -2   -1.62    6.90
 -14   9   2  -10.68    5.31
  14   9  -2    5.98    7.24
  13  -9  -2    3.79    6.75
 -13  -9   2   11.42    7.04
 -13  -9   2   10.77    8.12
 -13   9   2    8.22    8.00
  13   9  -2   -6.65    6.63
 -12  -9   2   82.31   14.45
  12  -9  -2   24.45   10.13
 -12  -9   2   51.73   11.16
  12   9  -2   44.50   11.47
 -12   9   2   83.14   15.31
 -11  -9   2   -1.18    4.76
  11  -9  -2    6.32    6.26
 -11  -9   2   -4.38    4.16
  11   9  -2   -0.01    5.63
 -11   9   2    6.19    6.82
  10  -9  -2   83.04   14.30
 -10  -9   2   79.51   14.01
 -10  -9   2   96.36   13.21
  10   9  -2   97.27   15.09
 -10   9   2   81.22   14.14
  -9  -9   2   71.17   13.17
  -9  -9   2   61.70   10.44
   9  -9  -2   59.55   12.15
  -9   9   2   58.29   12.11
   9   9  -2   55.89   11.19
  -8  -9   2   -1.55    3.70
   8  -9  -2    0.25    4.84
  -8  -9   2   -0.85    4.96
   8  -9  -2    3.99    5.41
   8   9  -2    2.49    5.18
  -8   9   2    2.42    6.08
   7  -9  -2   43.80   10.18
   7  -9  -2   21.41    7.16
  -7  -9   2   18.86    5.98
  -7  -9   2   21.46    8.62
   7   9  -2   12.27    6.17
  -7   9   2   18.85    7.56
   6  -9  -2   30.63    8.24
  -6  -9   2   20.11    5.75
  -6  -9   2   15.30    7.67
   6  -9  -2    9.66    6.13
  -6   9   2   18.91    7.12
   6   9  -2   13.40    6.26
  -5  -9   2   -0.48    3.08
   5  -9  -2    1.12    4.42
   5  -9  -2   -1.30    3.84
  -5  -9   2    2.11    4.73
   5   9  -2   -1.07    3.69
   5   9  -2    4.78    3.42
  -5   9   2    2.05    4.44
   4  -9  -2   26.71    7.48
  -4  -9   2   57.56   10.65
  -4  -9   2   26.53    8.45
   4  -9  -2   39.31    9.60
   4   9  -2   40.63    7.14
  -4   9   2   32.76    7.66
   4   9  -2   31.99    8.03
   3  -9  -2   49.69    9.91
   3  -9  -2   43.09    9.77
  -3  -9   2   61.27   11.94
   3   9  -2   55.72   10.28
  -3   9   2   48.84    9.13
   3   9  -2   56.94    8.26
   2  -9  -2   -3.59    3.54
  -2  -9   2    1.28    4.51
   2  -9  -2    5.19    5.27
   2   9  -2   -1.18    3.09
   2   9  -2    2.28    3.78
  -2   9   2    1.89    3.50
   1  -9  -2  107.17   14.07
   1  -9  -2  132.20   16.82
  -1  -9   2  132.48   16.36
  -1   9   2  131.56   13.68
   1   9  -2  141.68   14.92
   1   9  -2  146.20   14.50
   0  -9  -2  201.88   15.94
   0  -9  -2  137.57   17.40
   0  -9  -2  176.52   18.16
   0  -9   2  128.32   16.58
   0  -9   2  177.76   18.14
   0   9   2  142.50   12.42
   0   9  -2  151.28   15.68
   1  -9   2   17.16    6.32
  -1  -9  -2    0.07    4.29
  -1  -9  -2   11.42    3.73
   1  -9   2   16.08    7.01
   1   9   2   10.39    5.60
  -1   9  -2   10.07    5.45
   1   9   2   11.91    4.67
   2  -9   2   76.54   12.33
  -2  -9  -2   67.98   12.31
   2  -9   2   75.52   11.20
  -2  -9  -2   84.91    9.21
  -2   9  -2   81.94   11.77
   2   9   2   91.81    9.60
   2   9   2   76.12   12.09
  -3  -9  -2  105.78   15.66
   3  -9   2   90.24   13.50
  -3  -9  -2   87.80   10.32
   3  -9   2  111.71   14.45
  -3   9  -2   90.95   12.90
   3   9   2  106.76   13.63
  -4  -9  -2    3.32    3.90
   4  -9   2    3.58    4.76
   4  -9   2    2.76    5.02
  -4  -9  -2    2.16    4.63
   4   9   2   -1.92    3.68
  -4   9  -2   -6.76    3.65
   5  -9   2  168.39   18.13
  -5  -9  -2  154.53   13.53
  -5  -9  -2  168.50   19.81
   5  -9   2  143.98   17.06
   5   9   2  168.20   18.05
  -5   9  -2  134.97   16.41
  -6  -9  -2   43.57    9.10
   6  -9   2   71.05   11.91
   6  -9   2   67.56   11.68
  -6  -9  -2   43.93   10.16
   6   9   2   60.94   11.15
  -6   9  -2   56.95   11.24
  -7  -9  -2    8.43    5.28
   7  -9   2    5.87    5.90
  -7  -9  -2    3.53    6.02
   7  -9   2   10.99    6.09
  -7   9  -2   11.68    7.11
   7   9   2    3.57    5.85
   8  -9   2   76.50   12.49
  -8  -9  -2   55.79   10.72
   8  -9   2   83.78   14.05
  -8  -9  -2   87.61   15.31
  -8   9  -2   58.06   12.39
   8   9   2   58.61   11.98
   9  -9   2   42.75   10.65
  -9  -9  -2   52.18   11.92
   9  -9   2   32.05   10.68
  -9  -9  -2   48.39   10.11
   9   9   2   44.86   11.51
  -9   9  -2   22.39    9.57
 -10  -9  -2    7.53    6.61
 -10  -9  -2    5.35    5.91
  10  -9   2   -0.07    6.49
 -10   9  -2   -9.11    5.69
  10   9   2   -4.15    5.48
 -11  -9  -2   18.99    7.88
 -11  -9  -2   15.40    7.95
  11  -9   2   15.26    8.69
 -11   9  -2   19.25    9.36
  11   9   2   42.00   10.96
  12  -9   2   20.26    9.88
 -12  -9  -2   33.73   10.21
 -12  -9  -2   27.08    9.70
 -12   9  -2   20.14    9.81
  12   9   2   39.81   12.06
 -13  -9  -2    2.49    7.05
 -13  -9  -2   -3.86    6.19
  13  -9   2    5.61    7.20
 -13   9  -2   -7.85    6.19
  13   9   2    1.42    7.98
  14  -9   2   14.67    9.63
 -14  -9  -2   11.04    8.36
 -14  -9  -2   -2.47    8.30
 -14   9  -2   12.83    9.88
  14   9   2    1.76    8.30
 -15  -9  -2   17.91   10.18
 -15  -9  -2    4.34    7.84
  15  -9   2   13.63    9.40
 -15   9  -2   11.62   10.37
  15   9   2   12.77   11.35
 -15 -10   2    2.25    7.09
  15 -10  -2   -6.85    7.53
  15  10  -2   -4.61    6.74
 -15  10   2    4.75    9.24
 -14 -10   2   -0.96    6.02
  14 -10  -2   -4.02    6.68
 -14 -10   2    1.04    6.17
 -14  10   2    0.73    7.76
  14  10  -2   -4.86    6.72
 -13 -10   2    6.08    6.15
  13 -10  -2    6.88    8.25
 -13 -10   2    0.22    5.85
 -13  10   2   10.74    7.73
  13  10  -2    1.57    7.63
 -12 -10   2    5.18    5.81
  12 -10  -2   -2.28    6.46
 -12 -10   2   -2.53    5.73
 -12  10   2   -0.20    6.27
  12  10  -2   -0.18    6.03
 -11 -10   2    3.68    4.94
 -11 -10   2   14.72    7.68
  11 -10  -2   -0.85    6.85
  11  10  -2    5.93    6.81
 -11  10   2   11.62    8.15
 -10 -10   2    6.05    6.82
 -10 -10   2    6.52    5.32
  10 -10  -2   -0.15    5.87
  10  10  -2   -2.37    5.63
 -10  10   2   -1.82    6.93
   9 -10  -2   10.15    8.00
  -9 -10   2   14.92    8.12
  -9 -10   2   17.09    6.36
   9  10  -2   15.55    7.73
  -9  10   2   19.51    8.56
  -8 -10   2   59.91   12.99
   8 -10  -2   87.64   14.30
  -8 -10   2   73.85   11.08
  -8  10   2   52.32   11.92
   8  10  -2   48.23   10.93
   7 -10  -2   60.96   11.86
   7 -10  -2   83.11   13.48
  -7 -10   2   42.39   11.30
  -7  10   2   65.27   12.87
   7  10  -2   53.14   10.78
   6 -10  -2   27.40    8.50
  -6 -10   2   12.44    6.76
   6 -10  -2   15.79    6.71
  -6  10   2    8.26    6.78
   6  10  -2    9.87    6.16
   5 -10  -2   15.42    7.37
  -5 -10   2   21.85    8.21
   5 -10  -2   12.91    6.11
   5  10  -2    8.86    5.27
  -5  10   2   -2.12    5.02
   4 -10  -2   13.03    6.41
   4 -10  -2   10.73    6.46
  -4 -10   2   31.94    9.95
  -4  10   2   15.66    6.62
   4  10  -2    4.99    5.42
   4  10  -2   20.20    6.03
  -3 -10   2   -3.58    4.54
   3 -10  -2    1.59    4.22
   3 -10  -2    7.62    6.22
   3  10  -2   -0.68    3.51
   3  10  -2    3.78    5.12
  -3  10   2    4.33    4.83
  -2 -10   2    6.95    6.22
   2 -10  -2    7.96    6.28
   2 -10  -2    1.72    4.65
   2  10  -2    2.96    4.10
   2  10  -2    5.62    4.80
  -2  10   2    8.67    5.25
   1 -10  -2    2.34    4.58
   1 -10  -2    2.10    3.80
  -1 -10   2    1.25    4.98
  -1  10   2   -5.25    3.30
   1  10  -2    2.11    4.70
   1  10  -2   -0.34    3.70
   0 -10   2    3.53    4.72
   0 -10   2   13.77    5.65
   0 -10  -2   17.75    7.35
   0  10   2    9.97    5.44
   0  10  -2    9.54    5.19
   1 -10   2    2.49    4.34
   1 -10   2    4.16    5.20
  -1 -10  -2    0.55    5.00
   1  10   2   -4.32    3.37
   1  10   2   -1.23    3.49
  -1  10  -2   -4.08    3.32
   2 -10   2   14.47    7.47
   2 -10   2   14.93    6.85
  -2 -10  -2   20.62    8.01
  -2  10  -2   24.64    7.16
   2  10   2   15.41    6.70
   3 -10   2   45.02    9.92
   3 -10   2   26.21    7.92
  -3 -10  -2    9.89    6.84
   3  10   2   16.40    7.26
  -3  10  -2    6.69    6.04
   4 -10   2    6.51    5.90
   4 -10   2    0.14    5.22
  -4 -10  -2   -0.49    3.13
  -4 -10  -2    5.51    5.56
  -4  10  -2    4.90    5.48
   4  10   2    7.07    6.07
   5 -10   2   -4.67    3.97
  -5 -10  -2   -1.79    3.62
   5 -10   2    7.86    5.86
  -5 -10  -2    0.26    3.99
  -5  10  -2   -0.27    5.19
   5  10   2    5.36    5.72
   6 -10   2    9.36    6.39
   6 -10   2   -4.02    4.69
  -6 -10  -2    1.41    4.11
  -6 -10  -2   -4.41    3.97
  -6  10  -2   -0.39    5.78
   6  10   2   -4.20    4.23
  -7 -10  -2   -2.81    4.34
   7 -10   2    2.40    6.09
  -7 -10  -2   -0.63    5.33
   7 -10   2    6.93    6.32
  -7  10  -2    6.71    7.05
   7  10   2   -3.48    5.00
  -8 -10  -2    4.57    5.91
   8 -10   2   -1.38    5.05
   8 -10   2   -8.25    5.09
  -8 -10  -2   -3.27    5.31
   8  10   2   -6.53    4.72
  -8  10  -2    3.42    6.55
  -9 -10  -2    3.78    4.99
   9 -10   2   -2.70    5.43
  -9 -10  -2    5.81    7.56
   9  10   2   -3.22    5.60
  -9  10  -2    3.21    6.01
 -10 -10  -2    5.25    5.77
  10 -10   2   -1.91    7.10
 -10 -10  -2    1.66    6.19
  10  10   2    0.33    6.22
 -10  10  -2    0.67    6.23
 -11 -10  -2    1.07    6.86
  11 -10   2   10.12    7.44
 -11 -10  -2    0.33    5.99
  11  10   2   -1.43    6.77
 -11  10  -2   -4.50    6.66
 -12 -10  -2   -1.42    5.22
  12 -10   2    1.71    6.96
 -12 -10  -2    7.87    7.80
 -12  10  -2    6.06    7.97
  12  10   2   -3.16    5.99
 -13 -10  -2    5.55    7.74
  13 -10   2    2.41    7.07
 -13 -10  -2    2.50    6.73
  13  10   2   -0.39    7.71
 -13  10  -2    0.49    8.43
  14 -10   2   -3.80    8.47
 -14 -10  -2    8.58    9.06
 -14 -10  -2    6.29    7.16
  14  10   2   -5.66    6.96
 -14  10  -2   12.76   10.22
  14 -11  -2    9.46    9.30
 -14 -11   2    0.93    6.95
 -14 -11   2    5.83    7.56
  14  11  -2    7.01    8.85
 -14  11   2   12.33   10.23
  13 -11  -2   12.03    9.99
 -13 -11   2    5.16    7.27
 -13 -11   2    9.80    7.57
 -13  11   2    1.35    8.42
  13  11  -2    1.73    7.80
 -12 -11   2    6.78    7.03
 -12 -11   2    9.05    6.46
  12 -11  -2   -6.30    7.15
  12  11  -2    6.12    7.96
 -12  11   2   -4.84    6.76
 -11 -11   2   16.65    9.05
  11 -11  -2    9.80    8.66
 -11  11   2    2.35    7.75
  11  11  -2   15.25    8.76
  10 -11  -2   17.91    8.95
 -10 -11   2   16.26    7.93
 -10  11   2   27.67   10.15
  10  11  -2   31.02   11.38
  -9 -11   2   22.55    9.96
   9 -11  -2   14.07    8.70
  -9  11   2    5.03    6.60
   9  11  -2   16.48    8.04
   8 -11  -2    0.03    6.21
  -8 -11   2   -0.25    5.35
   8  11  -2    0.92    5.46
  -8  11   2    2.49    7.17
  -7 -11   2   62.46   14.14
   7 -11  -2   37.17   10.43
   7 -11  -2   55.95   12.41
   7  11  -2   48.00   11.11
  -7  11   2   33.70   10.31
   6 -11  -2   52.03   11.81
  -6 -11   2   49.10   12.08
   6 -11  -2   76.94   13.54
  -6  11   2   66.22   12.84
   6  11  -2   37.57    9.51
  -5 -11   2   -1.89    5.36
   5 -11  -2    7.17    5.78
   5 -11  -2    9.38    6.48
  -5  11   2   12.45    6.85
   5  11  -2    5.07    5.43
   4 -11  -2   86.70   15.19
   4 -11  -2   48.41   10.91
  -4 -11   2   61.24   13.30
  -4  11   2   61.20   11.72
   4  11  -2   65.53   11.97
   3 -11  -2   -0.65    4.47
  -3 -11   2   -4.53    3.34
   3 -11  -2    3.02    6.01
   3  11  -2    3.45    5.49
  -3  11   2    7.10    5.50
   3  11  -2    6.76    5.20
   2 -11  -2    3.00    5.88
  -2 -11   2   -5.26    5.13
   2 -11  -2    6.41    4.81
  -2  11   2    1.41    4.92
   2  11  -2   14.07    6.03
   2  11  -2    8.06    6.29
  -1 -11   2   14.23    8.08
   1 -11  -2    6.26    6.39
   1 -11  -2   10.38    5.72
   1  11  -2   16.45    7.41
  -1  11   2   13.75    6.53
   1  11  -2    7.87    5.45
   0 -11   2   94.73   14.83
   0 -11  -2   97.58   16.23
   0 -11   2  122.93   17.78
   0  11  -2   98.42   13.51
   0  11   2  122.41   16.55
   0  11   2  109.45   13.19
  -1 -11  -2   17.29    8.20
   1 -11   2   17.72    8.21
   1 -11   2   14.03    7.37
   1  11   2   10.79    6.56
  -1  11  -2   18.19    7.07
   1  11   2   11.11    6.71
   2 -11   2   25.05    9.02
   2 -11   2   13.61    6.77
  -2 -11  -2    8.05    6.99
  -2  11  -2   16.88    7.46
   2  11   2   25.62    8.71
  -3 -11  -2   94.68   15.30
   3 -11   2  102.67   16.20
   3 -11   2   96.49   14.54
  -3  11  -2  118.66   16.19
   3  11   2   79.84   13.67
   4 -11   2    6.56    6.04
   4 -11   2    8.47    6.38
  -4 -11  -2   14.24    7.72
  -4  11  -2    7.66    6.38
   4  11   2   11.95    7.05
   5 -11   2   69.36   13.00
  -5 -11  -2   70.28   13.80
   5 -11   2   39.85   10.14
   5  11   2   59.04   11.85
  -5  11  -2   58.92   12.15
   6 -11   2   -6.27    5.67
   6 -11   2    5.65    6.94
  -6 -11  -2    4.15    6.35
  -6  11  -2   -1.62    6.37
   6  11   2   -8.05    4.46
  -7 -11  -2    7.01    6.72
   7 -11   2    4.61    6.69
   7 -11   2   -1.46    6.21
  -7  11  -2   13.67    7.69
   7  11   2   -2.58    5.25
   8 -11   2    9.81    7.78
   8 -11   2    4.80    7.07
  -8 -11  -2    7.80    6.32
  -8 -11  -2   16.72    7.96
   8  11   2   14.66    8.23
  -8  11  -2    6.47    7.95
  -9 -11  -2   27.26   11.10
   9 -11   2   16.18    8.75
  -9 -11  -2   23.96    8.45
  -9  11  -2   12.34    8.77
   9  11   2    6.38    7.40
 -10 -11  -2  -11.36    5.84
  10 -11   2    0.17    6.93
 -10 -11  -2   -5.35    5.47
 -10  11  -2   -1.47    6.72
  10  11   2    0.62    7.19
 -11 -11  -2   -0.44    6.85
  11 -11   2    4.57    8.89
 -11 -11  -2    8.92    7.42
  11  11   2    0.63    6.84
 -11  11  -2   10.94    8.82
 -12 -11  -2    4.44    7.53
  12 -11   2   10.80    9.35
 -12 -11  -2   -5.25    6.54
  12  11   2    1.15    7.59
 -12  11  -2   17.66   11.03
 -13 -11  -2    0.14    6.74
  13 -11   2   18.93   11.09
 -13 -11  -2    4.57    8.65
  13  11   2   -3.68    7.90
 -13  11  -2   -3.52    7.68
  13 -12  -2   -7.59    7.32
 -13 -12   2    4.28    7.78
  13  12  -2    2.49    7.21
 -13  12   2   -0.39    7.97
 -12 -12   2    8.36    7.72
  12 -12  -2   15.71    9.95
 -12  12   2    7.21    9.59
  12  12  -2   -5.07    7.15
 -11 -12   2   21.03    9.50
  11 -12  -2   30.01   11.79
 -11  12   2    4.98    9.85
  11  12  -2   -0.77    7.42
  10 -12  -2   -5.12    6.57
 -10 -12   2    9.35    7.58
  10  12  -2    8.12    7.67
 -10  12   2    2.00    7.94
   9 -12  -2   12.02    8.33
  -9 -12   2    6.31    8.67
  -9  12   2   21.12   10.24
   9  12  -2    3.08    6.92
   8 -12  -2   41.91   11.33
  -8 -12   2   28.51   10.37
  -8  12   2   27.28   10.32
   8  12  -2   32.55   10.71
  -7 -12   2   -2.21    5.46
   7 -12  -2   12.38    8.55
   7 -12  -2   -9.10    5.37
   7  12  -2   -9.87    4.52
  -7  12   2    1.18    6.71
   6 -12  -2   -3.95    6.42
  -6 -12   2   -4.54    5.32
   6 -12  -2   -3.89    5.19
   6  12  -2    7.51    7.05
  -6  12   2    3.27    7.61
   5 -12  -2   42.01   11.12
  -5 -12   2   40.69   11.93
   5 -12  -2   29.12   11.08
   5  12  -2   58.37   12.03
  -5  12   2   64.37   12.97
   4 -12  -2   11.42    7.17
   4 -12  -2    1.57    5.33
  -4 -12   2    3.35    5.78
  -4  12   2    1.30    5.61
   4  12  -2    3.70    6.65
   3 -12  -2    1.99    6.37
  -3 -12   2  -10.87    3.85
   3 -12  -2   -5.49    4.30
  -3  12   2   -1.42    5.07
   3  12  -2   -0.49    5.34
   2 -12  -2   27.48    9.95
  -2 -12   2   34.62   10.98
   2 -12  -2   44.90   10.90
   2  12  -2   15.71    6.69
   2  12  -2   38.27    9.85
  -2  12   2   24.34    8.35
   1 -12  -2  259.26   27.68
  -1 -12   2  208.26   25.79
   1 -12  -2  251.55   21.93
  -1  12   2  243.45   19.19
   1  12  -2  212.20   22.78
   1  12  -2  206.78   18.29
   0 -12   2    8.74    8.25
   0 -12  -2   21.31    9.75
   0  12   2   11.57    7.57
   0  12   2   16.88    6.42
   0  12  -2    8.89    5.70
   0  12  -2   11.08    7.34
  -1 -12  -2   -1.90    5.21
   1 -12   2   -2.61    5.76
   1 -12   2   -1.27    4.91
  -1  12  -2   -2.32    4.99
   1  12   2    6.90    5.56
   2 -12   2   15.67    8.32
  -2 -12  -2   25.38    9.62
   2 -12   2   17.72    7.82
   2  12   2    6.10    7.25
  -2  12  -2   15.86    7.39
   3 -12   2   62.54   13.14
   3 -12   2   70.41   13.23
  -3 -12  -2   71.18   14.59
  -3  12  -2   56.27   12.13
   3  12   2   45.03   11.01
   4 -12   2   27.69   10.07
   4 -12   2   34.67    9.80
  -4 -12  -2   22.97    9.43
   4  12   2   33.22    9.52
  -4  12  -2   20.69    8.64
   5 -12   2    7.65    7.02
  -5 -12  -2   -0.54    6.21
   5 -12   2    4.38    6.83
  -5  12  -2   -3.27    5.76
   5  12   2   -5.50    5.50
   6 -12   2    2.61    7.18
   6 -12   2   14.38    8.13
  -6 -12  -2   16.05    9.18
   6  12   2   41.75   11.40
  -6  12  -2   25.46    9.70
   7 -12   2   10.97    7.73
  -7 -12  -2    2.95    6.04
   7 -12   2    9.63    7.33
   7  12   2   -2.90    6.59
  -7  12  -2    5.10    7.03
   8 -12   2    6.08    8.26
  -8 -12  -2    2.32    6.53
   8  12   2   -5.27    5.73
  -8  12  -2   11.68    8.03
  -9 -12  -2   19.90   10.69
   9 -12   2    4.92    7.90
  -9  12  -2    4.86    8.40
   9  12   2   15.76    8.90
 -10 -12  -2   18.26   10.51
  10 -12   2    9.54    9.31
 -10  12  -2   22.38   10.93
  10  12   2   31.31   10.57
  11 -12   2   14.41   10.24
 -11 -12  -2   16.98    9.23
 -11  12  -2   -2.82    7.85
  11  12   2   11.56    9.20
  12 -12   2   19.37   10.93
 -12 -12  -2    4.28    8.04
  12  12   2    5.44    8.20
 -12  12  -2   14.94   10.22
  12 -13  -2   -1.25    8.70
  11 -13  -2   -8.34    7.16
 -11 -13   2   -3.10    7.40
 -11  13   2   -0.01    8.68
  11  13  -2    8.37    8.41
  10 -13  -2   -4.55    7.07
 -10 -13   2    2.35    7.00
  10  13  -2   -3.12    6.36
 -10  13   2   -6.31    7.24
  -9 -13   2    5.39    8.51
   9 -13  -2   -0.07    6.89
   9  13  -2   -5.19    6.02
  -9  13   2    3.43    8.47
   8 -13  -2    7.92    7.38
  -8 -13   2    8.76    8.17
  -8  13   2   15.87    9.21
   8  13  -2    5.26    7.90
  -7 -13   2   -5.41    5.64
   7 -13  -2    3.63    6.56
   7  13  -2   -9.62    5.84
  -7  13   2   -1.91    6.60
   6 -13  -2   50.87   12.47
  -6 -13   2   13.21    8.31
   6 -13  -2   34.23   11.93
   6  13  -2   49.10   11.90
  -6  13   2   22.77   10.10
   5 -13  -2    1.44    8.02
   5 -13  -2    6.84    7.00
  -5 -13   2    5.81    7.24
  -5  13   2    2.13    6.63
   5  13  -2    8.36    6.45
   4 -13  -2    3.83    6.40
   4 -13  -2   -0.14    7.84
  -4 -13   2    1.52    7.66
   4  13  -2    1.48    5.87
  -4  13   2   -6.36    5.26
  -3 -13   2    4.72    7.13
   3 -13  -2    4.70    6.83
   3 -13  -2    0.94    6.77
   3  13  -2    2.35    5.99
  -3  13   2   10.85    7.52
   2 -13  -2    1.12    7.73
   2 -13  -2   -2.98    4.62
  -2 -13   2    4.16    7.56
  -2  13   2    3.03    5.59
   2  13  -2    1.72    6.11
   1 -13  -2    0.61    7.88
  -1 -13   2    6.81    7.24
  -1  13   2    1.26    6.22
   1  13  -2    4.93    6.05
  -1  13   2    1.78    5.89
   1  13  -2    8.70    6.67
   0 -13   2    6.99    7.97
   0 -13  -2    6.47    7.20
   0  13  -2   18.12    8.08
   0  13  -2   11.06    6.86
   0  13   2   -0.04    6.36
   1 -13   2   23.10   10.05
  -1 -13  -2   20.93    9.43
   1 -13   2   10.82    8.41
  -1  13  -2   17.95    8.37
   1  13   2   18.45    8.52
  -2 -13  -2    2.03    5.80
   2 -13   2   -2.16    6.83
   2 -13   2    2.31    6.51
  -2  13  -2    2.83    6.59
   2  13   2   10.01    7.89
   3 -13   2    6.67    6.83
   3 -13   2   -1.43    6.82
  -3 -13  -2   -3.07    5.71
  -3  13  -2    7.86    7.18
   3  13   2   -1.83    5.24
   4 -13   2    2.81    6.11
  -4 -13  -2   -2.49    4.55
   4 -13   2   -2.83    7.21
   4  13   2    0.17    6.38
  -4  13  -2   -6.28    5.10
  -5 -13  -2    1.74    6.77
   5 -13   2    0.26    7.06
   5 -13   2   -1.27    5.75
   5  13   2   -3.39    6.49
  -5  13  -2    6.47    7.18
   6 -13   2    2.59    6.80
  -6 -13  -2   -0.11    6.17
   6 -13   2    3.95    6.57
   6  13   2    1.00    7.17
  -6  13  -2    7.55    7.20
   7 -13   2    4.53    7.16
  -7 -13  -2   -0.59    6.15
   7 -13   2    3.57    6.42
   7  13   2   -6.00    5.65
  -7  13  -2   -5.53    6.03
  -8 -13  -2    2.14    7.59
   8 -13   2    4.85    8.08
  -8  13  -2    3.22    7.83
   8  13   2    1.16    7.93
  -9 -13  -2    1.30    7.95
   9 -13   2    5.67    8.02
   9  13   2   -2.84    7.38
  -9  13  -2    6.96    8.93
  10 -13   2    5.46    9.12
 -10 -13  -2    1.99    7.67
  10  13   2  -11.74    6.83
 -10  13  -2   -8.08    7.25
 -10 -14   2    5.17    9.19
  10 -14  -2    3.08    8.62
 -10  14   2    6.70    9.41
  10  14  -2    5.46    7.90
  -9 -14   2   26.57   11.27
   9 -14  -2   16.08   10.12
  -9  14   2   11.07   10.78
   9  14  -2    3.49    8.01
  -8 -14   2   21.02   11.61
   8 -14  -2   17.88    9.47
  -8  14   2    5.48    9.01
   8  14  -2   29.04   10.86
  -7 -14   2    5.08    8.09
   7 -14  -2   -0.07    6.81
   7  14  -2    2.32    7.34
  -7  14   2    8.53    9.39
   6 -14  -2   -6.82    7.44
   6 -14  -2   -0.60    6.76
  -6 -14   2   12.86    9.36
  -6  14   2   -2.46    7.21
   6  14  -2   -1.86    5.93
   5 -14  -2   20.87   10.96
  -5 -14   2   18.66   10.35
   5 -14  -2   14.24    9.19
   5  14  -2   28.59    9.89
  -5  14   2   25.59   10.55
  -4 -14   2   -1.61    6.52
   4 -14  -2   12.57    8.64
   4 -14  -2   -2.46    7.87
  -4  14   2   -6.57    5.86
   4  14  -2   14.04    8.83
   3 -14  -2    8.14    9.13
   3 -14  -2    0.49    5.44
  -3 -14   2    5.06    6.80
   3  14  -2    4.43    7.36
  -3  14   2   -0.24    6.53
  -2 -14   2   26.36   12.16
   2 -14  -2   12.33    9.18
   2 -14  -2    9.82    8.22
   2  14  -2   15.40    8.42
  -2  14   2   20.07   10.18
   1 -14  -2   -0.22    7.87
  -1 -14   2    9.94    9.65
   1  14  -2    1.20    6.96
  -1  14   2    4.64    6.76
   0 -14   2   11.40    9.73
   0 -14  -2   -4.85    6.64
   0  14  -2    8.80    7.31
   0  14  -2   10.62    7.88
   0  14   2    0.89    6.06
   1 -14   2   20.14   10.69
  -1 -14  -2   32.93   11.82
  -1  14  -2   26.89    9.18
   1  14   2   31.31   10.79
  -1  14  -2   10.08    8.27
   2 -14   2   -1.51    6.11
   2 -14   2    0.63    7.96
  -2 -14  -2   -1.96    7.15
   2  14   2    6.86    7.77
  -2  14  -2    8.02    7.88
   3 -14   2   19.02    9.77
   3 -14   2   12.79   10.11
  -3 -14  -2    8.03    7.80
   3  14   2   10.35    8.60
  -3  14  -2   -5.61    6.55
  -4 -14  -2    6.94    7.30
   4 -14   2    6.30    8.94
   4 -14   2   12.26    8.93
  -4  14  -2   -0.43    7.09
   4  14   2    0.50    6.70
   5 -14   2    5.42    7.35
  -5 -14  -2   -6.11    6.07
   5 -14   2    9.33    7.67
   5  14   2   -4.66    6.28
  -5  14  -2   -1.83    5.95
  -6 -14  -2   -0.32    5.96
   6 -14   2    1.85    7.94
   6 -14   2   10.28    8.28
  -6  14  -2   14.08    8.96
   6  14   2   11.98    8.60
   7 -14   2    3.22    9.44
   7 -14   2    1.65    8.16
  -7 -14  -2   16.08   10.04
  -7  14  -2   34.86   12.42
   7  14   2    7.69    8.45
   8 -14   2  -10.24    6.97
  -8 -14  -2    9.94    9.06
  -8  14  -2    2.14    8.94
   8  14   2   -0.63    7.78
   9 -14   2    7.27    9.68
  -7 -15   2   17.30   11.04
   7 -15  -2   13.56    9.03
   7  15  -2    3.64    8.21
  -7  15   2   24.33   10.80
   6 -15  -2   -8.17    6.07
  -6 -15   2   -0.86    8.34
   6  15  -2   -6.65    6.63
  -6  15   2    1.91    8.05
   5 -15  -2   -1.20    6.32
   5 -15  -2    5.14    9.99
  -5 -15   2   -5.86    5.53
   5  15  -2    9.41    8.54
  -5  15   2   -3.70    7.17
   4 -15  -2    3.63    8.40
  -4 -15   2    1.34    7.38
   4 -15  -2    9.48    9.95
   4  15  -2    7.25    8.03
  -4  15   2    4.38    7.27
   3 -15  -2   -2.52    5.85
  -3 -15   2   11.28    9.17
   3 -15  -2    6.61    9.65
   3  15  -2   10.52    8.57
   2 -15  -2   14.59    9.96
  -2 -15   2    0.75    8.12
  -2  15   2    6.64    7.96
   2  15  -2   -3.20    6.73
  -1 -15   2   -0.49    7.50
   1 -15  -2  -12.04    7.56
   1  15  -2    2.71    7.10
  -1  15   2   -1.30    7.23
   0 -15  -2    2.93    8.16
   0 -15   2   -2.35    8.82
   0  15  -2   -5.54    6.38
   0  15   2   -8.60    5.80
   1 -15   2    1.74    8.77
  -1 -15  -2    6.59    8.24
  -1  15  -2    6.11    8.17
  -1  15  -2   10.89    8.12
   1  15   2   15.54   10.34
  -2 -15  -2   26.48   11.90
   2 -15   2   12.51   10.13
  -2  15  -2   26.41   10.23
   2  15   2    4.84    8.08
   3 -15   2   -4.50    7.46
   3 -15   2    1.42    7.65
  -3 -15  -2   13.01    9.60
  -3  15  -2   12.47    9.01
   3  15   2    8.35    9.13
   4 -15   2    1.15    8.22
   4 -15   2   -2.47    8.50
  -4 -15  -2    2.86    8.08
   4  15   2    7.60    8.22
  -4  15  -2    4.95    8.59
   5 -15   2   13.82   10.62
   5 -15   2   -5.21    6.72
  -5 -15  -2   -7.39    6.57
  -5  15  -2    3.93    8.08
   5  15   2    3.83    7.85
   6 -15   2   13.36   11.50
  -6 -15  -2   21.87   11.07
   6 -15   2   -4.84    7.45
   6  15   2    8.21    9.30
  -6  15  -2    8.05    8.55
  -3 -16   2   -4.78    7.11
   3 -16  -2    6.33    9.90
   2 -16  -2   16.85   11.67
  -2 -16   2   15.49   11.05
   2  16  -2    9.33    9.39
  -2  16   2    4.66    8.39
   1 -16  -2   25.57   12.23
  -1 -16   2   33.19   14.20
   1  16  -2   56.62   14.93
  -1  16   2   30.47   12.03
   0 -16  -2   50.30   16.62
   0 -16   2   33.13   15.65
   0  16  -2   30.49   11.64
   0  16   2   46.10   13.07
  -1 -16  -2    9.11    9.85
   1 -16   2    0.12    9.13
  -1  16  -2   -5.58    7.63
   1  16   2    6.38    9.30
   2 -16   2    3.04   11.54
 -19   0   3   -1.93    7.11
  19   0  -3    0.98    6.34
  18   0  -3   11.75    9.26
 -18   0   3    4.24    7.45
 -17   0   3    4.63    7.10
  17   0  -3    2.46    6.71
 -16   0   3    4.65    6.52
  16   0  -3    2.55    6.84
  15   0  -3    2.02    6.94
 -15   0   3   -1.75    5.07
 -14   0   3    0.90    4.12
 -14   0   3    2.09    6.28
  14   0  -3   -2.22    5.00
  13   0  -3   -4.06    4.35
 -13   0   3   -2.34    3.14
 -13   0   3    2.78    5.39
  12   0  -3    6.75    5.16
 -12   0   3    2.86    4.99
  11   0  -3   -1.61    3.57
 -11   0   3    1.50    4.06
  10   0  -3   -2.14    1.82
  10   0  -3   -8.70    2.80
 -10   0   3   -4.67    3.49
   9   0  -3    2.97    4.42
  -9   0   3    1.57    3.91
   9   0  -3    0.91    1.92
   8   0  -3   -5.54    2.70
   8   0  -3    0.33    1.40
  -8   0   3   -0.52    3.34
  -7   0   3    1.14    3.15
   7   0  -3    0.41    3.59
   6   0  -3    0.45    3.19
  -6   0   3    1.16    2.74
   5   0  -3    2.20    3.35
  -5   0   3    0.00    2.57
   5   0  -3    1.10    2.25
   4   0  -3   -1.84    2.10
  -4   0   3    0.26    2.09
   4   0  -3    2.50    2.32
   3   0  -3   -1.03    1.75
  -3   0   3    3.88    2.31
   3   0  -3   -1.42    1.88
   2   0  -3   -0.05    1.57
  -2   0   3    1.18    1.72
  -1   0   3    3.57    2.07
   1   0  -3    0.04    1.43
   0   0   3    1.73    2.25
   0   0  -3   -0.25    1.30
   0   0  -3   -1.57    1.51
  -1   0  -3   -1.86    1.29
  -1   0  -3   -0.47    1.72
   1   0   3    0.47    2.33
  -2   0  -3    0.05    1.56
   2   0   3    0.24    2.43
   2   0   3   -3.68    2.01
  -2   0  -3    2.19    1.96
   3   0   3   -2.72    2.28
  -3   0  -3   -0.46    1.93
   3   0   3    0.70    2.45
  -3   0  -3    0.26    1.84
  -4   0  -3   -0.42    2.25
  -4   0  -3    0.40    1.95
   4   0   3    1.79    2.87
   4   0   3    0.23    2.54
  -5   0  -3   -0.57    2.00
  -5   0  -3   -0.32    2.37
   5   0   3   -0.48    3.08
   5   0   3   -2.05    2.49
   6   0   3    1.54    3.01
  -6   0  -3   -1.83    2.49
  -6   0  -3   -3.76    2.11
   6   0   3    1.23    3.29
   7   0   3   -0.17    3.15
   7   0   3   -0.80    3.48
  -7   0  -3   -0.26    2.75
  -7   0  -3    0.24    2.90
   8   0   3   -1.98    3.06
  -8   0  -3   -0.44    2.49
   8   0   3    0.16    3.47
  -8   0  -3   -1.66    3.08
  -9   0  -3    3.18    4.02
   9   0   3    6.50    5.20
  -9   0  -3    3.49    3.66
   9   0   3    3.78    3.87
  10   0   3    6.61    5.18
 -10   0  -3   -3.86    3.27
 -10   0  -3   -0.68    3.29
  10   0   3   -0.73    3.56
 -11   0  -3    8.24    5.02
  11   0   3    2.81    5.49
  11   0   3   -0.75    4.21
 -11   0  -3   -6.29    3.43
 -12   0  -3   -1.61    4.63
  12   0   3    3.88    4.98
  12   0   3    3.02    6.08
 -13   0  -3   -3.52    5.05
  13   0   3   12.25    7.77
 -14   0  -3    2.72    5.61
  14   0   3   -3.70    5.62
 -15   0  -3   -2.82    5.63
  15   0   3   -1.23    6.75
 -16   0  -3    0.99    7.03
  16   0   3   -1.11    7.49
 -17   0  -3    3.59    7.49
  17   0   3    3.06    7.47
 -19  -1   3    8.04    7.76
  19  -1  -3   -1.06    5.98
 -19   1   3   25.81   10.51
  19   1  -3    8.16   10.45
  18  -1  -3   -9.09    6.55
 -18  -1   3    8.27    7.83
  18   1  -3    8.46    9.15
 -18   1   3    3.96    7.01
  17  -1  -3    3.15    6.49
 -17  -1   3   32.00   10.64
 -17   1   3    3.07    7.29
  17   1  -3    6.25    8.49
  16  -1  -3   40.84   11.80
 -16  -1   3   20.96    9.50
 -16   1   3   19.61    8.17
  16   1  -3   32.03    9.99
 -15  -1   3   44.79   10.85
  15  -1  -3   45.97   12.34
 -15   1   3   36.97   10.05
 -15   1   3   36.66    9.41
  15   1  -3   58.86   13.43
  14  -1  -3   91.55   15.46
 -14  -1   3   63.87   12.78
 -14   1   3   57.68   10.49
 -14   1   3   55.36   11.51
  14   1  -3   51.17   11.92
  13  -1  -3   66.25   13.24
 -13  -1   3   30.14    8.33
  13   1  -3   41.93   10.37
 -13   1   3   43.43   10.02
 -13   1   3   43.96    8.92
  12  -1  -3    0.91    4.83
 -12  -1   3    0.11    5.01
  12   1  -3    3.50    5.51
 -12   1   3    5.44    4.65
 -12   1   3    9.59    5.15
  11  -1  -3  150.70   17.97
 -11  -1   3  186.75   15.59
 -11   1   3  172.54   15.24
  11   1  -3  196.99   16.60
  11   1  -3  175.09   12.06
 -10  -1   3  212.81   12.75
  10  -1  -3  216.68   17.75
  10  -1  -3  181.96   13.44
 -10  -1   3  204.69   16.25
 -10   1   3  212.00   16.39
  10   1  -3  209.93   16.97
   9  -1  -3    2.38    3.77
   9  -1  -3   -0.39    2.41
  -9  -1   3    0.63    2.13
  -9  -1   3    4.02    4.01
   9   1  -3    1.62    4.32
  -9   1   3    0.50    3.67
   8  -1  -3  222.08   18.82
  -8  -1   3  330.64   19.68
  -8  -1   3  305.01   15.92
  -8   1   3  348.87   19.48
   8   1  -3  347.79   20.37
   7  -1  -3  269.15   18.37
  -7  -1   3  295.50   14.95
  -7  -1   3  279.32   17.75
   7   1  -3  300.38   18.43
  -7   1   3  297.85   17.48
  -6  -1   3   22.88    3.44
  -6  -1   3   17.77    4.57
   6  -1  -3   22.91    5.64
   6   1  -3   26.72    4.53
   6   1  -3   24.95    5.14
  -6   1   3   24.83    4.89
  -5  -1   3 4735.06  186.09
  -5  -1   3 4377.29  187.78
  -5   1   3 4583.82  187.75
   5   1  -3 4453.54  186.89
   5   1  -3 4341.92  187.89
  -4  -1   3 2195.20   90.64
  -4  -1   3 2149.40   91.95
   4   1  -3 2149.79   92.01
  -4   1   3 2187.35   91.81
   4   1  -3 2149.19   91.43
  -3  -1   3  194.81   10.38
   3  -1  -3  195.63   11.24
   3  -1  -3  190.16   10.84
  -3  -1   3  190.38   10.85
  -3   1   3  201.54   10.90
   3   1  -3  201.12   10.83
   3   1  -3  185.00   10.73
  -2  -1   3  102.55    6.61
   2  -1  -3   96.53    6.56
  -2  -1   3   87.31    5.94
   2  -1  -3   89.76    5.79
   2   1  -3   77.83    6.63
   2   1  -3   88.64    6.38
  -1  -1   3    3.41    2.43
   1  -1  -3    4.90    2.09
   1   1  -3    3.82    2.13
  -1   1   3    4.89    1.99
   0  -1  -3  641.68   29.32
   0  -1  -3  643.49   28.85
   0  -1   3  682.89   30.33
   0   1   3  656.15   30.06
   0   1  -3  659.20   29.54
   1  -1   3 3709.74  156.06
  -1  -1  -3 3811.80  154.00
  -1  -1  -3 3631.34  155.07
  -1   1  -3 3681.82  155.04
   1   1   3 3726.98  153.95
   1   1   3 3719.60  156.06
  -1   1  -3 3854.61  154.43
   2  -1   3  909.29   38.61
  -2  -1  -3  854.40   37.56
   2  -1   3  862.03   40.17
  -2   1  -3  859.88   39.05
  -2   1  -3  887.54   38.65
   2   1   3  867.75   40.29
   2   1   3  886.38   38.49
  -3  -1  -3  263.23   14.97
  -3  -1  -3  250.21   12.93
   3  -1   3  272.50   14.93
   3  -1   3  286.91   16.08
   3   1   3  250.27   15.57
  -3   1  -3  261.08   14.55
   3   1   3  265.75   14.47
  -3   1  -3  274.90   14.39
  -4  -1  -3  408.54   21.67
  -4  -1  -3  390.68   19.20
   4  -1   3  421.52   22.34
   4   1   3  414.98   21.43
   4   1   3  400.79   22.43
  -4   1  -3  418.36   21.05
  -4   1  -3  430.29   21.13
   5  -1   3  756.73   37.88
   5  -1   3  770.66   37.99
  -5  -1  -3  781.61   34.82
  -5  -1  -3  755.49   37.58
  -5   1  -3  819.46   37.14
   5   1   3  783.73   37.51
   5   1   3  776.32   38.43
  -5   1  -3  789.96   36.59
  -6  -1  -3  143.87   11.57
   6  -1   3  154.17   12.52
   6  -1   3  159.09   12.27
  -6  -1  -3  138.72    9.31
  -6   1  -3  126.64   10.62
   6   1   3  162.10   12.58
  -6   1  -3  172.91   11.32
   6   1   3  140.71   11.88
   7  -1   3  152.23   14.25
  -7  -1  -3  209.89   12.14
  -7  -1  -3  218.47   14.97
   7  -1   3  217.57   14.96
   7   1   3  181.33   14.53
  -7   1  -3  218.84   13.87
  -7   1  -3  192.94   13.91
   7   1   3  185.10   14.55
   8  -1   3  915.60   44.34
  -8  -1  -3  839.29   42.41
  -8  -1  -3  829.37   38.71
   8  -1   3  804.30   41.78
   8   1   3  819.70   42.46
   8   1   3  843.94   42.99
  -8   1  -3  830.43   40.58
  -8   1  -3  820.91   41.67
   9  -1   3  220.05   18.35
  -9  -1  -3  228.75   17.32
  -9  -1  -3  239.80   14.39
   9  -1   3  249.34   17.32
   9   1   3  244.34   18.32
   9   1   3  203.71   16.57
  -9   1  -3  221.12   16.67
  -9   1  -3  223.27   15.68
 -10  -1  -3  344.58   23.78
  10  -1   3  350.09   23.30
  10  -1   3  391.91   26.46
 -10   1  -3  361.36   22.39
  10   1   3  375.34   23.99
  10   1   3  377.63   25.32
 -10   1  -3  381.83   24.08
  11  -1   3   70.03   11.04
  11  -1   3   94.91   14.76
 -11  -1  -3   73.10   12.18
 -11   1  -3   79.20   10.93
 -11   1  -3   72.61   11.51
  11   1   3   75.32   12.87
  11   1   3   78.05   11.76
  12  -1   3    2.73    6.25
  12  -1   3    2.38    5.10
 -12  -1  -3   -3.14    4.08
  12   1   3   -0.82    5.31
  12   1   3    2.69    4.54
 -12   1  -3    0.86    4.67
 -12   1  -3    2.88    5.14
  13  -1   3    2.04    6.15
 -13  -1  -3   14.13    7.54
 -13   1  -3   19.19    7.90
  13   1   3   16.31    7.81
  14  -1   3    2.23    6.92
 -14  -1  -3   -2.51    5.20
 -14   1  -3    4.21    5.80
  14   1   3    0.89    6.46
  15  -1   3   -4.50    6.08
 -15  -1  -3   -3.28    4.67
  15   1   3   13.55    7.99
 -15   1  -3    8.48    7.65
 -16  -1  -3   18.58    9.19
  16  -1   3   22.37   11.56
 -16   1  -3    6.53    7.96
  16   1   3    8.52    8.16
 -17  -1  -3    9.82   10.25
  17  -1   3   50.65   13.72
 -17   1  -3   12.14    8.72
  17   1   3   44.76   12.53
  19  -2  -3   12.57    8.65
 -19  -2   3    7.22    7.22
 -19   2   3   11.10    8.55
  19   2  -3   -2.00    8.35
  18  -2  -3   32.91   11.70
 -18  -2   3   16.45    9.33
  18   2  -3    4.96    6.68
 -18   2   3   33.50   10.95
 -17  -2   3   -8.09    5.18
  17  -2  -3    7.62    8.05
 -17   2   3   10.16    7.86
  17   2  -3   16.24    9.05
  16  -2  -3    0.32    4.51
 -16  -2   3    0.76    5.91
 -16   2   3    4.92    6.23
  16   2  -3  -11.10    4.16
 -16   2   3    4.15    5.93
  15  -2  -3   92.79   16.51
 -15  -2   3   92.84   15.44
 -15   2   3   97.97   14.47
 -15   2   3   75.76   13.86
  15   2  -3   90.43   15.49
 -14  -2   3    7.77    6.44
  14  -2  -3   12.12    7.59
 -14   2   3    9.67    5.94
 -14   2   3   11.88    7.15
  14   2  -3   11.32    7.70
  13  -2  -3   16.82    7.70
 -13  -2   3   38.85    9.39
  13   2  -3   41.06    9.76
 -13   2   3   45.19    9.37
 -13   2   3   25.89    8.25
 -12  -2   3  174.71   19.50
  12  -2  -3  218.18   18.84
 -12   2   3  195.73   16.23
  12   2  -3  161.35   18.75
 -12   2   3  191.23   19.33
 -11  -2   3   28.89    5.48
  11  -2  -3   28.03    8.56
 -11  -2   3   27.61    7.46
 -11   2   3   38.16    8.37
 -11   2   3   52.76    9.08
  11   2  -3   34.59    8.55
 -10  -2   3    1.69    4.11
  10  -2  -3    5.63    4.08
 -10  -2   3    1.17    2.70
  10   2  -3   -4.24    3.71
 -10   2   3    4.75    4.67
   9  -2  -3   31.66    7.55
  -9  -2   3   37.60    7.43
  -9  -2   3   27.15    5.01
   9   2  -3   31.70    7.77
  -9   2   3   34.52    7.02
   8  -2  -3  230.83   16.88
  -8  -2   3  245.03   16.46
  -8  -2   3  246.63   14.05
   8   2  -3  214.85   16.31
  -8   2   3  213.79   15.49
  -7  -2   3  844.53   42.24
  -7  -2   3  899.57   40.49
   7   2  -3  903.88   40.29
   7   2  -3  881.13   42.90
  -7   2   3  870.03   41.64
  -6  -2   3  977.30   47.27
   6  -2  -3 1021.80   48.21
  -6  -2   3 1090.50   46.54
   6   2  -3  977.36   47.43
   6   2  -3 1009.12   45.60
  -6   2   3 1064.49   47.01
   5  -2  -3 1682.86   76.03
  -5  -2   3 1786.69   75.15
  -5  -2   3 1748.68   75.77
   5   2  -3 1755.43   74.51
   5   2  -3 1711.07   75.99
  -5   2   3 1760.27   75.25
  -4  -2   3 6029.13  241.18
   4  -2  -3 5761.63  241.67
  -4  -2   3 5763.61  241.16
  -4   2   3 5862.95  240.89
   4   2  -3 5875.60  240.56
   4   2  -3 5676.10  241.33
  -3  -2   3  956.05   42.10
  -3  -2   3  899.51   41.42
  -3   2   3  936.67   41.47
   3   2  -3  974.98   41.65
   3   2  -3  945.74   41.74
   2  -2  -3  633.62   28.95
  -2  -2   3  663.80   29.86
  -2  -2   3  640.60   28.55
   2  -2  -3  632.72   28.71
   2   2  -3  651.21   29.28
   2   2  -3  626.42   28.71
   1  -2  -3  357.57   17.15
  -1  -2   3  364.70   16.60
   1  -2  -3  348.48   17.43
   1  -2  -3  362.24   17.91
  -1  -2   3  380.65   18.60
   1   2  -3  351.37   17.80
   1   2  -3  359.17   16.84
   0  -2   3    7.00    3.31
   0  -2   3    4.42    1.79
   0  -2  -3    8.10    2.84
   0  -2  -3    6.73    2.41
   0  -2  -3    4.88    2.03
   0   2  -3    3.59    2.50
   1  -2   3  260.20   15.39
  -1  -2  -3  270.39   14.57
  -1  -2  -3  279.87   14.67
  -1  -2  -3  267.21   15.53
   1  -2   3  280.09   13.76
   1   2   3  274.57   14.00
  -1   2  -3  275.31   14.98
  -1   2  -3  283.51   13.20
  -2  -2  -3  462.68   23.67
  -2  -2  -3  507.25   25.01
   2  -2   3  480.00   24.50
  -2   2  -3  490.00   22.30
  -2   2  -3  488.01   24.01
   2   2   3  482.28   23.24
  -3  -2  -3  379.60   20.33
   3  -2   3  394.52   20.95
  -3  -2  -3  381.29   21.33
   3  -2   3  368.43   19.43
  -3   2  -3  392.81   18.95
   3   2   3  400.90   19.94
  -3   2  -3  386.42   20.35
  -4  -2  -3    2.89    3.06
  -4  -2  -3    1.58    2.36
   4  -2   3    4.15    3.67
   4  -2   3    1.76    2.16
  -4   2  -3    6.61    2.71
   4   2   3    7.24    3.49
  -4   2  -3    5.66    3.04
  -5  -2  -3  404.35   18.22
   5  -2   3  438.22   22.50
  -5  -2  -3  376.01   21.91
   5  -2   3  368.26   21.97
  -5   2  -3  385.02   21.46
   5   2   3  401.29   21.96
  -5   2  -3  396.10   20.80
  -6  -2  -3  589.68   26.57
   6  -2   3  542.39   30.44
   6  -2   3  627.99   31.63
  -6  -2  -3  610.35   31.27
  -6   2  -3  580.28   29.45
   6   2   3  581.46   31.62
   6   2   3  601.81   31.03
  -6   2  -3  594.55   30.28
  -7  -2  -3   -0.38    1.96
   7  -2   3    2.02    3.24
  -7  -2  -3    3.48    3.11
   7  -2   3    3.14    3.49
  -7   2  -3    4.43    3.50
  -7   2  -3    2.28    3.44
   7   2   3   -0.66    3.45
   7   2   3    0.33    3.22
  -8  -2  -3  383.62   23.10
   8  -2   3  382.25   22.48
  -8  -2  -3  341.48   17.98
  -8   2  -3  363.50   21.55
   8   2   3  374.19   23.03
  -8   2  -3  325.56   21.07
   8   2   3  354.88   23.05
  -9  -2  -3  163.51   16.71
   9  -2   3  143.60   16.36
   9  -2   3  116.03   13.11
  -9   2  -3  156.60   15.28
   9   2   3  144.09   15.93
  -9   2  -3  134.28   13.97
   9   2   3  122.88   14.64
 -10  -2  -3    4.09    4.36
  10  -2   3   11.00    5.31
  10  -2   3    8.03    6.14
  10   2   3    5.01    5.83
 -10   2  -3    9.57    5.08
  10   2   3    2.99    4.20
 -10   2  -3    4.31    4.60
  11  -2   3   63.07   10.38
  11  -2   3   72.72   12.97
 -11  -2  -3   84.87   13.03
 -11   2  -3   69.34   10.87
  11   2   3   72.84   11.88
 -11   2  -3   63.01   11.34
  11   2   3   67.23   12.30
  12  -2   3   85.27   14.40
 -12  -2  -3   71.09   12.76
 -12   2  -3   57.79   10.36
  12   2   3   54.27   10.68
 -12   2  -3   63.54   11.95
  12   2   3   54.58   11.70
 -13  -2  -3   20.76    7.59
  13  -2   3   26.64    9.35
  13   2   3   32.10    9.39
  13   2   3   17.98    8.30
 -13   2  -3   25.13    8.31
 -13   2  -3   32.06    8.83
 -14  -2  -3   12.47    6.97
  14  -2   3   16.70    9.54
  14   2   3   24.71    9.84
 -14   2  -3   15.31    7.64
  15  -2   3   10.78    7.78
 -15  -2  -3   41.88   11.47
  15   2   3   42.65   11.84
 -15   2  -3   52.70   12.22
 -16  -2  -3    8.12    8.08
  16  -2   3    5.11    7.88
  16   2   3    4.59    7.40
 -16   2  -3    8.53    7.34
 -17  -2  -3   14.81    9.96
  17  -2   3   10.92    9.44
  17   2   3    5.44    9.07
 -17   2  -3    5.99    7.59
 -19  -3   3   21.79   10.40
  19  -3  -3    6.88    7.62
 -19   3   3   24.61   10.65
  19   3  -3    5.51    8.12
 -18  -3   3    0.38    6.29
  18  -3  -3    1.97    7.27
  18   3  -3   -7.88    4.91
 -18   3   3    5.15    7.89
 -17  -3   3    6.49    7.35
  17  -3  -3   16.60    8.95
  17   3  -3   -0.06    6.18
 -17   3   3    2.30    6.64
 -17   3   3    0.68    6.50
  16  -3  -3    6.61    6.14
 -16  -3   3   21.41    9.07
  16   3  -3   12.75    8.06
 -16   3   3    6.72    6.62
 -16   3   3   12.74    7.72
 -15  -3   3    6.29    5.90
  15  -3  -3    0.73    5.55
 -15   3   3   -0.79    5.23
 -15   3   3    5.43    6.42
  15   3  -3    5.14    6.55
  14  -3  -3   22.66    8.34
 -14  -3   3   19.88    7.99
 -14   3   3   12.60    7.26
  14   3  -3   24.63    9.61
 -14   3   3   16.90    7.17
 -13  -3   3   26.15    7.78
  13  -3  -3    0.11    5.45
 -13   3   3    2.43    4.80
 -13   3   3   -1.30    5.56
  13   3  -3    4.72    6.11
 -12  -3   3    2.21    3.56
  12  -3  -3   -2.05    2.67
 -12  -3   3    0.56    4.84
 -12   3   3   -5.68    4.22
  12   3  -3    1.81    5.12
 -12   3   3   -1.35    3.65
 -11  -3   3   13.23    4.73
  11  -3  -3    8.12    5.12
 -11  -3   3   11.08    5.38
  11   3  -3    7.26    5.54
 -11   3   3    7.86    4.96
 -11   3   3   11.53    6.26
 -10  -3   3   41.49    8.76
 -10  -3   3   36.61    6.70
 -10   3   3   38.02    8.21
  10   3  -3   51.16    9.62
 -10   3   3   41.52    8.50
   9  -3  -3    4.05    4.01
  -9  -3   3    2.15    2.98
  -9  -3   3   -3.77    2.71
   9  -3  -3   -0.96    1.79
  -9   3   3    0.17    3.62
   9   3  -3   -8.00    2.78
   8  -3  -3  274.33   18.88
  -8  -3   3  279.63   17.08
  -8  -3   3  262.89   18.28
   8   3  -3  292.65   19.16
   8   3  -3  282.22   15.68
  -8   3   3  299.13   17.87
   7  -3  -3   77.39   10.03
  -7  -3   3   90.31    8.22
  -7  -3   3   70.90    9.00
  -7   3   3   84.17    9.10
   7   3  -3   76.33    9.59
   7   3  -3   92.97    7.17
  -6  -3   3    9.35    3.66
   6  -3  -3    7.09    3.29
   6  -3  -3    6.81    2.16
  -6  -3   3   14.43    4.77
   6   3  -3   14.96    4.46
  -6   3   3    9.79    3.67
   6   3  -3    3.91    2.39
   5  -3  -3   44.95    4.67
  -5  -3   3   41.48    6.21
  -5  -3   3   50.96    6.66
   5   3  -3   34.45    5.89
  -5   3   3   41.17    5.52
   5   3  -3   42.30    5.34
   4  -3  -3   -0.35    1.56
  -4  -3   3    1.16    2.57
  -4  -3   3   -2.49    1.88
   4  -3  -3    3.84    2.92
  -4   3   3    0.18    2.01
   4   3  -3   -1.20    1.94
   4   3  -3   -1.89    2.58
   3  -3  -3   73.69    5.97
  -3  -3   3   79.03    6.18
   3  -3  -3   65.21    7.13
   3   3  -3   70.62    7.15
  -3   3   3   70.15    5.60
   3   3  -3   71.50    6.06
  -2  -3   3   12.02    3.52
   2  -3  -3   19.52    3.97
  -2  -3   3   18.12    3.04
   2  -3  -3   20.98    3.86
   2   3  -3   18.09    3.52
   2   3  -3   17.02    3.60
  -1  -3   3  202.33   12.70
   1  -3  -3  198.41   11.65
  -1  -3   3  200.44   10.05
   1   3  -3  204.02   11.90
   0  -3   3   63.59    6.03
   0  -3  -3   53.40    6.80
   0  -3   3   50.76    6.58
   0  -3  -3   56.18    5.98
   0  -3  -3   56.42    5.83
   0   3  -3   60.89    6.43
   1  -3   3    8.32    3.45
  -1  -3  -3    9.08    3.13
   1  -3   3   12.56    2.98
  -1  -3  -3    2.26    2.89
   1   3   3   10.15    3.06
  -1   3  -3    7.67    3.17
  -2  -3  -3    1.12    2.19
   2  -3   3    1.90    2.24
   2  -3   3    4.12    3.32
  -2  -3  -3    2.69    2.99
  -2   3  -3    5.53    2.97
  -2   3  -3    2.52    1.65
   2   3   3    5.23    2.55
   3  -3   3   31.66    4.97
   3  -3   3   29.15    5.63
  -3  -3  -3   25.60    5.52
  -3  -3  -3   43.39    6.20
  -3   3  -3   38.95    6.09
  -3   3  -3   32.29    4.13
   3   3   3   34.86    5.57
   4  -3   3   -2.51    2.81
   4  -3   3    0.17    2.09
  -4  -3  -3   -0.77    2.41
  -4  -3  -3   -2.02    2.57
   4   3   3   -1.41    2.56
  -4   3  -3    2.42    2.96
  -4   3  -3   -0.70    1.75
   5  -3   3   -1.10    2.46
  -5  -3  -3    2.09    3.31
   5  -3   3    3.05    3.54
  -5  -3  -3   -2.62    2.49
   5   3   3    2.25    3.13
  -5   3  -3    1.23    2.36
  -5   3  -3    0.95    3.05
   6  -3   3    3.45    3.47
  -6  -3  -3    6.56    4.12
   6  -3   3    8.50    4.50
  -6  -3  -3   10.69    4.52
  -6   3  -3    5.86    3.63
   6   3   3    8.74    4.58
  -6   3  -3   10.61    3.68
   7  -3   3    2.46    3.87
  -7  -3  -3    2.24    3.62
   7  -3   3    0.98    3.13
  -7  -3  -3    0.55    3.17
  -7   3  -3    1.31    2.63
  -7   3  -3    1.83    3.46
   7   3   3   -0.09    3.65
  -8  -3  -3    2.07    3.19
   8  -3   3   -1.68    3.44
   8  -3   3    4.68    4.36
   8   3   3   -4.15    3.90
  -8   3  -3    0.78    3.70
  -8   3  -3   -0.46    2.91
   9  -3   3   -1.22    3.72
   9  -3   3    1.04    3.87
  -9  -3  -3    4.55    4.35
  -9   3  -3    0.57    4.14
   9   3   3   -0.96    3.50
  -9   3  -3   -2.02    3.24
   9   3   3    1.22    4.59
  10  -3   3   -0.73    4.26
  10  -3   3    5.68    4.71
 -10  -3  -3    4.81    4.87
  10   3   3    2.67    5.08
 -10   3  -3   -2.47    3.38
 -10   3  -3   -2.85    3.33
  10   3   3    1.88    3.92
 -11  -3  -3   43.54   10.18
  11  -3   3   52.52   10.52
  11  -3   3   51.34    9.46
 -11   3  -3   47.36    9.51
  11   3   3   58.93   11.52
  11   3   3   37.95   10.15
 -11   3  -3   54.35   10.38
 -12  -3  -3   98.88   14.78
  12  -3   3   69.22   13.10
  12   3   3  102.25   15.38
  12   3   3   85.37   13.39
 -12   3  -3   75.62   11.91
 -12   3  -3   96.14   13.80
  13  -3   3   31.84   10.20
 -13  -3  -3   69.28   12.95
  13   3   3   75.95   13.31
  13   3   3   41.80   11.38
 -13   3  -3   72.33   12.49
 -13   3  -3   78.60   12.62
 -14  -3  -3    6.30    6.25
  14  -3   3    1.88    5.65
 -14   3  -3    0.26    4.61
 -14   3  -3    0.37    6.34
  14   3   3    1.01    7.12
  15  -3   3   14.81    8.51
 -15  -3  -3    7.50    7.31
 -15   3  -3   27.16    9.90
  15   3   3   17.58   10.09
  16  -3   3    1.93    8.07
 -16  -3  -3    2.13    6.50
 -16   3  -3   -1.01    6.40
  16   3   3    8.73    8.86
  17  -3   3    6.14    7.80
 -17  -3  -3   -5.44    5.32
  17   3   3   -4.23    7.23
 -17   3  -3    1.40    7.49
 -19  -4   3    8.89    8.39
  19  -4  -3    0.81    6.89
 -19   4   3    3.37    7.69
  19   4  -3   11.64    8.81
 -18  -4   3   31.69   10.37
  18  -4  -3   34.94   11.74
  18   4  -3   62.30   14.68
 -18   4   3   41.19   11.38
 -18   4   3   29.70   10.67
  17  -4  -3    2.62    5.92
 -17  -4   3    3.94    6.84
 -17   4   3  -10.21    5.46
  17   4  -3    3.14    7.81
 -17   4   3   -9.39    5.22
  16  -4  -3    6.93    6.04
 -16  -4   3    5.39    6.39
 -16   4   3   -0.73    6.13
 -16   4   3    3.15    6.04
  16   4  -3   -9.48    5.30
  15  -4  -3   44.34   11.59
 -15  -4   3   38.02   10.45
 -15   4   3   55.75   11.91
 -15   4   3   39.76   10.95
  15   4  -3   35.48   10.82
  14  -4  -3   59.63   12.64
 -14  -4   3   56.75   12.16
 -14   4   3   49.30   10.87
 -14   4   3   72.79   12.50
  14   4  -3   54.60   12.42
 -13  -4   3   25.02    8.06
  13  -4  -3   54.58   11.55
 -13   4   3   42.97    9.62
  13   4  -3   45.36   10.77
 -13   4   3   43.17   10.04
 -12  -4   3  212.39   16.16
  12  -4  -3  219.92   19.39
 -12  -4   3  210.93   17.96
 -12   4   3  218.24   17.72
 -12   4   3  209.25   18.34
  12   4  -3  224.52   19.66
  11  -4  -3   19.75    7.18
 -11  -4   3   11.51    5.89
 -11  -4   3   27.83    6.45
  11   4  -3   18.49    8.23
 -11   4   3   27.99    7.63
 -11   4   3   31.61    7.93
 -10  -4   3   14.27    5.66
  10  -4  -3   19.51    6.83
  10   4  -3   20.38    6.48
 -10   4   3   17.98    5.81
 -10   4   3   28.86    7.32
  -9  -4   3  498.39   28.06
  -9  -4   3  515.34   27.12
   9  -4  -3  490.30   29.03
   9   4  -3  471.26   23.77
  -9   4   3  462.79   28.20
  -9   4   3  437.44   25.91
   9   4  -3  463.97   28.43
  -8  -4   3   40.53    7.62
  -8  -4   3   50.54    7.78
   8  -4  -3   55.90    5.75
   8  -4  -3   42.44    8.20
  -8   4   3   53.39    7.74
   8   4  -3   54.17    9.01
   8   4  -3   54.02    6.28
  -8   4   3   54.50    9.36
  -7  -4   3   42.37    7.44
   7  -4  -3   42.85    5.16
   7  -4  -3   38.95    7.09
  -7  -4   3   34.89    6.42
   7   4  -3   50.18    8.46
   7   4  -3   41.30    5.39
  -7   4   3   38.49    6.24
   6  -4  -3  613.66   27.51
  -6  -4   3  553.09   29.29
  -6  -4   3  592.95   30.39
   6   4  -3  566.59   27.40
   6   4  -3  556.63   30.29
  -6   4   3  573.40   28.33
  -5  -4   3  142.37   12.27
   5  -4  -3  170.81   12.83
   5  -4  -3  201.82   11.35
  -5  -4   3  194.19   12.32
   5   4  -3  175.63   10.86
  -5   4   3  178.07   11.03
   5   4  -3  188.23   13.03
   4  -4  -3  109.38    9.42
   4  -4  -3  121.55    8.90
  -4  -4   3  112.07    8.65
  -4  -4   3  111.12   10.00
   4   4  -3  111.71    8.13
  -4   4   3  118.33    8.03
   4   4  -3  119.54    9.48
  -3  -4   3  978.18   44.13
  -3  -4   3 1022.41   46.84
   3  -4  -3 1035.53   46.24
   3  -4  -3  977.50   45.38
   3   4  -3  980.14   45.75
  -3   4   3 1002.00   44.07
   3   4  -3 1012.30   44.74
   2  -4  -3  146.85   10.00
  -2  -4   3  136.18   10.53
  -2  -4   3  122.68    7.65
   2  -4  -3  107.69    9.09
   2   4  -3  119.04    8.93
   2   4  -3  132.40    9.38
  -1  -4   3  452.89   23.41
   1  -4  -3  452.14   22.27
  -1  -4   3  418.66   20.30
   1  -4  -3  449.75   23.05
  -1  -4   3  386.47   21.51
   1   4  -3  427.50   21.81
   0  -4  -3  419.94   20.00
   0  -4   3  393.30   21.87
   0  -4  -3  394.88   20.92
   0  -4  -3  346.18   21.41
   0  -4   3  444.66   20.83
   0   4  -3  400.12   21.12
   1  -4   3   94.65    9.32
  -1  -4  -3  117.82    8.29
   1  -4   3  122.35    8.79
   1   4   3  122.00    8.95
  -1   4  -3  120.92    9.56
   2  -4   3   32.82    6.15
  -2  -4  -3   33.55    5.47
   2  -4   3   29.69    4.98
  -2  -4  -3   35.49    6.16
  -2   4  -3   27.53    5.32
   2   4   3   28.34    5.20
  -2   4  -3   30.80    3.85
   3  -4   3  656.17   33.59
   3  -4   3  655.66   32.54
  -3  -4  -3  684.43   32.82
  -3  -4  -3  669.98   34.66
  -3   4  -3  647.78   33.28
   3   4   3  669.10   33.00
  -3   4  -3  686.34   29.72
   4  -4   3   33.53    6.34
   4  -4   3   47.89    7.00
  -4  -4  -3   30.45    6.62
  -4  -4  -3   32.17    6.04
   4   4   3   24.20    5.40
  -4   4  -3   35.23    4.50
  -4   4  -3   24.44    5.65
   5  -4   3  395.12   22.82
   5  -4   3  405.75   23.25
  -5  -4  -3  398.90   23.00
  -5  -4  -3  394.59   24.19
   5   4   3  396.76   22.99
  -5   4  -3  372.30   22.80
  -5   4  -3  412.96   20.29
  -6  -4  -3  532.37   30.59
  -6  -4  -3  522.54   29.10
   6  -4   3  527.35   28.88
  -6   4  -3  523.63   29.10
   6   4   3  507.38   28.94
  -6   4  -3  545.11   26.46
  -7  -4  -3   15.02    5.50
   7  -4   3   23.34    6.62
  -7  -4  -3   13.74    5.46
   7  -4   3   18.78    5.94
  -7   4  -3   22.00    4.82
  -7   4  -3   20.95    6.06
   7   4   3    6.49    4.78
   8  -4   3  226.99   17.22
  -8  -4  -3  195.95   16.94
  -8  -4  -3  189.02   16.01
   8  -4   3  186.83   15.57
  -8   4  -3  224.72   14.69
  -8   4  -3  201.96   16.40
   8   4   3  211.84   16.79
  -9  -4  -3  205.58   17.27
   9  -4   3  197.30   17.24
   9  -4   3  214.97   16.52
  -9  -4  -3  207.87   17.55
  -9   4  -3  228.47   15.61
   9   4   3  194.43   17.50
  -9   4  -3  192.18   16.72
 -10  -4  -3   19.04    6.83
  10  -4   3   19.33    6.75
  10  -4   3   12.44    6.37
 -10   4  -3   14.00    6.63
  10   4   3   11.75    6.09
 -10   4  -3   17.76    5.99
  11  -4   3   60.56   11.64
  11  -4   3   46.37   15.74
 -11  -4  -3   62.10   11.37
 -11   4  -3   75.24   11.02
  11   4   3   83.44   13.36
  11   4   3   57.90   11.70
 -11   4  -3   67.77   11.81
 -12  -4  -3    2.46    5.08
  12  -4   3    5.89    6.04
 -12   4  -3   -2.05    4.06
  12   4   3   -0.99    6.40
  12   4   3   -5.22    4.29
 -12   4  -3   -0.05    5.73
 -13  -4  -3    7.77    6.27
  13  -4   3   10.94    6.52
 -13   4  -3    6.55    5.63
  13   4   3    5.39    7.26
  13   4   3   11.65    6.61
 -13   4  -3   33.69   10.02
 -14  -4  -3   11.18    7.46
  14  -4   3   22.17    8.61
 -14   4  -3   11.67    7.80
  14   4   3    4.62    7.27
 -14   4  -3   20.05    8.10
 -15  -4  -3   45.79   13.01
  15  -4   3   73.45   14.31
  15   4   3   61.69   14.40
 -15   4  -3   93.75   18.62
 -15   4  -3   75.65   13.75
 -16  -4  -3    7.18    7.70
  16  -4   3    1.67    6.82
  16   4   3    6.70    7.62
 -16   4  -3   14.28    8.60
 -17  -4  -3   30.31   10.65
  17  -4   3   32.80   12.46
  17   4   3    9.65    9.71
  19   5  -3   -0.25    7.93
 -18  -5   3    1.82    6.77
  18  -5  -3   17.04    8.80
 -18   5   3    0.85    7.76
  18   5  -3   -2.36    7.22
 -18   5   3   -4.63    8.16
 -17  -5   3   -0.69    5.62
  17  -5  -3    3.92    6.31
 -17   5   3    6.86    8.09
 -17   5   3    1.93    7.18
  17   5  -3   10.64    8.14
 -16  -5   3   10.08    7.83
  16  -5  -3    6.07    5.72
  16   5  -3   -7.24    5.61
 -16   5   3   -2.26    6.90
 -16   5   3    5.25    6.94
 -15  -5   3    3.59    6.05
  15  -5  -3    6.84    6.03
 -15   5   3    9.65    7.88
 -15   5   3    8.39    6.57
  15   5  -3   -1.73    6.51
 -14  -5   3   57.43   12.03
  14  -5  -3   55.91   12.13
 -14   5   3   61.62   12.57
 -14   5   3   42.53    9.96
  14   5  -3   38.01   10.62
 -13  -5   3   36.26    9.63
 -13  -5   3   16.52    7.51
  13  -5  -3   32.32    9.24
 -13   5   3   18.01    7.47
 -13   5   3   23.29    8.03
  13   5  -3   28.42    9.28
  12  -5  -3    7.28    5.67
 -12  -5   3    2.29    4.95
 -12  -5   3   -0.80    3.87
 -12   5   3    1.91    5.42
 -12   5   3    7.73    5.65
  12   5  -3   -8.20    4.29
 -11  -5   3   35.48    8.37
 -11  -5   3   35.67    7.81
  11  -5  -3   31.62    8.59
  11   5  -3   30.89    8.18
 -11   5   3   39.52    8.19
 -11   5   3   40.57    9.33
 -10  -5   3  114.69   12.74
 -10  -5   3  106.73   13.54
  10  -5  -3   85.36   12.88
 -10   5   3   93.82   13.15
  10   5  -3   89.13   13.13
 -10   5   3   87.25   11.34
  -9  -5   3   31.89    7.30
   9  -5  -3   15.36    5.90
  -9  -5   3   31.20    7.17
  -9   5   3   21.37    6.90
  -9   5   3   32.23    6.66
   9   5  -3   37.14    5.22
   9   5  -3   29.72    7.43
  -8  -5   3  508.17   28.50
   8  -5  -3  521.73   25.03
  -8  -5   3  487.60   27.81
  -8   5   3  474.56   26.22
   8   5  -3  485.67   24.21
   8   5  -3  506.37   29.30
  -8   5   3  478.45   28.86
  -7  -5   3  137.97   12.18
  -7  -5   3  174.50   14.01
   7  -5  -3  170.00   10.92
   7  -5  -3  155.59   13.38
   7   5  -3  145.20   10.01
   7   5  -3  157.95   15.43
  -7   5   3  136.53   10.89
  -7   5   3  144.70   15.42
   6  -5  -3  120.73    9.65
  -6  -5   3  130.26   10.60
   6  -5  -3  129.08   13.50
  -6  -5   3  117.26   11.19
  -6   5   3  105.75   12.53
  -6   5   3  142.23    9.78
   6   5  -3  131.70   11.58
   6   5  -3  118.48    8.72
  -5  -5   3  223.63   14.05
   5  -5  -3  203.15   15.15
  -5  -5   3  212.92   15.69
   5  -5  -3  236.42   14.05
  -5   5   3  206.96   12.73
   5   5  -3  206.84   15.02
   5   5  -3  227.85   12.97
  -5   5   3  221.18   15.44
   4  -5  -3   45.15    6.86
  -4  -5   3   34.02    7.01
  -4  -5   3   41.90    5.79
   4  -5  -3   38.45    6.47
   4   5  -3   36.72    6.60
  -4   5   3   46.31    5.40
   4   5  -3   43.55    5.71
  -4   5   3   32.27    6.35
  -3  -5   3   41.62    5.10
   3  -5  -3   26.61    5.75
   3  -5  -3   32.61    5.97
  -3  -5   3   23.83    5.61
   3   5  -3   34.47    5.31
  -3   5   3   35.41    6.01
   3   5  -3   29.75    5.70
  -2  -5   3  147.65    8.84
   2  -5  -3  153.13   11.69
   2  -5  -3  157.75   11.62
   2   5  -3  141.05   10.71
  -2   5   3  141.28   10.70
   2   5  -3  175.68   10.95
   1  -5  -3  340.13   19.58
   1  -5  -3  354.07   20.66
  -1  -5   3  349.11   19.63
  -1  -5   3  313.03   17.38
  -1  -5   3  376.92   21.33
   1   5  -3  370.92   19.58
  -1   5   3  373.12   19.00
   0  -5   3  145.12   11.79
   0  -5  -3  145.58    9.55
   0  -5  -3  131.94   10.78
   0  -5   3  155.10   10.87
   0  -5  -3  167.48   12.44
   0   5  -3  143.48   10.96
   0   5   3  145.04    9.68
   1  -5   3  196.72   12.97
   1  -5   3  189.88   14.01
  -1  -5  -3  212.26   12.27
  -1  -5  -3  198.21   14.43
   1   5   3  176.04   12.85
  -1   5  -3  189.66   13.29
   1   5   3  187.59   10.89
   2  -5   3  561.11   28.67
  -2  -5  -3  565.71   28.03
   2  -5   3  529.87   29.51
  -2   5  -3  566.43   29.42
   2   5   3  570.22   25.40
   2   5   3  565.67   28.88
  -3  -5  -3  108.63   10.49
   3  -5   3   88.54   10.38
  -3  -5  -3   83.33   10.55
   3  -5   3   91.88    9.75
  -3   5  -3   89.90    5.49
   3   5   3  102.96   10.56
   3   5   3   79.15    5.72
  -3   5  -3   65.70    8.97
  -4  -5  -3  263.87   16.91
   4  -5   3  258.16   17.57
   4  -5   3  272.78   17.35
  -4  -5  -3  283.08   19.25
  -4   5  -3  258.35   17.52
  -4   5  -3  261.20   13.56
   4   5   3  269.96   17.52
  -5  -5  -3   38.50    7.97
   5  -5   3   28.70    6.14
  -5  -5  -3   56.25    8.36
   5  -5   3   35.05    6.90
   5   5   3   50.95    8.05
  -5   5  -3   36.77    4.96
  -5   5  -3   39.49    7.66
   6  -5   3    1.40    3.74
   6  -5   3    1.80    3.28
  -6  -5  -3   -1.59    3.07
  -6  -5  -3    4.15    3.66
  -6   5  -3   -0.52    2.33
  -6   5  -3   -2.45    2.87
   6   5   3   -1.70    3.38
   7  -5   3  165.39   13.73
   7  -5   3  144.38   15.27
  -7  -5  -3  139.40   16.24
  -7  -5  -3  173.02   14.06
  -7   5  -3  151.67   15.58
   7   5   3  133.89   14.99
  -7   5  -3  128.89   10.45
   8  -5   3  146.88   15.76
  -8  -5  -3  126.22   15.52
  -8  -5  -3   88.91   12.82
   8  -5   3  140.49   12.72
  -8   5  -3  112.53    9.96
   8   5   3  103.10   13.62
  -8   5  -3  125.34   14.45
  -9  -5  -3   -0.33    4.62
   9  -5   3    7.20    5.40
  -9  -5  -3   -4.54    3.83
   9  -5   3    5.73    4.59
  -9   5  -3   -0.42    4.73
  -9   5  -3   -0.88    3.49
   9   5   3   -2.73    4.25
  10  -5   3  182.51   19.54
 -10  -5  -3  121.36   15.89
  10  -5   3  152.50   16.03
 -10  -5  -3  126.31   16.83
  10   5   3  128.51   16.27
 -10   5  -3  105.33   15.22
 -10   5  -3  136.57   14.14
 -11  -5  -3    9.52    6.11
 -11  -5  -3   18.76    8.03
  11  -5   3   23.82    8.89
 -11   5  -3   21.83    8.44
  11   5   3    2.23    6.17
 -11   5  -3    9.43    5.55
 -12  -5  -3   12.43    6.97
  12  -5   3    2.09    5.89
  12   5   3    1.24    6.10
 -12   5  -3   -3.39    4.24
  12   5   3    8.34    7.09
 -12   5  -3    2.73    6.13
 -13  -5  -3   68.12   13.66
  13  -5   3   60.13   13.66
  13   5   3   38.17   10.84
  13   5   3   73.14   13.93
 -13   5  -3   52.88   11.81
 -14  -5  -3    1.13    5.70
  14  -5   3    5.16    6.80
  14   5   3   -4.79    6.95
  14   5   3    4.82    6.99
 -14   5  -3    3.29    6.93
 -15  -5  -3  -11.07    4.83
  15  -5   3   -6.51    6.78
  15   5   3   -0.79    7.66
 -15   5  -3   -1.05    6.89
 -16  -5  -3    1.43    7.23
  16  -5   3    1.40    7.88
  16   5   3    9.89    9.07
  17   5   3   11.26    9.67
 -18  -6   3    5.28    7.65
  18  -6  -3    9.61    7.90
  18   6  -3    6.49    7.67
 -18   6   3   -1.02    7.35
 -17  -6   3   -1.28    5.78
  17  -6  -3    3.79    6.83
 -17   6   3    2.91    8.08
  17   6  -3   -5.87    6.80
 -16  -6   3    3.58    5.41
  16  -6  -3   10.62    8.67
  16   6  -3   -5.47    6.41
 -16   6   3    0.16    6.80
 -15  -6   3    1.94    6.45
  15  -6  -3    8.02    6.70
  15   6  -3    1.77    7.07
 -15   6   3   13.28    8.14
 -15   6   3   -2.61    6.92
  14  -6  -3   29.15   10.44
 -14  -6   3   39.26   10.93
 -14   6   3   20.95    8.92
  14   6  -3   15.63    8.72
 -14   6   3   26.97    8.90
  13  -6  -3   -3.27    4.98
 -13  -6   3   -0.60    4.02
 -13  -6   3    4.29    6.17
 -13   6   3    7.67    6.68
 -13   6   3   -0.46    5.85
  13   6  -3   -0.22    6.10
 -12  -6   3    6.22    5.48
 -12  -6   3    4.44    5.61
  12  -6  -3    0.51    5.87
 -12   6   3    3.32    5.44
 -12   6   3    1.96    5.86
  12   6  -3    6.79    5.79
  11  -6  -3    5.59    4.84
 -11  -6   3    3.38    4.05
 -11  -6   3    0.16    4.39
 -11   6   3    4.98    5.83
  11   6  -3    2.87    6.07
 -11   6   3   13.33    6.89
 -10  -6   3    5.56    5.10
  10  -6  -3    9.31    6.20
 -10  -6   3    8.76    5.26
 -10   6   3    6.75    5.15
 -10   6   3   10.20    5.26
  10   6  -3   10.24    6.13
  -9  -6   3   85.01   12.17
  -9  -6   3   97.18   12.99
   9  -6  -3   78.48   12.19
   9   6  -3   98.98   13.34
  -9   6   3  108.71   11.43
  -9   6   3   75.15   12.18
   8  -6  -3  100.31   13.09
   8  -6  -3  123.28   10.10
  -8  -6   3  121.58   13.23
  -8  -6   3   94.61   12.87
  -8   6   3  127.69   11.93
  -8   6   3  118.57   14.56
   8   6  -3  144.57   15.57
   8   6  -3  102.00    8.42
  -7  -6   3  103.32   13.37
   7  -6  -3   81.69   11.56
   7  -6  -3   86.70    9.84
  -7  -6   3   92.93   10.91
  -7   6   3   81.39    8.90
  -7   6   3   80.07   11.35
   7   6  -3   96.03    7.79
   7   6  -3   90.44   12.23
   6  -6  -3    2.55    3.46
   6  -6  -3    2.67    3.22
  -6  -6   3    5.32    3.45
  -6  -6   3   -2.75    3.25
  -6   6   3    0.70    3.37
   6   6  -3   -0.83    3.16
   6   6  -3    3.90    2.93
  -6   6   3    1.67    2.35
   5  -6  -3  115.09   10.22
  -5  -6   3  117.93   13.88
  -5  -6   3  120.62    9.43
   5  -6  -3   96.33   11.36
  -5   6   3  130.79   13.34
  -5   6   3   99.54    8.09
   5   6  -3  121.80    8.97
   5   6  -3   99.53   11.72
   4  -6  -3    0.00    3.22
  -4  -6   3    0.26    3.20
   4  -6  -3    4.86    3.58
  -4  -6   3    3.90    3.01
  -4   6   3   -0.87    2.86
   4   6  -3    1.58    2.98
   4   6  -3    2.27    2.51
  -4   6   3    3.75    2.36
  -3  -6   3   21.08    3.85
  -3  -6   3   32.48    7.64
   3  -6  -3   12.95    4.89
   3  -6  -3   22.85    5.66
   3   6  -3   23.64    5.07
   3   6  -3   19.77    5.10
  -3   6   3   23.93    5.57
  -2  -6   3    2.95    3.36
  -2  -6   3    1.52    1.97
   2  -6  -3    3.80    3.65
   2  -6  -3    6.01    3.47
   2   6  -3    6.62    3.35
  -2   6   3    1.32    2.92
   2   6  -3   -0.22    2.76
  -1  -6   3  189.89   13.59
   1  -6  -3  198.86   13.77
   1  -6  -3  197.65   14.80
  -1  -6   3  153.16   10.35
  -1  -6   3  207.09   15.04
  -1   6   3  195.45   12.49
   1   6  -3  191.92   13.13
   0  -6  -3   39.77    7.58
   0  -6  -3   39.24    5.45
   0  -6   3   31.32    6.14
   0  -6  -3   25.77    5.80
   0  -6   3   43.98    7.66
   0   6   3   31.98    5.22
   0   6  -3   49.44    7.83
   1  -6   3  232.58   15.06
   1  -6   3  203.65   15.56
  -1  -6  -3  199.26   12.99
  -1  -6  -3  223.31   16.55
   1   6   3  204.80   12.44
   1   6   3  239.31   15.51
  -1   6  -3  226.11   15.16
  -2  -6  -3    5.24    3.24
   2  -6   3    7.45    4.34
  -2  -6  -3    2.63    3.25
   2  -6   3    2.69    3.03
   2   6   3    8.13    2.76
   2   6   3    4.94    3.45
  -2   6  -3   -2.66    3.00
   3  -6   3  161.11   13.17
   3  -6   3  156.40   13.63
  -3  -6  -3  194.56   12.99
  -3   6  -3  190.22   14.38
   3   6   3  186.93   14.10
   3   6   3  167.39    9.50
  -4  -6  -3   43.73    8.75
   4  -6   3   28.97    6.62
  -4  -6  -3   36.76    6.80
   4  -6   3   36.24    7.43
  -4   6  -3   35.32    7.37
   4   6   3   35.42    7.10
  -5  -6  -3   67.04   11.26
   5  -6   3   47.81    8.51
  -5  -6  -3   54.92    8.95
   5  -6   3   68.96    9.48
   5   6   3   51.82    8.87
  -5   6  -3   53.60    5.50
  -5   6  -3   56.41    9.52
   6  -6   3   25.28    6.39
  -6  -6  -3   34.98    7.30
  -6  -6  -3   25.61    7.30
   6  -6   3   36.44    7.56
  -6   6  -3   22.52    4.20
   6   6   3   34.78    7.75
  -6   6  -3   42.87    8.64
  -7  -6  -3    0.17    3.72
  -7  -6  -3    3.02    4.94
   7  -6   3   -3.27    4.00
   7  -6   3   -3.41    3.40
  -7   6  -3    2.21    4.33
  -7   6  -3   -1.24    2.43
   7   6   3   -2.78    3.55
   8  -6   3   40.21    8.48
  -8  -6  -3   23.78    7.59
   8  -6   3   32.33    8.42
  -8  -6  -3   34.36    7.97
  -8   6  -3   44.58   11.05
  -8   6  -3   43.46    9.15
   8   6   3   62.66   10.67
  -9  -6  -3   -1.73    3.38
   9  -6   3  -10.47    4.01
  -9  -6  -3    3.45    5.20
   9  -6   3    1.21    4.57
  -9   6  -3    1.59    4.79
   9   6   3    1.85    5.22
  10  -6   3   18.07    7.99
 -10  -6  -3   28.39    8.86
  10  -6   3   22.82    7.47
 -10  -6  -3   13.26    6.63
  10   6   3   23.25    8.90
 -10   6  -3   31.69    9.15
 -11  -6  -3   26.27    9.27
 -11  -6  -3   72.92   12.77
  11  -6   3   54.98   11.97
  11   6   3   57.06   12.07
 -11   6  -3   68.46   12.65
 -12  -6  -3    5.07    6.07
  12  -6   3   -1.06    6.24
 -12  -6  -3    1.62    4.57
 -12   6  -3   -1.28    6.22
  12   6   3   -5.39    5.66
 -13  -6  -3   -0.66    5.80
  13  -6   3    5.64    7.73
 -13   6  -3    0.24    7.12
  13   6   3   -0.83    6.01
  13   6   3    1.22    5.77
 -14  -6  -3    2.61    5.94
  14  -6   3    0.14    5.99
 -14   6  -3    7.05    7.59
  14   6   3    5.65    6.98
  14   6   3    4.21    7.52
  15  -6   3    0.59    8.19
 -15  -6  -3   11.94    8.33
 -15   6  -3    8.50    8.36
  15   6   3    8.46    8.66
 -16  -6  -3   11.21    8.52
  16  -6   3    0.13    8.32
  16   6   3   -2.76    7.40
 -16   6  -3    4.74    9.79
  18   7  -3    3.90    9.33
  17  -7  -3   30.98   10.99
 -17  -7   3   44.10   12.88
  17   7  -3   17.69   10.46
 -17   7   3    6.68    8.65
 -16  -7   3   27.62   10.40
  16  -7  -3   19.39    9.66
 -16   7   3   25.41   10.52
  16   7  -3   18.74    9.81
 -15  -7   3   -5.29    5.87
  15  -7  -3    6.54    8.35
  15   7  -3    9.59    7.85
 -15   7   3   -0.72    6.39
  14  -7  -3   18.30    9.27
 -14  -7   3    2.95    5.78
  14   7  -3    7.64    7.64
 -14   7   3   26.78    9.77
 -13  -7   3   33.56    9.18
  13  -7  -3   24.47    9.26
 -13  -7   3   41.92   10.03
  13   7  -3   42.84   11.40
 -13   7   3   34.53   11.16
 -12  -7   3    9.10    6.03
  12  -7  -3    6.26    5.98
 -12  -7   3    5.99    5.64
 -12   7   3    4.36    6.17
  12   7  -3    3.94    6.69
 -11  -7   3   38.57    9.49
  11  -7  -3   27.50    9.10
 -11  -7   3   36.60    8.94
  11   7  -3   25.74    8.66
 -11   7   3   55.48   11.65
 -10  -7   3   62.42   11.02
  10  -7  -3   77.41   13.06
 -10  -7   3   64.79   11.40
 -10   7   3   49.83    8.64
  10   7  -3   71.85   12.22
 -10   7   3   67.98   12.72
   9  -7  -3   88.37   13.34
  -9  -7   3   63.89   11.20
  -9  -7   3  108.06   12.93
  -9   7   3   72.94   12.55
   9   7  -3   50.07   10.29
  -9   7   3   80.18    9.75
   8  -7  -3  301.94   22.90
  -8  -7   3  313.82   23.32
  -8  -7   3  329.41   21.41
   8  -7  -3  332.63   20.78
  -8   7   3  385.18   24.60
   8   7  -3  344.98   23.51
  -8   7   3  344.78   19.76
   7  -7  -3  186.13   15.87
   7  -7  -3  199.79   14.40
  -7  -7   3  189.87   17.01
  -7  -7   3  159.59   13.49
   7   7  -3  170.98   11.59
  -7   7   3  165.43   17.92
  -7   7   3  164.96   11.90
   7   7  -3  171.74   17.23
   6  -7  -3   57.96    8.82
  -6  -7   3   47.84    7.59
  -6  -7   3   42.59    9.10
   6  -7  -3   38.20    8.17
   6   7  -3   53.26    9.14
  -6   7   3   46.63    6.27
   6   7  -3   62.05    7.38
  -6   7   3   36.23    7.98
   5  -7  -3  263.23   18.73
  -5  -7   3  250.22   19.63
   5  -7  -3  291.26   18.66
  -5  -7   3  270.19   16.14
  -5   7   3  243.04   18.05
   5   7  -3  262.17   18.39
   5   7  -3  271.37   15.56
  -5   7   3  238.53   14.38
   4  -7  -3   80.43   11.33
  -4  -7   3   80.46    8.36
   4  -7  -3   81.50   10.85
  -4  -7   3   93.14   12.84
  -4   7   3   81.60    6.75
  -4   7   3   79.92   10.55
   4   7  -3   81.25    8.83
   4   7  -3   94.38   11.79
  -3  -7   3   50.70    9.32
  -3  -7   3   53.31    5.95
   3  -7  -3   39.29    7.83
   3  -7  -3   58.15    8.89
   3   7  -3   56.91    8.68
   3   7  -3   55.48    7.63
  -3   7   3   47.54    7.82
  -2  -7   3  233.80   12.19
   2  -7  -3  241.31   17.49
   2  -7  -3  218.38   16.27
  -2  -7   3  230.49   17.66
   2   7  -3  222.33   14.97
   2   7  -3  231.86   16.27
  -2   7   3  222.82   15.27
  -1  -7   3  164.35   13.02
   1  -7  -3  127.21   14.32
   1  -7  -3  154.84   15.34
  -1  -7   3  140.56   13.29
  -1   7   3  130.79   10.76
   1   7  -3  139.62   11.61
   0  -7   3  142.62   12.39
   0  -7   3  143.59   13.39
   0  -7  -3  147.15   13.38
   0  -7  -3  143.00   10.13
   0  -7  -3  152.05   12.89
   0   7  -3  163.79   12.67
   0   7   3  145.45   11.01
   1  -7   3  281.93   18.13
  -1  -7  -3  236.04   18.88
  -1  -7  -3  276.78   15.97
   1  -7   3  256.94   19.08
  -1   7  -3  242.62   17.35
   1   7   3  274.01   18.33
   1   7   3  289.97   15.79
   2  -7   3  471.59   27.73
  -2  -7  -3  451.40   24.41
   2  -7   3  425.13   25.93
  -2  -7  -3  457.14   28.38
   2   7   3  490.53   27.28
   2   7   3  480.19   22.98
  -2   7  -3  450.31   26.58
  -3  -7  -3   93.25   12.54
   3  -7   3   71.22   10.94
   3  -7   3  108.03   12.14
  -3  -7  -3  113.85   11.68
   3   7   3   80.11   10.98
  -3   7  -3  112.68   13.15
   3   7   3   93.37    7.02
  -4  -7  -3  454.56   25.67
  -4  -7  -3  444.40   28.69
   4  -7   3  456.62   27.61
   4  -7   3  461.90   26.79
   4   7   3  448.72   26.94
  -4   7  -3  440.07   27.05
   5  -7   3    5.52    4.42
  -5  -7  -3    6.38    5.20
  -5  -7  -3    2.08    3.37
   5  -7   3    2.59    4.53
  -5   7  -3    3.95    3.99
   5   7   3    4.69    4.11
   6  -7   3   10.15    5.28
  -6  -7  -3   12.98    6.86
  -6  -7  -3   15.83    5.55
   6  -7   3   11.39    5.34
  -6   7  -3   20.34    6.66
   6   7   3   32.04    7.61
  -7  -7  -3  107.90   14.88
   7  -7   3  122.11   14.74
   7  -7   3  128.45   15.13
  -7  -7  -3  127.31   14.89
   7   7   3  116.08   14.54
  -7   7  -3  121.89   15.16
  -8  -7  -3  114.20   14.39
  -8  -7  -3   96.57   14.18
   8  -7   3   60.19   10.60
   8  -7   3   92.63   13.63
  -8   7  -3   96.53   13.88
   8   7   3   61.72   11.24
  -9  -7  -3   56.24   11.07
   9  -7   3   65.07   11.87
  -9  -7  -3   45.43   10.81
   9  -7   3   50.30    9.84
  -9   7  -3   51.68   10.91
   9   7   3   49.89   10.53
  10  -7   3   32.93    9.36
 -10  -7  -3   68.81   13.62
 -10  -7  -3   37.14    9.74
 -10   7  -3   50.98   11.09
  10   7   3   48.64   11.23
 -11  -7  -3   -0.05    6.23
 -11  -7  -3    4.72    5.88
  11  -7   3   13.16    7.58
 -11   7  -3   -1.04    5.78
  11   7   3   -6.32    6.03
 -12  -7  -3   15.73    7.93
 -12  -7  -3   11.96    7.50
  12  -7   3   20.89    9.08
  12   7   3   24.25    9.67
 -12   7  -3   27.57   10.30
 -13  -7  -3   83.16   15.04
 -13  -7  -3   91.06   15.31
  13  -7   3   60.82   13.74
 -13   7  -3  108.03   17.03
  13   7   3   56.41   14.34
  14  -7   3   11.57   10.07
 -14  -7  -3   14.62    9.01
  14   7   3   17.48    9.48
 -14   7  -3   21.26   10.12
  15  -7   3    3.22    8.07
 -15  -7  -3    6.88    7.88
 -15   7  -3   21.57   10.32
  15   7   3   14.29    9.54
 -16   7  -3   12.79   10.42
  16   7   3   14.42    9.96
 -17  -8   3    2.06    6.41
  17  -8  -3    1.12    8.11
  17   8  -3    0.85    7.31
 -17   8   3   -6.25    8.24
  16  -8  -3   11.27    8.85
 -16  -8   3    2.17    7.20
 -16   8   3   14.44    9.71
  16   8  -3    0.28    6.93
  15  -8  -3    6.16    8.12
 -15  -8   3   11.17    6.60
 -15   8   3   -7.00    6.89
  15   8  -3    8.37    8.72
 -14  -8   3   -1.12    5.16
 -14  -8   3   -7.00    5.19
  14  -8  -3    9.69    8.77
  14   8  -3    1.04    6.08
 -14   8   3   -0.99    6.53
 -13  -8   3    4.29    5.77
  13  -8  -3   11.29    8.35
 -13  -8   3    3.20    6.14
 -13   8   3   -3.03    5.66
  13   8  -3   18.22    8.57
  12  -8  -3   42.11   11.53
 -12  -8   3   50.35   10.70
 -12  -8   3   66.76   12.01
  12   8  -3   68.17   13.72
 -12   8   3   64.85   13.19
 -11  -8   3    0.35    4.89
 -11  -8   3    3.99    5.48
  11  -8  -3    7.32    6.66
 -11   8   3   -4.65    4.26
  11   8  -3    4.33    6.07
 -10  -8   3   22.77    7.20
  10  -8  -3   29.94    9.00
 -10  -8   3   33.56    9.17
 -10   8   3   28.28    9.49
  10   8  -3   39.70    9.67
  -9  -8   3   61.27   10.19
  -9  -8   3   65.28   11.97
   9  -8  -3   56.42   11.47
  -9   8   3   65.01   12.61
   9   8  -3   62.95   11.63
  -8  -8   3    0.67    3.56
  -8  -8   3   -3.98    4.24
   8  -8  -3   -0.46    4.18
   8  -8  -3   -1.38    4.80
   8   8  -3    3.07    4.21
  -8   8   3   -5.33    3.86
   7  -8  -3   22.74    7.12
   7  -8  -3   24.71    7.01
  -7  -8   3   29.39    8.83
  -7  -8   3   29.23    6.57
  -7   8   3   21.43    7.66
   7   8  -3   30.74    7.92
  -6  -8   3   34.06    9.21
   6  -8  -3   52.15    9.52
   6  -8  -3   26.68    7.12
  -6  -8   3   44.18    7.11
   6   8  -3   34.49    6.16
  -6   8   3   49.36   10.17
   6   8  -3   33.39    8.38
  -5  -8   3    1.03    4.30
  -5  -8   3    3.84    3.54
   5  -8  -3    2.28    4.66
   5  -8  -3   11.16    5.37
  -5   8   3    4.70    3.00
   5   8  -3   -1.68    3.34
   5   8  -3    5.31    3.71
  -5   8   3    4.51    4.52
   4  -8  -3   21.30    6.48
  -4  -8   3   29.19    8.39
   4  -8  -3   36.97    8.15
  -4  -8   3   35.87    5.50
  -4   8   3   23.95    6.65
   4   8  -3   26.85    5.58
   4   8  -3   17.73    5.98
  -4   8   3   25.02    4.43
   3  -8  -3  140.46   14.85
  -3  -8   3  139.92    9.30
   3  -8  -3  167.85   15.02
  -3  -8   3  159.85   17.67
   3   8  -3  127.42   14.01
   3   8  -3  139.41   11.55
  -3   8   3  132.29   14.50
   2  -8  -3    2.05    4.27
   2  -8  -3    4.34    3.93
  -2  -8   3    0.94    4.17
  -2   8   3    5.99    4.07
   2   8  -3    7.63    4.42
   2   8  -3    1.15    2.91
   1  -8  -3    1.41    3.51
  -1  -8   3    9.29    5.09
   1  -8  -3    4.47    4.41
   1   8  -3    5.34    4.13
  -1   8   3    4.22    3.49
   0  -8   3    0.10    3.32
   0  -8  -3    1.08    3.34
   0  -8  -3   -0.19    2.23
   0  -8  -3    0.24    3.39
   0  -8   3    8.29    4.88
   0   8  -3   -0.95    3.53
   0   8   3   -1.46    2.95
   1  -8   3    1.85    4.16
   1  -8   3   -3.11    2.91
  -1  -8  -3    0.66    3.72
  -1  -8  -3    1.69    2.81
   1   8   3    4.58    4.39
   1   8   3    4.00    3.40
  -1   8  -3   -3.20    2.82
   2  -8   3   -4.28    3.31
  -2  -8  -3    2.56    3.63
   2  -8   3    0.77    3.65
  -2  -8  -3    0.39    2.76
   2   8   3   -2.55    2.50
  -2   8  -3    2.28    4.14
   2   8   3    4.33    4.43
   3  -8   3   32.15    8.35
   3  -8   3   53.32    8.77
  -3  -8  -3   30.94    6.50
  -3  -8  -3   31.14    8.27
  -3   8  -3   35.97    8.55
   3   8   3   41.81    8.71
   4  -8   3   -0.38    4.29
  -4  -8  -3    9.82    4.55
   4  -8   3   13.16    5.48
  -4  -8  -3   14.91    6.10
   4   8   3    4.52    4.26
  -4   8  -3    5.16    4.91
  -5  -8  -3   39.99    9.75
  -5  -8  -3   75.91   10.59
   5  -8   3   41.94    8.82
   5  -8   3   61.88   10.60
  -5   8  -3   56.01   10.38
   5   8   3   51.26    9.98
   6  -8   3   67.18   11.78
   6  -8   3   73.09   11.82
  -6  -8  -3   78.73   13.26
  -6  -8  -3  101.33   12.66
   6   8   3   99.65   13.77
  -6   8  -3   76.01   12.13
  -7  -8  -3   29.63    9.06
   7  -8   3    4.84    5.30
  -7  -8  -3   23.32    7.30
   7  -8   3   35.21    8.23
   7   8   3   21.24    7.22
  -7   8  -3   14.33    6.77
   8  -8   3    9.89    5.96
  -8  -8  -3   22.45    8.25
   8  -8   3   18.03    7.08
  -8  -8  -3   25.54    8.20
  -8   8  -3   34.87    9.38
   8   8   3   15.50    7.60
   9  -8   3   99.03   14.40
  -9  -8  -3   95.02   15.65
  -9  -8  -3  107.74   15.43
   9  -8   3  107.72   16.37
  -9   8  -3  101.73   15.63
   9   8   3   96.68   14.96
  10  -8   3   82.22   13.74
 -10  -8  -3   48.33   11.84
 -10  -8  -3   74.64   12.86
 -10   8  -3   61.18   12.79
  10   8   3   75.26   13.45
  11  -8   3   81.41   14.55
 -11  -8  -3   54.79   13.16
 -11  -8  -3   63.36   12.80
  11   8   3   70.79   13.71
 -11   8  -3   89.10   15.48
  12  -8   3   31.96   10.37
 -12  -8  -3   12.34    8.33
 -12  -8  -3   23.58    9.47
  12   8   3    0.82    6.61
 -12   8  -3    4.19    7.66
 -13  -8  -3    9.84    7.41
 -13  -8  -3   13.66    8.93
  13  -8   3    9.90    9.11
  13   8   3    5.79    7.99
 -13   8  -3    6.62    8.20
 -14  -8  -3    4.16    7.41
  14  -8   3   18.69   10.45
 -14  -8  -3    2.00    7.93
 -14   8  -3   21.18   10.14
  14   8   3    0.74    8.41
  15  -8   3    3.92    9.12
 -15  -8  -3   10.01    8.62
  15   8   3    6.85    9.11
 -15   8  -3    6.65    9.35
  15   8   3    9.13    8.73
  16  -9  -3   -7.32    6.52
 -16  -9   3    1.39    6.79
  16   9  -3    5.26    9.97
 -16   9   3   11.63   10.07
  15  -9  -3   12.28    9.16
 -15  -9   3    1.54    6.86
 -15   9   3  -12.07    5.69
  15   9  -3   -5.96    6.25
 -14  -9   3   -4.39    5.85
 -14  -9   3    1.26    6.15
  14  -9  -3    8.32    8.31
  14   9  -3   10.37    8.90
 -14   9   3    6.15    8.14
 -13  -9   3   -2.98    5.12
  13  -9  -3   -2.16    6.03
 -13  -9   3    6.08    5.75
 -13   9   3    3.72    7.96
  13   9  -3   -5.53    6.16
 -12  -9   3    2.86    4.62
 -12  -9   3   -2.18    5.18
  12  -9  -3    1.04    6.85
 -12   9   3   -9.04    4.64
  12   9  -3    2.62    6.78
 -11  -9   3   -0.07    4.70
  11  -9  -3   -3.40    6.03
 -11  -9   3    0.19    5.18
 -11   9   3    4.59    5.86
  11   9  -3    5.75    6.43
 -10  -9   3   28.25    7.77
 -10  -9   3   71.30   13.21
  10  -9  -3   49.78   11.64
  10   9  -3   34.70    9.92
 -10   9   3   56.67   11.93
  -9  -9   3   13.18    5.92
   9  -9  -3   17.80    8.39
  -9  -9   3    7.53    6.87
  -9   9   3    1.48    5.62
   9   9  -3   15.29    6.73
   8  -9  -3   -2.06    4.90
  -8  -9   3    7.60    4.31
  -8  -9   3    4.16    5.66
   8   9  -3   -5.02    4.19
  -8   9   3   -3.90    4.75
   7  -9  -3   11.41    5.76
  -7  -9   3   -2.62    3.41
   7  -9  -3   -1.47    4.46
  -7  -9   3   -0.83    5.51
   7   9  -3    2.44    4.72
  -7   9   3   -0.06    4.66
  -6  -9   3    2.39    3.57
  -6  -9   3   11.14    6.87
   6  -9  -3   10.75    6.23
   6  -9  -3   12.30    6.54
   6   9  -3   15.46    6.95
  -6   9   3    2.78    4.90
  -5  -9   3   64.73    9.22
   5  -9  -3   40.93    9.33
  -5  -9   3   68.06   12.70
   5  -9  -3   75.71   12.46
  -5   9   3   74.64   12.01
   5   9  -3   82.82   12.29
   5   9  -3   71.62    9.29
  -4  -9   3   10.94    6.13
   4  -9  -3    7.34    5.81
   4  -9  -3   -0.16    4.22
  -4   9   3   19.26    6.81
   4   9  -3    9.66    4.51
   4   9  -3    7.19    4.90
   3  -9  -3    5.22    4.52
   3  -9  -3   10.86    6.18
  -3  -9   3    6.23    5.48
   3   9  -3    3.85    4.49
   3   9  -3   15.90    5.16
  -3   9   3    7.85    4.64
   2  -9  -3    4.63    4.39
   2  -9  -3   -2.98    3.99
  -2  -9   3   -2.19    4.51
   2   9  -3    3.12    4.04
  -2   9   3   -0.19    3.10
   2   9  -3   -1.50    3.18
   1  -9  -3   10.27    6.16
  -1  -9   3   10.84    6.59
   1  -9  -3   23.81    6.79
  -1   9   3   22.22    5.87
   1   9  -3   18.64    6.17
   1   9  -3   25.33    6.48
   0  -9  -3   -1.59    3.90
   0  -9  -3   -1.51    2.44
   0  -9   3   -1.52    3.70
   0  -9   3    3.74    4.89
   0   9   3   -1.79    3.26
   0   9  -3    1.94    4.03
  -1  -9  -3  188.44   17.36
   1  -9   3  160.61   17.63
   1  -9   3  155.24   17.01
  -1  -9  -3  170.57   12.01
   1   9   3  147.59   12.12
   1   9   3  170.63   17.93
  -1   9  -3  165.68   14.81
   2  -9   3    0.89    4.54
   2  -9   3   15.55    6.56
  -2  -9  -3   31.42    6.29
  -2  -9  -3   16.02    6.62
   2   9   3   14.97    4.61
   2   9   3   15.95    6.39
  -2   9  -3   26.59    7.18
   3  -9   3   52.32   10.58
   3  -9   3   63.31   10.78
  -3  -9  -3   64.36    8.98
  -3  -9  -3   83.72   13.41
   3   9   3   70.88   11.16
  -3   9  -3   60.45   10.61
   4  -9   3   15.15    7.09
   4  -9   3   26.91    7.67
  -4  -9  -3   11.40    5.35
  -4   9  -3   18.56    6.93
   4   9   3   25.40    7.16
  -5  -9  -3   -4.88    3.42
   5  -9   3    5.47    5.27
   5  -9   3   -1.93    4.28
  -5  -9  -3   -2.70    3.91
  -5   9  -3   -7.65    3.93
   5   9   3   -1.49    4.83
   6  -9   3    4.56    5.56
  -6  -9  -3    3.86    4.81
   6  -9   3    9.69    6.66
  -6  -9  -3   10.32    6.56
   6   9   3    1.37    5.11
  -6   9  -3    9.03    6.71
  -7  -9  -3    9.00    5.46
  -7  -9  -3   -0.46    5.30
   7  -9   3    7.81    6.46
   7  -9   3    0.49    5.61
   7   9   3    2.38    4.96
  -7   9  -3   -3.75    4.60
   8  -9   3   15.27    7.38
   8  -9   3    8.55    6.72
  -8  -9  -3    4.16    6.78
  -8  -9  -3   -0.14    4.51
  -8   9  -3   -4.65    4.67
   8   9   3    7.39    6.55
  -9  -9  -3    3.19    6.59
   9  -9   3   12.88    7.19
   9  -9   3   17.97    8.24
  -9  -9  -3    5.91    5.62
   9   9   3    6.04    7.08
  -9   9  -3   -1.74    5.40
  10  -9   3  109.71   16.57
 -10  -9  -3   83.57   13.92
 -10  -9  -3  100.43   17.02
 -10   9  -3  102.46   16.91
  10   9   3   67.68   14.05
 -11  -9  -3   46.49   12.41
  11  -9   3   37.23   11.10
 -11  -9  -3   31.19    9.21
 -11   9  -3   22.93    9.25
  11   9   3   37.27   10.69
 -12  -9  -3   -1.99    6.61
  12  -9   3   -6.85    6.30
 -12  -9  -3    1.26    6.20
 -12   9  -3   -1.72    7.44
  12   9   3    2.62    8.13
 -13  -9  -3   11.28    9.48
  13  -9   3   -0.27    7.21
 -13  -9  -3   -0.65    5.66
 -13   9  -3    6.00    8.31
  13   9   3    0.60    7.72
 -14  -9  -3   -7.70    6.48
 -14  -9  -3   -2.89    6.14
  14  -9   3   14.93    9.44
 -14   9  -3   -6.29    7.77
  14   9   3  -11.26    7.15
  15 -10  -3    7.52    9.00
 -15 -10   3    2.85    7.43
 -15  10   3   15.66   10.36
  15  10  -3   12.19    9.15
 -14 -10   3    9.63    7.88
 -14 -10   3   14.16    8.79
  14 -10  -3   17.10    9.65
 -14  10   3    1.93    8.56
  14  10  -3   -5.46    5.79
 -13 -10   3    6.32    7.32
  13 -10  -3    1.42    7.46
 -13 -10   3    2.47    6.45
  13  10  -3   19.96    9.57
 -13  10   3   14.54    9.23
  12 -10  -3   17.63    9.04
 -12 -10   3   38.05   10.77
 -12 -10   3   25.73    8.30
 -12  10   3   41.49   11.93
  12  10  -3   37.01   11.04
 -11 -10   3    6.89    6.06
 -11 -10   3   12.08    7.81
  11 -10  -3   12.47    8.36
  11  10  -3    4.00    6.53
 -11  10   3    7.01    7.16
 -10 -10   3   18.01    8.34
 -10 -10   3   14.84    7.08
  10 -10  -3   25.39    9.96
  10  10  -3   22.86    8.97
 -10  10   3   27.42   10.21
  -9 -10   3   14.97    8.20
  -9 -10   3   26.06    7.67
   9 -10  -3   19.67    8.81
   9  10  -3   30.90    9.06
  -9  10   3    5.01    6.70
  -8 -10   3   10.65    7.46
   8 -10  -3   -7.05    4.72
   8  10  -3    1.87    5.64
  -8  10   3    7.67    7.55
   7 -10  -3   47.80   10.66
  -7 -10   3   41.24   10.96
   7 -10  -3   50.97   11.17
   7  10  -3   51.97   11.52
  -7  10   3   47.14   11.08
  -6 -10   3  133.60   19.70
   6 -10  -3  145.71   18.03
   6 -10  -3  162.58   19.13
   6  10  -3  157.14   18.21
  -6  10   3  102.89   15.49
   5 -10  -3    1.36    4.99
   5 -10  -3   -0.26    5.25
  -5 -10   3    8.20    6.90
   5  10  -3    3.15    4.90
  -5  10   3    1.84    5.32
  -4 -10   3   91.45   15.52
   4 -10  -3   59.37   12.43
   4 -10  -3   67.14   12.07
   4  10  -3   51.52   10.55
  -4  10   3   89.94   12.81
   4  10  -3   78.20   10.38
  -3 -10   3   65.08   12.60
   3 -10  -3   44.30    9.34
   3 -10  -3   81.83   13.37
   3  10  -3   78.19   12.35
   3  10  -3   58.21    9.41
  -3  10   3   64.62   11.02
  -2 -10   3   24.31    8.78
   2 -10  -3   25.02    8.86
   2 -10  -3   14.55    6.07
   2  10  -3   12.87    5.41
   2  10  -3   28.09    7.48
  -2  10   3   12.01    5.12
  -1 -10   3   47.72   10.78
   1 -10  -3   47.73   10.57
   1 -10  -3   60.87   11.85
   1  10  -3   48.40    8.83
  -1  10   3   49.58    9.02
   1  10  -3   30.83    8.16
   0 -10   3  221.70   18.99
   0 -10  -3  256.34   21.49
   0 -10   3  253.67   21.88
   0  10  -3  278.74   19.33
   0  10   3  209.77   16.39
   0  10   3  224.78   19.46
   1 -10   3    7.58    6.05
  -1 -10  -3   -0.49    5.29
   1 -10   3   -1.58    4.22
   1  10   3   -1.51    3.10
  -1  10  -3   -7.56    3.59
   1  10   3   -1.17    4.05
  -2 -10  -3   68.37   12.83
   2 -10   3   29.21    8.97
   2 -10   3   35.47    9.16
  -2  10  -3   55.36   10.50
   2  10   3   48.15   10.51
   3 -10   3   91.48   14.13
  -3 -10  -3  105.74   16.18
  -3 -10  -3  102.12   11.71
   3 -10   3  100.94   14.52
   3  10   3   98.65   14.54
  -3  10  -3  102.43   14.42
   4 -10   3    7.88    6.07
  -4 -10  -3   13.00    5.05
  -4 -10  -3   20.17    8.64
   4 -10   3    9.20    5.84
   4  10   3   14.11    6.55
  -4  10  -3    4.31    5.57
  -5 -10  -3   53.86   12.00
   5 -10   3   85.80   13.64
  -5 -10  -3   81.68   11.61
   5 -10   3   64.25   11.87
   5  10   3   65.55   12.14
  -5  10  -3   67.92   12.91
   6 -10   3   84.20   13.61
   6 -10   3  111.00   15.53
  -6 -10  -3   86.50   12.68
  -6 -10  -3   83.98   15.32
  -6  10  -3   76.93   14.20
   6  10   3  124.70   16.24
   7 -10   3    5.51    5.91
   7 -10   3    2.41    5.70
  -7 -10  -3   -3.84    5.33
  -7 -10  -3   -3.76    3.74
  -7  10  -3   -4.90    5.57
   7  10   3   -2.06    5.90
  -8 -10  -3   34.83   10.38
   8 -10   3   49.51   10.91
  -8 -10  -3   34.89    9.46
   8 -10   3   33.66    9.29
   8  10   3   32.90    9.84
  -8  10  -3   22.61    8.84
   9 -10   3   30.25   10.58
  -9 -10  -3   39.19   11.09
  -9 -10  -3   45.30   10.53
  -9  10  -3   34.21   10.45
   9  10   3   30.94   10.05
 -10 -10  -3    3.07    6.55
  10 -10   3    2.96    7.64
 -10 -10  -3    2.73    5.39
 -10  10  -3    9.71    8.38
  10  10   3    8.15    7.50
 -11 -10  -3   -3.28    6.05
  11 -10   3   -2.70    6.17
 -11 -10  -3    4.67    7.37
  11  10   3    1.48    6.85
 -11  10  -3    9.74    7.96
 -12 -10  -3   -3.76    6.53
  12 -10   3    1.12    7.26
 -12 -10  -3   -9.76    4.94
  12  10   3   -7.98    7.03
 -12  10  -3   10.79    9.42
  13 -10   3   -3.52    8.01
 -13 -10  -3    7.95    7.88
 -13 -10  -3   12.45    8.71
  13  10   3   -4.25    7.57
 -13  10  -3    6.31    9.66
  14 -11  -3   -3.56    8.03
 -14 -11   3   -1.41    6.99
 -14 -11   3    4.28    6.90
  14  11  -3    3.65    8.75
 -14  11   3    1.91    8.83
 -13 -11   3    3.47    7.26
  13 -11  -3    6.94    8.72
 -13  11   3    3.98    7.85
  13  11  -3    6.30    7.69
  12 -11  -3   -7.33    5.96
 -12 -11   3   -2.29    6.09
 -12  11   3   -7.82    6.15
  12  11  -3    5.70    7.74
  11 -11  -3    7.18    7.83
 -11 -11   3   21.38    9.61
  11  11  -3   14.90    8.75
 -11  11   3   14.94    9.40
  10 -11  -3    8.77    7.84
 -10 -11   3    2.74    6.42
 -10  11   3    5.39    8.24
  10  11  -3   -4.83    5.13
   9 -11  -3   16.62    8.40
  -9 -11   3    9.13    8.29
   9  11  -3   23.33    9.05
  -9  11   3   12.91    7.29
   8 -11  -3   12.75    8.11
  -8 -11   3    4.11    6.82
  -8  11   3    9.28    7.00
   8  11  -3   -0.65    5.51
   7 -11  -3   -2.22    5.45
   7 -11  -3    2.15    6.86
  -7 -11   3    2.73    5.38
   7  11  -3   -3.61    4.93
  -7  11   3    4.15    6.26
   6 -11  -3    1.47    5.48
  -6 -11   3    0.04    6.87
   6 -11  -3    5.26    6.82
   6  11  -3   -1.09    4.68
  -6  11   3   -2.68    4.95
   5 -11  -3    6.45    6.11
   5 -11  -3    0.39    6.36
  -5 -11   3   13.15    8.63
  -5  11   3    2.61    5.63
   5  11  -3   -2.08    4.41
  -4 -11   3    0.58    5.87
   4 -11  -3   -2.26    4.34
   4 -11  -3    4.38    6.51
  -4  11   3    3.32    4.94
   4  11  -3    6.97    5.40
   3 -11  -3   -0.23    4.87
  -3 -11   3    0.97    6.08
   3 -11  -3   -1.33    5.88
   3  11  -3   -6.09    3.98
   3  11  -3    2.44    4.92
  -3  11   3    1.89    4.98
   2 -11  -3   -3.55    4.44
   2 -11  -3   11.45    7.27
  -2 -11   3    3.67    6.04
  -2  11   3    1.29    4.74
   2  11  -3    0.64    4.48
   2  11  -3    4.37    5.17
   1 -11  -3    6.36    5.66
  -1 -11   3    3.89    5.58
   1 -11  -3   20.20    8.72
   1  11  -3   17.81    6.66
  -1  11   3   12.07    6.17
   1  11  -3   15.28    6.96
   0 -11   3   51.98   10.65
   0 -11  -3   59.24   12.84
   0 -11   3   74.60   14.15
   0  11   3   55.45   11.48
   0  11   3   67.49   10.69
   0  11  -3   63.53   11.53
   1 -11   3    0.37    5.44
   1 -11   3   -0.51    5.75
  -1 -11  -3   13.93    7.57
  -1  11  -3   15.73    6.52
   1  11   3   11.70    6.55
   2 -11   3   30.81    9.19
   2 -11   3   50.82   11.41
  -2 -11  -3   68.24   13.87
  -2  11  -3   40.03    9.75
   2  11   3   42.91   10.97
  -3 -11  -3    6.15    6.23
   3 -11   3   -3.40    3.76
   3 -11   3   -1.53    5.67
  -3  11  -3    2.64    5.72
   3  11   3    5.57    5.68
   4 -11   3    8.55    6.75
   4 -11   3   10.64    6.58
  -4 -11  -3   17.99    8.41
  -4  11  -3    4.05    6.18
   4  11   3   20.51    8.38
   5 -11   3   14.91    7.26
  -5 -11  -3   25.00    9.38
   5 -11   3   17.05    7.31
  -5  11  -3    7.03    6.55
   5  11   3   23.13    8.56
  -6 -11  -3    2.72    6.76
   6 -11   3    1.36    5.56
   6 -11   3   14.67    7.49
  -6  11  -3   -2.36    6.83
   6  11   3   -4.11    5.06
  -7 -11  -3    5.10    5.57
   7 -11   3    7.04    6.62
  -7 -11  -3    7.12    8.13
   7 -11   3    2.53    6.32
  -7  11  -3   13.88    7.37
   7  11   3    8.23    7.73
   8 -11   3    7.98    7.39
   8 -11   3   -2.04    4.90
  -8 -11  -3    8.30    7.64
  -8 -11  -3   -3.40    4.46
   8  11   3   -3.32    6.01
  -8  11  -3   -4.83    6.50
  -9 -11  -3   -7.81    4.93
   9 -11   3   -6.05    5.63
  -9 -11  -3    6.38    7.41
  -9  11  -3    8.01    8.51
   9  11   3    4.30    7.03
 -10 -11  -3   -2.51    7.20
 -10 -11  -3    1.45    6.33
  10 -11   3   -0.68    6.40
 -10  11  -3   -4.19    7.56
  10  11   3   -1.59    6.25
 -11 -11  -3   -2.03    6.14
 -11 -11  -3    4.02    7.82
  11 -11   3   -6.79    7.08
  11  11   3   -0.88    7.78
 -11  11  -3   -5.38    7.11
 -12 -11  -3    4.48    7.62
 -12 -11  -3   -2.71    7.87
  12 -11   3   19.37    9.84
 -12  11  -3   17.41   10.43
  12  11   3  -10.78    6.56
  13 -12  -3    7.12    9.11
 -13 -12   3    2.06    7.03
  13  12  -3   -8.89    6.21
 -13  12   3   -8.29    7.02
 -12 -12   3   11.51    8.38
  12 -12  -3    2.75    8.11
 -12  12   3    0.43    7.49
  12  12  -3    6.37    7.92
  11 -12  -3    1.62    7.75
 -11 -12   3   13.85    8.50
  11  12  -3    2.33    8.08
 -11  12   3   15.32    9.75
 -10 -12   3   -4.62    6.67
  10 -12  -3    5.70    8.29
 -10  12   3   -2.52    6.33
  10  12  -3   -3.54    5.87
   9 -12  -3   -4.16    6.43
  -9 -12   3    4.75    7.04
  -9  12   3    2.58    7.78
   9  12  -3    9.70    7.05
   8 -12  -3   -2.32    6.02
  -8 -12   3    6.81    6.87
   8  12  -3    4.96    7.27
  -8  12   3    2.78    7.58
  -7 -12   3   -0.64    5.47
   7 -12  -3   -5.07    5.07
  -7  12   3   -0.52    6.14
   7  12  -3   -7.26    4.79
  -6 -12   3   93.84   17.28
   6 -12  -3   42.64   11.39
   6 -12  -3   74.83   14.74
  -6  12   3   62.52   13.01
   6  12  -3   35.79   10.31
  -5 -12   3    2.31    5.16
   5 -12  -3   -4.14    4.56
   5 -12  -3    0.61    6.67
  -5  12   3   -1.64    5.66
   5  12  -3    2.96    5.57
   4 -12  -3   15.40    7.70
  -4 -12   3   11.88    8.50
   4 -12  -3   13.34    7.88
  -4  12   3   10.48    7.29
   4  12  -3    4.58    5.80
  -3 -12   3   -0.29    6.59
   3 -12  -3   -0.66    5.33
   3 -12  -3    4.22    6.90
  -3  12   3    6.10    6.04
   3  12  -3    1.21    5.02
  -2 -12   3    4.21    6.40
   2 -12  -3   13.94    7.08
   2 -12  -3    2.94    6.85
  -2  12   3    1.48    5.05
   2  12  -3    1.48    5.16
   2  12  -3    8.56    6.53
  -1 -12   3   11.79    7.67
   1 -12  -3    7.78    7.09
   1  12  -3    9.36    6.20
  -1  12   3   17.19    6.91
   1  12  -3   11.13    7.59
   0 -12   3  108.51   17.26
   0 -12  -3   88.91   16.19
   0  12  -3  111.31   15.35
   0  12   3  144.62   18.77
   1 -12   3   -5.87    6.00
  -1 -12  -3   -4.00    6.28
   1 -12   3    0.91    5.11
   1  12   3    2.68    5.93
  -1  12  -3   -7.90    5.23
   2 -12   3    5.82    6.79
  -2 -12  -3    4.59    5.96
   2 -12   3    4.72    6.30
  -2  12  -3    2.00    6.05
   2  12   3    6.22    6.59
   3 -12   3   38.73   10.36
   3 -12   3   28.14   10.11
  -3 -12  -3   47.42   12.26
   3  12   3   27.68    9.50
  -3  12  -3   29.50    9.27
   4 -12   3    3.85    6.43
   4 -12   3    3.04    5.64
  -4 -12  -3   10.84    7.98
   4  12   3    8.29    6.70
  -4  12  -3   -7.09    5.02
   5 -12   3   -2.92    6.46
  -5 -12  -3   -0.08    5.02
   5 -12   3    3.13    6.05
   5  12   3    9.25    7.25
  -5  12  -3   16.18    9.01
  -6 -12  -3    4.19    6.60
   6 -12   3    1.86    7.26
   6 -12   3    7.87    7.23
  -6  12  -3    9.17    7.83
   6  12   3   -7.31    5.64
   7 -12   3    4.15    6.72
  -7 -12  -3    4.16    7.01
   7 -12   3    2.93    6.55
   7  12   3   -0.50    6.55
  -7  12  -3   -7.98    5.84
   8 -12   3    3.11    7.22
   8 -12   3    4.44    7.26
  -8 -12  -3    6.98    7.84
  -8  12  -3    4.87    7.69
   8  12   3    8.82    7.79
  -9 -12  -3   -5.44    6.41
   9 -12   3    1.62    7.20
   9  12   3   -1.53    6.53
  -9  12  -3    4.49    7.50
 -10 -12  -3    4.17    7.93
  10 -12   3   16.46    9.40
 -10  12  -3   22.85   10.25
  10  12   3   -0.14    8.20
  11 -12   3   36.29   12.18
 -11 -12  -3   37.41   12.73
  11  12   3   31.51   11.90
 -11  12  -3   49.79   13.95
 -12 -13   3   -2.78    7.01
  12 -13  -3    4.34    9.27
  12  13  -3    3.83    8.68
 -12  13   3   -2.58    8.49
  11 -13  -3    2.52    8.22
 -11 -13   3   12.63    8.67
  11  13  -3    1.82    9.03
 -11  13   3    5.78    9.78
 -10 -13   3   13.78    8.98
  10 -13  -3    6.00    7.90
  10  13  -3    9.47    8.69
 -10  13   3   33.23   12.09
  -9 -13   3   -1.39    6.23
   9 -13  -3   13.14    8.98
   9  13  -3    7.15    7.02
  -9  13   3    0.18    7.36
   8 -13  -3   -1.94    6.33
  -8 -13   3    4.79    7.38
  -8  13   3   -6.67    6.88
   8  13  -3   -7.40    5.30
  -7 -13   3    3.52    7.69
   7 -13  -3   -3.64    5.54
  -7  13   3    4.78    7.79
   7  13  -3   -0.25    7.12
  -6 -13   3   -0.87    6.68
   6 -13  -3    3.42    7.92
   6 -13  -3    5.01    7.07
  -6  13   3    7.88    7.80
   6  13  -3   -4.03    6.11
   5 -13  -3   52.96   12.71
   5 -13  -3   78.76   15.20
  -5 -13   3   34.71   13.21
  -5  13   3   40.70   11.44
   5  13  -3   58.54   12.69
   4 -13  -3   17.52    9.98
  -4 -13   3   22.00    9.73
   4 -13  -3    7.01    6.71
   4  13  -3   18.83    8.64
  -4  13   3    7.70    7.17
   3 -13  -3   -1.68    7.14
   3 -13  -3   12.45    7.60
  -3 -13   3   -0.63    5.32
   3  13  -3    1.83    6.17
  -3  13   3    1.91    6.39
   2 -13  -3   32.97   10.05
   2 -13  -3   11.67    9.01
  -2 -13   3   16.18    8.12
  -2  13   3   13.75    7.51
   2  13  -3   12.28    7.69
   2  13  -3   47.85   15.82
  -1 -13   3   17.57    9.77
   1 -13  -3   22.43   10.27
   1  13  -3   29.79    9.34
   1  13  -3   44.68   10.72
  -1  13   3   23.39    9.49
   0 -13   3    5.62    6.31
   0 -13  -3    7.71    7.70
   0  13  -3    2.54    6.02
   0  13   3    6.34    6.71
   0  13  -3    3.23    6.22
   1 -13   3   44.38   11.31
   1 -13   3   40.14   11.94
  -1 -13  -3   51.28   13.22
   1  13   3   57.09   12.70
  -1  13  -3   54.66   11.75
  -2 -13  -3   17.47    8.52
   2 -13   3   35.53   11.33
   2 -13   3   20.49   10.09
  -2  13  -3   32.12   10.27
   2  13   3   23.14    9.33
  -3 -13  -3   26.93   11.08
   3 -13   3    3.11    7.31
   3 -13   3   -4.02    6.49
   3  13   3   -4.64    5.26
  -3  13  -3    4.51    6.56
   4 -13   3   17.64    8.47
  -4 -13  -3   20.33    9.26
   4 -13   3   25.33    9.31
  -4  13  -3   16.89    8.56
   4  13   3   21.70    8.79
  -5 -13  -3   -5.63    4.85
   5 -13   3   14.75    9.13
   5 -13   3    9.01    6.29
  -5  13  -3    7.73    7.89
   5  13   3    9.04    7.40
   6 -13   3    3.14    6.92
  -6 -13  -3    2.74    6.20
   6 -13   3   -2.88    7.32
  -6  13  -3   -3.11    6.44
   6  13   3   -6.63    6.17
   7 -13   3   -5.41    6.51
   7 -13   3    3.27    7.03
  -7 -13  -3   11.64    8.95
  -7  13  -3    6.99    7.93
   7  13   3   10.18    8.57
   8 -13   3    8.04    8.22
  -8 -13  -3    3.28    7.82
   8  13   3    8.72    8.11
  -8  13  -3   15.21    9.39
  -9 -13  -3    1.11    7.85
   9 -13   3    8.22    9.55
  -9  13  -3    5.25    8.49
   9  13   3   -3.90    6.62
  10 -13   3   28.11   11.69
 -10 -13  -3   25.83   11.44
 -10  13  -3    0.96    9.01
  10  13   3   35.39   13.06
  10 -14  -3   -3.77    7.36
 -10 -14   3   -2.47    9.02
 -10  14   3    0.72    9.63
  10  14  -3    2.39    7.59
   9 -14  -3    5.44    8.55
  -9 -14   3   -0.33    8.53
  -9  14   3    7.18    8.86
   9  14  -3    2.87    7.93
  -8 -14   3   31.62   12.14
   8 -14  -3   14.22   10.51
   8  14  -3   43.45   12.84
  -8  14   3   30.84   12.28
   7 -14  -3   20.25   10.04
  -7 -14   3   20.93   11.21
  -7  14   3   17.15    9.97
   7  14  -3   25.08   10.33
   6 -14  -3   -9.67   10.50
   6 -14  -3    3.92    6.95
  -6 -14   3    4.23    6.67
   6  14  -3  -10.52    4.95
  -6  14   3   -0.56    7.99
   5 -14  -3    0.01    7.21
  -5 -14   3   -0.47    7.22
   5 -14  -3   -4.62    4.70
  -5  14   3    4.37    6.99
   5  14  -3    5.64    6.69
   4 -14  -3    7.04    7.91
   4 -14  -3   10.52    8.38
  -4 -14   3    3.24    8.17
   4  14  -3    3.24    6.87
  -4  14   3    4.60    6.92
   3 -14  -3   -2.42    6.98
  -3 -14   3   -2.81    5.85
   3 -14  -3    3.64    6.57
   3  14  -3    9.21    7.90
  -3  14   3   -5.11    6.20
  -2 -14   3   -2.94    6.37
   2 -14  -3    8.50    8.22
   2  14  -3    7.00    8.03
   1 -14  -3   -3.93    7.13
  -1 -14   3   -8.21    6.67
  -1  14   3    5.23    7.48
   1  14  -3    1.61    6.30
   0 -14  -3    8.12    8.87
   0 -14   3    4.80    7.45
   0  14   3    3.20    6.59
   0  14  -3   -2.22    6.93
   0  14  -3    4.14    6.98
   1 -14   3   -1.85    8.39
  -1 -14  -3   -5.78    6.03
   1  14   3   -4.52    5.59
  -1  14  -3   -2.91    5.37
  -2 -14  -3   12.74    8.01
   2 -14   3   23.29   10.06
   2 -14   3   -9.67    7.31
  -2  14  -3    0.69    6.82
   2  14   3    0.02    7.46
  -3 -14  -3   12.40    9.40
   3 -14   3   -0.73    8.18
   3 -14   3    4.47    7.80
   3  14   3   -3.63    5.65
  -3  14  -3   16.13    8.67
   4 -14   3    0.35    7.54
  -4 -14  -3    1.90    7.51
   4 -14   3   20.39   10.11
  -4  14  -3   11.60    9.35
   4  14   3   -1.52    6.59
   5 -14   3    4.00    8.06
  -5 -14  -3   12.21    9.59
   5 -14   3    0.41    8.17
  -5  14  -3   -8.54    6.92
   5  14   3    3.66    7.45
   6 -14   3   -7.52    7.24
  -6 -14  -3    1.83    7.66
   6 -14   3    6.88    8.23
   6  14   3    5.49    8.33
  -6  14  -3    7.09    8.46
  -7 -14  -3   -4.34    6.88
   7 -14   3    5.27    9.10
   7 -14   3   -1.31    7.05
  -7  14  -3   14.82    9.75
   7  14   3   12.86    8.84
   8 -14   3   -0.88    8.16
  -8 -14  -3   -5.51    6.58
  -8  14  -3    6.71    9.58
   8  14   3   -7.32    6.70
   7 -15  -3   27.80   12.31
  -7 -15   3    5.17    8.39
  -7  15   3    5.99    9.87
   7  15  -3    9.72    9.18
   6 -15  -3   -3.31    6.92
  -6 -15   3    3.35    8.68
   6  15  -3   -0.08    8.05
  -6  15   3   -3.67    7.16
   5 -15  -3    3.40    7.13
   5 -15  -3    7.69    8.44
  -5 -15   3    7.03    7.23
   5  15  -3    5.23    7.78
  -5  15   3   10.71    9.09
   4 -15  -3    4.03   10.12
  -4 -15   3   -4.48    6.82
   4 -15  -3   14.50    9.69
  -4  15   3    5.41    7.49
   4  15  -3   13.66    8.79
  -3 -15   3    6.81    8.10
   3 -15  -3    0.11    9.10
   3 -15  -3   -1.44    6.41
   3  15  -3   -0.37    6.92
   2 -15  -3    5.76    9.18
  -2 -15   3   26.37   12.04
   2  15  -3   28.02   11.56
  -2  15   3   20.01    9.56
  -1 -15   3   15.86   10.38
   1 -15  -3   12.76    9.32
   1  15  -3    6.34    8.83
  -1  15   3    3.91    7.51
   0 -15  -3    1.76    8.50
   0 -15   3   -8.41    6.57
   0  15   3    5.57    7.27
   0  15  -3   -0.81    6.92
   1 -15   3   -5.89    7.62
  -1 -15  -3   24.13   11.00
   1  15   3    2.63    8.32
  -1  15  -3   -5.76    6.73
  -1  15  -3    5.06    7.55
  -2 -15  -3    5.76    9.56
   2 -15   3   -2.96    7.95
   2  15   3   -4.16    6.26
  -2  15  -3   16.33    9.27
   3 -15   3   -1.55    7.19
   3 -15   3   -1.54    6.52
  -3 -15  -3    2.05    8.22
  -3  15  -3   -1.06    6.53
   3  15   3    3.69    7.64
   4 -15   3   -4.32    7.27
  -4 -15  -3   -1.86    7.45
   4 -15   3    5.03    8.45
   4  15   3   17.48    9.97
  -4  15  -3    6.26    7.69
  -5 -15  -3    1.49    7.55
   5 -15   3    0.69    8.24
   5 -15   3   -0.82    7.97
  -5  15  -3    2.56    8.51
   5  15   3   -6.36    7.41
   6 -15   3   -1.54    9.01
  -3 -16   3    0.79    7.84
   2 -16  -3   -4.91    9.43
  -2 -16   3    9.86    9.79
   2  16  -3    0.50    8.86
  -2  16   3    5.40    9.01
   1 -16  -3   13.42   12.09
  -1 -16   3   19.24   11.70
  -1  16   3    5.05    7.88
   1  16  -3   17.58   10.96
   0 -16  -3    6.81   10.42
   0 -16   3  -11.94    7.95
   0  16  -3    2.46    7.74
   0  16   3    6.26    8.55
   1 -16   3   -1.88    8.16
  20   0  -4    7.21    8.28
 -20   0   4   12.69    9.52
  19   0  -4   -3.38    6.12
 -19   0   4   25.06   10.46
 -18   0   4   -6.51    6.19
  18   0  -4   16.15    9.63
  17   0  -4    3.43    6.00
 -17   0   4    0.38    6.18
 -16   0   4   13.52    8.34
  16   0  -4   28.49    9.76
  15   0  -4    3.21    6.63
 -15   0   4    7.01    5.42
 -15   0   4   19.62    7.78
 -14   0   4   73.50   13.21
  14   0  -4   81.76   14.35
  13   0  -4  423.13   29.09
 -13   0   4  420.10   28.15
 -12   0   4   24.69    7.74
  12   0  -4   30.99    8.46
 -11   0   4  276.04   20.01
  11   0  -4  260.78   20.24
  10   0  -4  404.89   19.01
  10   0  -4  371.96   24.69
 -10   0   4  403.99   24.50
  -9   0   4   21.02    5.96
   9   0  -4   29.84    7.19
  -8   0   4  147.50   12.05
   8   0  -4  148.60   14.69
   7   0  -4 1249.93   58.48
  -7   0   4 1283.32   57.93
  -6   0   4  584.30   30.46
   6   0  -4  616.81   30.37
   6   0  -4  685.11   31.83
  -5   0   4 8542.08  347.66
   5   0  -4 8506.00  347.53
   5   0  -4 8221.06  347.65
   4   0  -4  354.89   18.31
  -4   0   4  340.86   18.21
   4   0  -4  374.48   18.72
   3   0  -4    4.15    2.50
  -3   0   4    2.55    2.30
  -3   0   4    0.62    1.94
   3   0  -4    2.28    2.14
   2   0  -4  233.14   13.27
  -2   0   4  258.52   13.22
   1   0  -4 1228.68   53.70
  -1   0   4 1252.36   54.24
   0   0   4   -0.08    2.71
   0   0  -4    1.83    1.85
   0   0  -4    1.46    2.00
   1   0   4   21.82    4.63
  -1   0  -4   15.00    3.27
  -1   0  -4   19.72    3.61
   2   0   4  184.84   10.73
   2   0   4  190.22   12.87
  -2   0  -4  208.32   11.26
  -2   0  -4  185.53   11.45
  -3   0  -4   76.74    7.10
   3   0   4   60.77    8.12
   3   0   4   77.11    7.33
  -3   0  -4   67.90    7.73
   4   0   4  463.52   24.49
  -4   0  -4  436.32   21.75
   4   0   4  409.82   22.47
  -4   0  -4  439.59   23.05
   5   0   4 3179.81  135.78
  -5   0  -4 3134.71  133.96
   5   0   4 3183.94  137.10
  -5   0  -4 3224.15  135.94
   6   0   4  319.65   20.28
  -6   0  -4  328.14   17.72
   6   0   4  320.58   19.73
  -6   0  -4  295.24   18.93
  -7   0  -4  160.87   13.04
   7   0   4  168.54   14.29
  -7   0  -4  173.52   12.02
   7   0   4  172.72   13.95
  -8   0  -4  367.74   23.41
  -8   0  -4  388.10   21.43
   8   0   4  359.52   23.86
   8   0   4  425.92   24.78
   9   0   4   37.99    8.55
  -9   0  -4   31.00    6.49
   9   0   4   33.08    8.05
  -9   0  -4   46.10    8.74
  10   0   4   74.29   11.80
  10   0   4   64.85   11.42
 -10   0  -4   75.62    9.93
 -10   0  -4   51.17    9.68
  11   0   4   83.09   12.45
  11   0   4   68.26   12.13
 -11   0  -4   64.61   11.91
 -12   0  -4  222.61   19.15
  12   0   4  162.78   20.25
  12   0   4  191.90   17.84
  13   0   4  269.47   23.79
 -13   0  -4  245.83   25.31
  14   0   4  134.18   19.56
 -14   0  -4  111.27   16.76
 -15   0  -4    3.30    6.67
  15   0   4    1.52    6.60
 -16   0  -4   20.98    9.65
  16   0   4   31.15   11.96
  17   0   4   18.31   10.66
 -17   0  -4   30.23   11.29
 -20  -1   4    2.53    7.30
  20  -1  -4    3.62    7.08
 -20   1   4   16.99   10.90
  20   1  -4    3.22    7.99
  19  -1  -4    0.93    6.20
 -19  -1   4    2.24    7.17
 -19   1   4    3.01    7.92
  19   1  -4    9.17    9.05
 -18  -1   4   12.71    8.82
  18  -1  -4   11.30    7.94
  18   1  -4   22.36   10.08
 -18   1   4   17.27    8.81
 -17  -1   4    9.03    7.65
  17  -1  -4    3.42    6.39
  17   1  -4    6.86    7.35
 -17   1   4   23.94    9.44
 -16  -1   4    7.12    6.65
  16  -1  -4    0.58    5.55
  16   1  -4    5.59    5.60
 -16   1   4    7.14    6.03
 -16   1   4    4.58    7.19
  15  -1  -4    6.15    7.41
 -15  -1   4    9.59    6.59
 -15   1   4   16.72    6.97
 -15   1   4   14.15    7.74
  15   1  -4   -2.85    5.87
  14  -1  -4   -1.76    4.13
 -14  -1   4   -0.78    5.17
  14   1  -4    3.75    5.84
 -14   1   4   -3.78    5.02
 -14   1   4    5.88    5.43
  13  -1  -4    2.58    5.68
 -13  -1   4   -1.13    4.49
  13   1  -4   -2.98    4.31
 -13   1   4   -0.78    5.07
  12  -1  -4   53.88   11.11
 -12  -1   4   43.74   10.40
 -12   1   4   48.91    9.76
  12   1  -4   45.29    9.89
  11  -1  -4   42.11    9.61
 -11  -1   4   36.87    8.56
  11   1  -4   49.17    9.53
 -11   1   4   55.74    9.84
 -10  -1   4   16.90    3.72
  10  -1  -4   28.92    7.99
 -10  -1   4   22.16    6.55
 -10   1   4    5.30    4.71
  10   1  -4   13.54    5.77
   9  -1  -4   63.49   10.42
  -9  -1   4   50.16    8.40
  -9  -1   4   59.01    5.49
  -9   1   4   57.89    8.78
   9   1  -4   83.23   10.73
  -8  -1   4  483.63   27.43
  -8  -1   4  514.81   24.00
  -8   1   4  525.67   27.55
   8   1  -4  506.58   28.06
   7  -1  -4   54.75    8.56
  -7  -1   4   53.14    4.87
  -7  -1   4   59.79    7.94
  -7   1   4   69.93    8.70
   7   1  -4   46.90    7.33
   7   1  -4   54.26    7.00
  -6  -1   4   12.69    4.03
  -6  -1   4   12.65    2.83
   6  -1  -4   13.86    4.76
   6   1  -4   16.89    4.62
  -6   1   4   10.45    3.60
   6   1  -4   10.21    3.37
  -5  -1   4 1926.39   85.89
  -5  -1   4 1998.52   83.95
   5  -1  -4 2076.35   86.52
   5   1  -4 1940.94   85.66
  -5   1   4 2012.60   85.81
   5   1  -4 2012.34   85.58
   4  -1  -4 3214.17  133.77
  -4  -1   4 3214.13  132.55
   4  -1  -4 3181.14  134.16
  -4  -1   4 3078.94  133.55
   4   1  -4 3151.59  133.28
   4   1  -4 3247.21  133.83
  -4   1   4 3207.53  133.72
   3  -1  -4    1.47    1.75
  -3  -1   4    3.89    2.44
  -3  -1   4   -0.53    1.90
   3  -1  -4    7.06    2.72
   3   1  -4   -1.34    2.06
  -3   1   4    4.62    1.97
  -3   1   4    4.15    2.37
   3   1  -4    2.86    2.17
  -2  -1   4  137.24    8.97
   2  -1  -4  116.10    8.32
  -2  -1   4  119.50    7.99
   2  -1  -4  141.84    7.73
   2   1  -4  119.27    8.38
  -2   1   4  141.13    8.38
   1  -1  -4  105.55    7.43
  -1  -1   4  106.25    8.18
  -1   1   4  113.00    8.03
   1   1  -4  106.97    7.60
   0  -1  -4  298.29   14.83
   0  -1   4  278.42   16.21
   0  -1  -4  296.02   15.32
   0   1  -4  293.62   15.51
   0   1   4  299.60   16.22
   0   1  -4  296.85   14.72
  -1  -1  -4  280.40   15.44
  -1  -1  -4  275.19   14.44
   1  -1   4  326.17   17.09
  -1   1  -4  273.17   14.68
  -1   1  -4  293.51   15.59
   1   1   4  295.75   16.66
   1   1   4  303.08   14.11
  -2  -1  -4   -1.56    1.50
   2  -1   4   -2.19    2.64
  -2  -1  -4    3.16    1.93
   2  -1   4   -0.99    1.54
  -2   1  -4   -3.89    1.74
  -2   1  -4    3.87    2.10
   2   1   4   -0.68    2.35
   2   1   4    1.66    2.12
  -3  -1  -4  109.16    7.03
   3  -1   4  101.38    9.44
   3  -1   4   95.82    7.76
  -3  -1  -4   86.50    9.39
  -3   1  -4  100.27    8.19
   3   1   4  110.04    9.49
  -3   1  -4  111.43    8.15
   3   1   4  105.28    7.98
  -4  -1  -4   95.45    9.73
   4  -1   4   89.41   10.00
   4  -1   4   94.76    9.58
  -4  -1  -4   81.76    6.51
   4   1   4   95.84   10.46
  -4   1  -4   99.08    8.05
   4   1   4   80.44    8.59
  -4   1  -4   95.86    7.93
   5  -1   4   48.73    7.95
  -5  -1  -4   43.70    5.35
  -5  -1  -4   41.21    6.86
   5  -1   4   45.79    7.51
   5   1   4   40.03    7.48
  -5   1  -4   56.39    7.58
   5   1   4   44.17    6.73
  -5   1  -4   49.77    6.96
  -6  -1  -4  237.42   13.37
   6  -1   4  222.78   16.41
  -6  -1  -4  178.74   14.74
   6  -1   4  262.95   17.08
  -6   1  -4  247.70   15.55
   6   1   4  222.11   15.68
   6   1   4  257.84   17.21
  -6   1  -4  243.49   14.91
  -7  -1  -4   10.84    4.54
   7  -1   4    1.31    4.02
  -7  -1  -4    3.65    2.76
   7  -1   4    5.71    4.48
  -7   1  -4    6.32    3.72
   7   1   4   -2.91    3.13
  -7   1  -4    2.69    3.27
   7   1   4    1.39    3.80
  -8  -1  -4   22.67    4.75
   8  -1   4   12.20    5.37
   8  -1   4   15.44    5.52
  -8  -1  -4   18.23    5.91
   8   1   4    5.95    4.14
  -8   1  -4   12.73    4.79
   8   1   4   10.80    5.56
  -8   1  -4   17.57    5.10
   9  -1   4   68.34   11.98
  -9  -1  -4   75.00   11.58
  -9  -1  -4   71.81    8.36
   9  -1   4   65.84   10.32
   9   1   4   58.63   10.28
   9   1   4   56.50    9.99
  -9   1  -4   49.36    9.01
  -9   1  -4   62.27    9.18
  10  -1   4    7.77    5.81
 -10  -1  -4    1.41    4.85
  10  -1   4    2.52    5.07
  10   1   4    4.43    5.12
 -10   1  -4    3.31    4.06
  10   1   4    4.87    4.77
 -10   1  -4   19.59    6.31
  11  -1   4  139.31   16.94
  11  -1   4  177.26   20.27
 -11  -1  -4  191.26   19.84
  11   1   4  177.67   19.69
 -11   1  -4  159.94   17.50
 -11   1  -4  183.11   15.12
  11   1   4  197.20   16.92
  12  -1   4  160.53   18.09
  12  -1   4  170.59   20.30
 -12  -1  -4  128.31   17.23
  12   1   4  192.20   17.51
  12   1   4  179.91   19.94
 -12   1  -4  203.93   21.38
  13  -1   4   28.44   10.49
 -13  -1  -4   21.67    7.81
  13   1   4   16.92    7.41
 -13   1  -4   10.31    7.16
  13   1   4    9.99    7.60
  14  -1   4    2.55    7.25
 -14  -1  -4   12.24    7.48
 -14   1  -4   -2.25    5.05
  14   1   4   -4.85    6.11
 -15  -1  -4    5.69    7.46
  15  -1   4    3.21    6.44
  15   1   4    2.78    8.11
 -15   1  -4   11.89    8.54
 -16  -1  -4    1.69    7.59
  16  -1   4   13.75    9.88
 -16   1  -4   16.00    9.42
  16   1   4    6.36    9.31
  17  -1   4   -1.83    8.36
 -17  -1  -4   -4.05    6.49
 -17   1  -4   -6.84    6.42
  17   1   4   12.23    9.87
  19  -2  -4    5.70    6.54
 -19  -2   4   15.34    9.02
 -19   2   4   11.99    8.63
  19   2  -4   12.64    9.54
  18  -2  -4   -2.05    5.68
 -18  -2   4   -4.34    5.44
 -18   2   4    5.75    7.38
  18   2  -4   -2.03    5.85
  17  -2  -4    0.12    7.20
 -17  -2   4   -1.30    6.63
  17   2  -4    4.83    7.84
 -17   2   4    4.48    5.83
 -17   2   4    4.43    7.14
 -16  -2   4   23.55    9.81
  16  -2  -4   12.00    7.33
  16   2  -4   21.75    9.23
 -16   2   4   14.30    7.50
 -16   2   4    4.86    6.24
 -15  -2   4   15.21    7.94
  15  -2  -4    0.73    4.89
 -15   2   4    1.15    4.46
  15   2  -4   12.65    7.80
 -15   2   4    2.35    6.26
 -14  -2   4   10.34    6.37
  14  -2  -4   16.70    7.73
 -14   2   4    7.69    6.15
 -14   2   4    6.11    5.33
  14   2  -4   18.76    8.21
  13  -2  -4   79.82   13.81
 -13  -2   4  105.91   14.94
 -13   2   4   93.65   13.10
 -13   2   4   81.54   12.94
  13   2  -4   78.35   13.45
 -12  -2   4    4.07    4.89
  12  -2  -4    2.75    5.21
 -12   2   4    4.79    5.81
  12   2  -4   -3.89    4.17
 -11  -2   4   56.46    9.71
  11  -2  -4   31.82    8.21
 -11  -2   4   42.33    6.27
  11   2  -4   35.97    8.46
 -11   2   4   48.41    8.94
  10  -2  -4   49.65    9.85
 -10  -2   4   78.00    8.27
 -10  -2   4   69.05   10.22
 -10   2   4   81.75   11.04
  10   2  -4   72.45   10.87
  -9  -2   4    2.96    4.28
  -9  -2   4    7.68    2.92
   9  -2  -4    5.60    4.10
  -9   2   4    5.54    4.00
   9   2  -4    1.71    4.57
  -8  -2   4  437.43   22.41
  -8  -2   4  472.48   25.67
   8   2  -4  436.11   25.36
   8   2  -4  420.33   22.90
  -8   2   4  450.48   24.58
  -7  -2   4  578.61   26.74
  -7  -2   4  503.74   27.67
  -7   2   4  534.14   27.51
   7   2  -4  527.89   26.38
   7   2  -4  505.15   28.11
   6  -2  -4    3.42    3.46
  -6  -2   4    2.57    3.09
  -6  -2   4    0.29    2.11
   6   2  -4    3.77    2.67
   6   2  -4    6.25    3.64
  -6   2   4    1.33    2.89
   5  -2  -4  979.59   44.57
  -5  -2   4  970.04   44.33
  -5  -2   4  913.79   43.15
   5   2  -4  970.89   44.36
  -5   2   4  967.44   43.96
   5   2  -4 1011.98   43.85
   4  -2  -4  159.46   10.01
  -4  -2   4  141.21    9.51
  -4  -2   4  137.49    9.47
   4   2  -4  141.42    9.55
   4   2  -4  134.43    9.42
  -4   2   4  152.21    9.73
  -3  -2   4  502.14   24.14
  -3  -2   4  490.69   23.42
   3  -2  -4  484.40   22.80
   3  -2  -4  481.70   24.29
   3  -2  -4  504.93   23.47
   3   2  -4  508.59   23.27
  -3   2   4  483.13   23.64
   3   2  -4  476.80   23.74
   2  -2  -4  489.93   23.72
  -2  -2   4  521.88   24.61
   2  -2  -4  505.25   23.13
  -2  -2   4  486.68   23.10
   2  -2  -4  463.26   23.85
   2   2  -4  521.52   24.27
   2   2  -4  500.35   22.83
  -1  -2   4  349.56   18.64
   1  -2  -4  351.14   18.24
   1  -2  -4  360.03   17.52
   1  -2  -4  347.36   16.69
   1   2  -4  352.96   16.30
   1   2  -4  329.89   17.89
   0  -2   4  407.88   21.75
   0  -2  -4  422.37   20.62
   0  -2  -4  417.95   19.80
   0  -2  -4  422.11   21.55
   0  -2   4  404.20   19.00
   0   2  -4  448.41   21.30
   0   2   4  396.02   19.30
  -1  -2  -4   46.51    6.61
   1  -2   4   36.74    4.18
   1  -2   4   45.33    6.55
  -1  -2  -4   48.90    6.00
  -1  -2  -4   38.14    4.27
  -1   2  -4   36.60    5.22
   1   2   4   37.95    4.51
  -1   2  -4   38.68    4.44
   2  -2   4  195.24   11.18
   2  -2   4  209.30   13.59
  -2  -2  -4  191.24   13.32
  -2  -2  -4  200.48   12.48
  -2  -2  -4  201.09   10.43
  -2   2  -4  199.58   11.19
   2   2   4  209.24   11.64
  -2   2  -4  187.02   12.46
   3  -2   4    2.98    3.17
   3  -2   4    2.81    2.35
  -3  -2  -4   -3.16    1.27
  -3  -2  -4   -0.65    1.65
   3   2   4   -2.23    2.18
  -3   2  -4    2.59    2.21
  -3   2  -4   -3.78    2.07
   3   2   4    0.00    2.52
  -4  -2  -4  616.63   27.53
   4  -2   4  635.98   32.10
  -4  -2  -4  608.10   31.13
   4  -2   4  619.47   30.07
   4   2   4  639.18   30.54
  -4   2  -4  588.46   30.58
   4   2   4  596.77   32.18
  -4   2  -4  625.31   29.69
  -5  -2  -4  484.95   21.77
  -5  -2  -4  450.58   25.43
   5  -2   4  514.22   25.60
   5  -2   4  459.05   26.25
  -5   2  -4  413.81   24.47
  -5   2  -4  478.84   24.40
   5   2   4  495.79   25.34
   5   2   4  442.12   26.38
   6  -2   4   21.09    5.79
   6  -2   4   25.26    6.20
  -6  -2  -4   18.33    5.53
  -6  -2  -4   19.46    3.39
  -6   2  -4   17.07    5.22
  -6   2  -4   22.96    5.31
   6   2   4   17.76    5.50
   6   2   4   37.76    7.40
   7  -2   4  248.06   17.53
   7  -2   4  202.36   16.51
  -7  -2  -4  261.16   17.58
  -7  -2  -4  252.44   13.16
   7   2   4  224.63   17.52
  -7   2  -4  231.32   16.08
  -7   2  -4  219.53   15.54
   7   2   4  247.98   17.08
   8  -2   4   29.13    7.93
  -8  -2  -4   58.87    7.72
   8  -2   4   46.31    8.88
  -8  -2  -4   42.49    8.52
  -8   2  -4   44.49    8.19
  -8   2  -4   50.99    8.27
   8   2   4   59.96    9.96
   8   2   4   59.06    9.66
   9  -2   4    1.29    4.29
  -9  -2  -4    2.62    4.35
   9  -2   4   -1.76    3.99
   9   2   4    3.79    5.05
   9   2   4    0.93    3.89
  -9   2  -4    3.89    4.27
  -9   2  -4    2.37    4.18
  10  -2   4   59.22   10.38
 -10  -2  -4   34.14    8.68
  10  -2   4   89.12   13.33
  10   2   4   45.05    9.59
 -10   2  -4   57.19    9.81
 -10   2  -4   48.75    8.92
  10   2   4   49.51   10.44
  11  -2   4    9.75    7.04
  11  -2   4    8.63    5.98
 -11  -2  -4   17.48    6.61
  11   2   4   17.05    8.09
  11   2   4   14.13    6.70
 -11   2  -4   15.08    6.14
 -11   2  -4   16.53    6.38
 -12  -2  -4    2.04    5.82
  12  -2   4   -3.18    6.41
 -12   2  -4    4.01    5.80
  12   2   4    1.67    5.98
 -12   2  -4   -3.31    4.83
  12   2   4   -4.81    4.79
  13  -2   4   33.77   10.59
 -13  -2  -4   36.31    9.66
  13   2   4   39.03   10.16
  13   2   4   21.98    9.68
 -13   2  -4   11.73    6.81
  14  -2   4   17.40    8.89
 -14  -2  -4   22.29    9.71
  14   2   4   39.97   11.03
 -14   2  -4   18.04    8.55
  15  -2   4   10.16    7.75
 -15  -2  -4    1.59    6.78
  15   2   4    1.94    6.31
 -15   2  -4    8.77    7.12
 -16  -2  -4    1.64    7.07
  16  -2   4   -0.84    6.57
  16   2   4    7.66    8.41
 -16   2  -4    7.77    8.28
  17  -2   4    7.22    7.67
 -17  -2  -4    4.32    8.62
 -17   2  -4   10.46    9.19
  17   2   4   14.01   10.91
  19  -3  -4    8.18    7.90
 -19  -3   4    2.61    6.58
  19   3  -4    4.40    8.67
 -19   3   4   16.71    9.50
  18  -3  -4   26.02   10.43
 -18  -3   4   37.59   11.45
 -18   3   4   19.93   10.24
  18   3  -4    8.60    8.03
 -18   3   4   23.23   10.59
  17  -3  -4    7.82    6.34
 -17  -3   4    0.65    5.89
  17   3  -4   20.93    9.51
 -17   3   4   16.04    8.33
 -17   3   4    8.57    7.00
 -16  -3   4    2.61    5.80
  16  -3  -4    2.70    6.51
  16   3  -4    1.85    5.79
 -16   3   4    3.90    5.84
 -16   3   4   -3.60    5.09
  15  -3  -4   32.02    9.38
 -15  -3   4   29.32    9.10
 -15   3   4   63.40   11.61
 -15   3   4   60.52   12.01
  15   3  -4   42.14   11.84
  14  -3  -4   -0.14    5.51
 -14  -3   4   27.02    8.55
 -14   3   4   15.59    7.18
 -14   3   4   11.10    6.13
  14   3  -4   10.49    7.32
  13  -3  -4   -2.14    4.56
 -13  -3   4    0.39    5.28
  13   3  -4   -1.06    5.42
 -13   3   4    1.67    5.11
 -13   3   4   14.30    7.00
  12  -3  -4   62.42   11.49
 -12  -3   4  119.34   15.25
  12   3  -4   76.94   12.56
 -12   3   4   95.02   13.11
 -12   3   4   88.59   12.88
  11  -3  -4  158.38   18.47
 -11  -3   4  199.80   14.12
 -11  -3   4  198.50   16.73
  11   3  -4  209.92   17.52
 -11   3   4  208.88   16.43
 -10  -3   4   22.17    6.62
 -10  -3   4   28.40    5.58
  10  -3  -4   22.04    7.12
 -10   3   4   37.27    7.85
  10   3  -4   25.10    7.15
  -9  -3   4  727.66   36.94
  -9  -3   4  756.49   39.38
   9  -3  -4  789.46   40.61
  -9   3   4  748.38   38.35
   9   3  -4  780.04   40.28
   9   3  -4  781.42   36.49
   8  -3  -4  545.95   30.10
  -8  -3   4  499.75   29.02
  -8  -3   4  554.92   27.97
  -8   3   4  529.67   28.42
   8   3  -4  554.80   27.02
   8   3  -4  552.07   29.95
  -7  -3   4  185.82   12.27
  -7  -3   4  165.53   13.03
   7  -3  -4  195.06   13.69
   7   3  -4  167.99   13.26
   7   3  -4  155.73   10.93
  -7   3   4  171.79   12.29
  -6  -3   4  971.69   45.12
   6  -3  -4  956.68   45.88
  -6  -3   4  986.20   44.90
   6   3  -4  938.16   45.42
  -6   3   4  988.80   44.61
   6   3  -4  946.78   43.77
  -5  -3   4  377.63   19.62
  -5  -3   4  331.69   18.85
   5  -3  -4  346.14   16.80
   5   3  -4  346.95   19.36
  -5   3   4  347.01   18.63
   4  -3  -4  247.87   13.78
  -4  -3   4  271.55   15.76
   4  -3  -4  269.17   15.55
  -4  -3   4  271.21   14.91
   4   3  -4  283.15   15.04
   4   3  -4  255.71   15.27
  -4   3   4  275.17   14.89
  -3  -3   4 1699.17   73.50
   3  -3  -4 1653.96   71.93
   3  -3  -4 1702.46   72.64
  -3  -3   4 1692.75   71.70
   3   3  -4 1654.45   72.44
   3   3  -4 1646.19   72.22
   2  -3  -4 1029.05   46.33
   2  -3  -4 1025.45   45.97
  -2  -3   4 1028.30   47.31
  -2  -3   4 1038.63   44.86
   2   3  -4 1035.86   45.53
   2   3  -4 1039.06   46.43
   1  -3  -4   48.91    6.34
  -1  -3   4   49.59    5.49
  -1  -3   4   46.49    6.43
  -1  -3   4   62.33    4.67
   1  -3  -4   55.37    5.95
   1   3  -4   60.20    6.99
   0  -3  -4 1036.36   47.35
   0  -3   4 1014.16   44.96
   0  -3  -4 1008.40   45.77
   0  -3  -4 1020.57   44.94
   0  -3   4  995.74   47.27
   0   3   4 1043.45   45.45
   0   3  -4 1063.78   46.82
  -1  -3  -4  872.26   41.63
  -1  -3  -4  961.71   40.05
   1  -3   4  911.04   43.16
   1  -3   4  876.63   40.60
  -1  -3  -4  960.42   43.74
  -1   3  -4  896.06   42.29
  -1   3  -4  918.23   39.63
   1   3   4  918.67   41.11
  -2  -3  -4   94.18   10.34
  -2  -3  -4  100.02    6.06
   2  -3   4   97.35    7.37
  -2  -3  -4  105.61    8.34
   2  -3   4   90.89    9.84
  -2   3  -4   71.34    8.32
   2   3   4   80.35    7.16
  -2   3  -4   88.18    6.29
   3  -3   4  846.80   42.14
  -3  -3  -4  875.75   41.30
   3  -3   4  854.58   40.08
  -3  -3  -4  864.60   42.85
   3   3   4  898.01   40.67
  -3   3  -4  898.95   39.11
  -3   3  -4  843.94   41.32
   4  -3   4  314.11   19.57
  -4  -3  -4  341.09   19.20
  -4  -3  -4  334.55   20.48
   4  -3   4  301.58   17.81
  -4   3  -4  307.11   16.63
   4   3   4  301.98   18.00
  -4   3  -4  279.14   18.20
  -5  -3  -4   88.47   10.79
   5  -3   4   96.25   11.15
  -5  -3  -4   91.73   11.41
   5  -3   4   90.00   10.02
  -5   3  -4   97.72    8.17
   5   3   4   91.10   10.30
  -5   3  -4   98.86   10.96
   6  -3   4  469.63   27.39
   6  -3   4  506.90   26.71
  -6  -3  -4  485.93   28.32
  -6  -3  -4  486.52   27.39
  -6  -3  -4  481.38   21.64
  -6   3  -4  483.07   25.13
   6   3   4  479.20   26.89
  -6   3  -4  436.64   26.22
  -7  -3  -4  202.92   15.63
   7  -3   4  203.36   15.27
   7  -3   4  233.21   16.41
   7   3   4  185.63   15.87
  -7   3  -4  195.40   13.88
  -7   3  -4  172.12   14.52
   7   3   4  207.50   15.72
   8  -3   4   48.31    8.79
   8  -3   4   46.83    9.15
  -8  -3  -4   20.79    6.45
   8   3   4   46.86    9.16
   8   3   4   37.09    8.43
  -8   3  -4   57.21    9.05
  -8   3  -4   44.16    7.40
  -9  -3  -4  352.07   23.95
   9  -3   4  400.33   24.72
   9  -3   4  381.72   23.86
   9   3   4  352.68   23.99
  -9   3  -4  358.48   23.16
  -9   3  -4  327.93   21.91
   9   3   4  329.40   24.24
 -10  -3  -4   47.42    9.55
  10  -3   4   58.71   10.90
  10  -3   4   46.86    9.36
  10   3   4   38.29    9.66
 -10   3  -4   52.39    9.39
  10   3   4   48.27   10.68
 -10   3  -4   44.17    9.27
  11  -3   4  164.52   19.15
  11  -3   4  185.47   16.94
 -11  -3  -4  195.47   20.43
 -11   3  -4  219.35   17.81
  11   3   4  196.38   20.97
  11   3   4  192.41   20.60
 -11   3  -4  194.09   16.96
 -12  -3  -4  135.79   17.73
  12  -3   4  138.09   17.81
  12   3   4  154.68   18.69
  12   3   4  162.33   19.65
 -12   3  -4  169.90   18.51
 -12   3  -4  127.90   16.25
 -13  -3  -4    3.95    5.79
  13  -3   4   -1.56    5.99
 -13   3  -4    8.65    6.18
  13   3   4   -5.22    4.64
 -13   3  -4    8.87    6.61
  13   3   4   13.50    8.34
 -14  -3  -4    2.60    5.78
  14  -3   4    9.44    7.34
 -14   3  -4   10.49    6.95
  14   3   4   21.31    9.59
  15  -3   4   41.05   11.59
 -15  -3  -4   25.69   10.15
  15   3   4   52.95   13.78
 -15   3  -4   38.40   10.71
  16  -3   4    0.04    7.42
 -16  -3  -4   10.82    7.89
  16   3   4   13.03    9.81
 -16   3  -4   22.03    9.27
 -17  -3  -4   -7.08    5.47
  17  -3   4   11.21    9.39
  17   3   4   -0.69    8.09
 -17   3  -4  -12.87    7.00
  19  -4  -4    4.79    6.64
 -19  -4   4    0.71    7.25
  19   4  -4   -4.52    7.63
 -19   4   4    8.53    8.58
 -18  -4   4    0.70    6.17
  18  -4  -4   -3.40    5.71
  18   4  -4   -2.31    7.13
 -18   4   4   -3.51    6.93
 -18   4   4    9.24    8.30
  17  -4  -4   11.01    7.52
 -17  -4   4   -0.53    6.01
 -17   4   4    6.00    7.09
  17   4  -4    8.69    8.39
 -17   4   4   -6.20    6.01
  16  -4  -4    2.47    6.33
 -16  -4   4    4.79    6.11
 -16   4   4   -0.25    6.66
  16   4  -4   10.13    7.67
 -16   4   4    0.36    5.48
  15  -4  -4    2.37    5.47
 -15  -4   4   10.16    7.04
 -15   4   4    0.85    6.06
  15   4  -4   -8.42    4.56
 -15   4   4    2.91    6.11
 -14  -4   4   15.74    7.51
  14  -4  -4   19.12    8.57
 -14   4   4   23.92    8.02
 -14   4   4    3.68    6.11
  14   4  -4   11.65    7.56
 -13  -4   4   24.37    8.06
  13  -4  -4   11.49    7.22
 -13   4   4   14.20    7.15
 -13   4   4   24.67    7.89
  13   4  -4    2.70    6.00
 -12  -4   4   10.47    6.18
  12  -4  -4    3.71    5.05
 -12  -4   4   10.65    4.85
 -12   4   4    3.35    4.59
 -12   4   4   15.98    6.66
  12   4  -4    7.43    5.92
  11  -4  -4    1.77    3.94
 -11  -4   4    6.05    4.74
 -11  -4   4   -1.77    2.95
 -11   4   4   -0.68    3.94
 -11   4   4    3.41    4.76
  11   4  -4    0.73    5.22
 -10  -4   4  270.15   17.83
  10  -4  -4  282.63   20.50
 -10  -4   4  287.07   19.89
  10   4  -4  272.76   16.10
 -10   4   4  278.42   18.68
  10   4  -4  227.75   19.22
   9  -4  -4   27.73    7.23
  -9  -4   4   13.90    6.07
  -9  -4   4   29.65    6.32
   9   4  -4   23.99    6.98
  -9   4   4   26.73    6.25
   9   4  -4   21.41    4.57
  -8  -4   4    0.57    2.79
  -8  -4   4   -1.79    3.61
   8  -4  -4    0.27    3.41
   8  -4  -4   -0.43    1.64
   8   4  -4   -1.09    2.22
   8   4  -4    2.20    4.10
  -8   4   4    3.31    3.46
   7  -4  -4  166.62    9.64
  -7  -4   4  146.74   12.56
  -7  -4   4  140.70   12.06
  -7   4   4  200.51   12.58
   7   4  -4  153.88   13.03
   7   4  -4  169.52   11.16
  -6  -4   4   13.37    4.44
  -6  -4   4    9.88    4.11
   6  -4  -4   11.28    4.41
   6  -4  -4    9.72    2.83
  -6   4   4    8.92    3.37
   6   4  -4    7.11    4.09
   6   4  -4    9.88    3.44
  -5  -4   4   79.13    8.15
   5  -4  -4   78.00    6.38
   5  -4  -4   60.68    8.25
  -5  -4   4   60.69    8.54
  -5   4   4   64.92    7.43
   5   4  -4   68.79    8.39
   5   4  -4   69.89    7.61
   4  -4  -4   24.00    4.36
  -4  -4   4   20.58    4.23
  -4  -4   4   27.77    5.34
   4  -4  -4   15.27    4.36
   4   4  -4   20.38    4.83
  -4   4   4   27.90    4.57
   4   4  -4   26.02    4.73
  -3  -4   4    2.17    2.27
   3  -4  -4   -0.29    2.61
   3  -4  -4   -0.74    2.18
  -3  -4   4   -2.16    2.25
   3   4  -4    5.50    2.81
   3   4  -4    3.59    2.53
  -2  -4   4   74.12    5.64
   2  -4  -4   68.90    7.87
   2  -4  -4   74.15    7.87
   2   4  -4   75.47    7.75
   2   4  -4   89.05    8.64
   1  -4  -4   17.86    4.13
  -1  -4   4   27.66    3.37
  -1  -4   4   26.97    4.68
   1  -4  -4   26.21    5.13
  -1  -4   4   28.42    5.42
   1   4  -4   26.95    5.05
   0  -4   4   38.59    5.35
   0  -4   4   34.12    3.50
   0  -4  -4   40.47    5.44
   0  -4   4   41.47    6.66
   0  -4  -4   30.30    6.08
   0   4  -4   32.61    5.97
  -1  -4  -4    3.67    3.50
   1  -4   4    5.88    4.02
  -1  -4  -4    5.56    2.82
   1  -4   4    9.15    3.10
  -1   4  -4    9.55    3.96
   1   4   4    8.59    3.26
  -2  -4  -4   73.25    8.34
   2  -4   4   72.49    9.20
  -2  -4  -4   73.92    9.64
   2  -4   4   77.53    8.00
  -2   4  -4   60.79    8.40
   2   4   4   68.67    7.82
  -2   4  -4   77.02    5.29
  -3  -4  -4   23.12    5.84
  -3  -4  -4   42.98    6.50
   3  -4   4   28.31    5.23
   3  -4   4   29.48    6.35
   3   4   4   35.36    6.00
  -3   4  -4   33.41    4.23
  -3   4  -4   36.18    6.89
  -4  -4  -4   25.27    5.75
   4  -4   4   20.40    5.50
   4  -4   4   13.32    4.37
  -4  -4  -4   29.75    7.07
   4   4   4   12.61    4.30
  -4   4  -4   27.57    4.31
  -4   4  -4   16.33    5.28
   5  -4   4  123.65   13.23
  -5  -4  -4  128.99   13.30
   5  -4   4  137.41   11.24
  -5  -4  -4  125.70   14.00
   5   4   4  108.04   11.61
  -5   4  -4  119.34    8.95
  -5   4  -4  113.33   12.77
   6  -4   4   36.66    7.73
  -6  -4  -4   34.26    8.09
   6  -4   4   30.21    6.74
  -6  -4  -4   33.16    7.10
   6   4   4   45.35    8.06
  -6   4  -4   26.86    5.10
  -6   4  -4   35.88    7.43
  -7  -4  -4   11.28    5.31
   7  -4   4    1.31    4.14
   7  -4   4    7.44    4.68
  -7  -4  -4    5.98    4.66
  -7   4  -4   10.51    5.27
   7   4   4    4.50    4.72
  -7   4  -4    6.44    3.87
  -8  -4  -4   50.66   10.19
   8  -4   4   45.02    9.28
  -8  -4  -4   55.02    9.58
   8  -4   4   60.64   10.52
  -8   4  -4   49.25    8.94
  -8   4  -4   57.65    8.52
   8   4   4   39.37    8.70
   9  -4   4   39.39    8.97
   9  -4   4   35.57    8.51
  -9  -4  -4   30.84    7.81
  -9   4  -4   17.44    6.62
   9   4   4   36.36    8.66
  -9   4  -4   43.30    7.65
   9   4   4   42.94    9.49
 -10  -4  -4   10.05    5.67
  10  -4   4    5.74    5.40
  10  -4   4   -1.04    5.03
  10   4   4    3.97    4.73
  10   4   4    2.12    5.54
 -10   4  -4   15.32    6.47
 -10   4  -4    2.37    4.14
  11  -4   4  101.92   14.77
 -11  -4  -4  131.04   16.59
  11  -4   4  118.96   15.36
  11   4   4  103.44   15.27
 -11   4  -4  107.00   13.62
  11   4   4   69.76   13.19
 -11   4  -4  116.49   15.10
 -12  -4  -4   70.08   13.08
  12  -4   4   43.39   10.81
 -12   4  -4  106.30   15.05
 -12   4  -4   84.61   12.75
  12   4   4   38.57   10.83
  12   4   4   76.49   13.84
  13  -4   4   12.89    7.27
 -13  -4  -4   24.73    9.72
  13   4   4   41.06   11.41
 -13   4  -4   24.93    8.27
  13   4   4   34.45    9.93
 -13   4  -4   40.06   10.49
  14  -4   4    6.33    7.33
 -14  -4  -4    3.92    7.29
  14   4   4    8.02    7.42
 -14   4  -4   10.12    7.41
 -14   4  -4   12.81    8.21
  14   4   4    8.83    7.70
  15  -4   4   -5.52    6.48
 -15  -4  -4    3.86    6.68
 -15   4  -4    2.34    6.69
  15   4   4   -9.05    6.39
  16  -4   4   -3.42    7.35
 -16  -4  -4    3.96    7.19
  16   4   4   -1.73    7.83
  19  -5  -4    2.66    8.28
 -19  -5   4   10.17    8.21
 -19   5   4    3.42    8.47
 -19   5   4    5.46    8.54
  19   5  -4    3.31    7.91
  18  -5  -4   11.07    7.74
 -18  -5   4   -3.12    6.08
  18   5  -4   11.25    8.60
 -18   5   4    2.57    8.35
 -18   5   4   27.82   10.01
  17  -5  -4    2.69    7.25
 -17  -5   4   -7.13    4.83
 -17   5   4    5.75    6.80
  17   5  -4    0.77    8.22
 -17   5   4   -5.47    6.08
  16  -5  -4    2.75    6.25
 -16  -5   4    6.30    7.25
 -16   5   4   -3.78    5.54
  16   5  -4    4.37    7.01
 -16   5   4    8.58    7.96
 -15  -5   4   24.80    8.43
  15  -5  -4   41.80   10.78
 -15   5   4   34.08    9.79
 -15   5   4   21.61    9.10
  15   5  -4   28.65   10.77
 -14  -5   4   18.18    7.81
  14  -5  -4   18.63    7.97
 -14   5   4   40.71   10.25
 -14   5   4   13.01    7.63
  14   5  -4   21.68    8.85
  13  -5  -4    1.31    5.55
 -13  -5   4    5.34    5.58
 -13   5   4    2.27    5.52
 -13   5   4   10.25    6.18
  13   5  -4   11.74    6.94
  12  -5  -4   20.41    7.67
 -12  -5   4   36.51    8.93
 -12  -5   4   35.62    7.90
 -12   5   4   21.94    7.31
 -12   5   4   58.57   11.37
  12   5  -4   33.15    9.14
 -11  -5   4   47.25    8.70
  11  -5  -4   68.44   12.25
 -11  -5   4   46.73    9.98
 -11   5   4   45.77    9.83
  11   5  -4   45.14   10.28
 -11   5   4   52.70    9.80
 -10  -5   4   63.50   10.18
  10  -5  -4   35.82    8.24
 -10  -5   4   51.68    9.09
  10   5  -4   58.37    7.89
 -10   5   4   71.03    9.97
  10   5  -4   65.76   11.33
 -10   5   4   53.33   10.39
  -9  -5   4  181.49   14.85
  -9  -5   4  164.34   14.63
   9   5  -4  217.13   16.82
   9   5  -4  192.60   12.33
  -9   5   4  168.98   15.50
  -9   5   4  191.02   14.10
   8  -5  -4  220.47   12.56
  -8  -5   4  221.48   16.37
  -8  -5   4  184.43   14.74
   8  -5  -4  183.58   15.94
   8   5  -4  188.34   15.77
   8   5  -4  182.46   12.46
  -8   5   4  194.44   13.94
  -7  -5   4   45.01    8.07
  -7  -5   4   47.14    7.92
   7  -5  -4   45.56    6.08
   7  -5  -4   41.64    7.97
   7   5  -4   45.06    6.37
  -7   5   4   43.08    6.65
   7   5  -4   29.55    7.06
   6  -5  -4  178.87   14.02
   6  -5  -4  180.33   11.65
  -6  -5   4  166.99   12.57
  -6  -5   4  165.88   13.51
  -6   5   4  169.86   11.55
   6   5  -4  175.83   11.65
   6   5  -4  165.91   13.39
   5  -5  -4  191.39   14.32
  -5  -5   4  175.15   12.79
   5  -5  -4  219.79   13.19
  -5  -5   4  185.46   14.55
   5   5  -4  213.22   12.88
  -5   5   4  194.34   12.22
   5   5  -4  200.23   14.37
  -4  -5   4    9.98    4.48
   4  -5  -4    1.79    3.11
   4  -5  -4    6.56    3.39
  -4  -5   4    8.01    3.10
   4   5  -4    2.69    2.84
  -4   5   4    2.98    2.46
   4   5  -4    5.16    3.43
  -3  -5   4  276.91   14.59
   3  -5  -4  270.85   16.89
   3  -5  -4  274.16   16.91
  -3  -5   4  268.17   17.84
   3   5  -4  269.17   15.99
   3   5  -4  274.15   16.41
  -2  -5   4  362.07   21.99
   2  -5  -4  377.95   21.02
  -2  -5   4  366.16   17.92
   2  -5  -4  387.24   21.56
   2   5  -4  374.04   20.36
   2   5  -4  373.91   20.60
  -1  -5   4   41.19    7.17
  -1  -5   4   65.59    7.89
   1  -5  -4   46.47    7.39
   1  -5  -4   47.98    6.93
  -1  -5   4   67.61    4.62
   1   5  -4   54.51    7.22
   0  -5   4  856.10   42.76
   0  -5  -4  864.70   42.95
   0  -5  -4  892.89   40.31
   0  -5   4  835.07   40.60
   0  -5  -4  911.70   41.63
   0   5  -4  855.08   41.67
  -1  -5  -4  337.08   19.17
   1  -5   4  355.11   21.34
  -1  -5  -4  353.83   21.84
   1  -5   4  368.08   19.90
   1   5   4  346.72   19.94
  -1   5  -4  353.19   20.75
   2  -5   4   41.04    6.49
  -2  -5  -4   40.65    6.73
  -2  -5  -4   60.67    8.99
   2  -5   4   45.02    7.59
  -2   5  -4   37.67    7.20
   2   5   4   30.96    5.99
  -3  -5  -4  739.60   36.62
  -3  -5  -4  761.59   39.00
   3  -5   4  747.07   38.07
   3  -5   4  690.37   35.83
  -3   5  -4  734.55   32.45
   3   5   4  770.33   36.95
   3   5   4  723.03   31.85
  -3   5  -4  720.11   37.27
   4  -5   4   -2.05    3.51
   4  -5   4    3.49    3.09
  -4  -5  -4    0.81    3.36
  -4  -5  -4   -2.84    3.10
  -4   5  -4   -5.26    2.75
  -4   5  -4   -2.39    1.55
   4   5   4   -1.48    2.91
  -5  -5  -4   -4.81    2.20
   5  -5   4   -0.75    4.20
   5  -5   4    1.81    3.34
  -5  -5  -4   -3.72    2.83
   5   5   4    0.50    3.27
  -5   5  -4   -3.88    3.02
  -5   5  -4    5.26    2.79
   6  -5   4  120.17   13.22
  -6  -5  -4  144.64   14.90
   6  -5   4  130.88   14.26
  -6  -5  -4  138.14   16.06
   6   5   4  153.03   13.07
  -6   5  -4  117.70    9.43
  -6   5  -4  135.82   15.01
  -7  -5  -4  184.98   16.46
   7  -5   4  171.84   15.05
   7  -5   4  182.11   15.24
  -7  -5  -4  174.97   14.86
  -7   5  -4  153.69   16.22
   7   5   4  175.68   14.72
  -7   5  -4  144.78   11.60
   8  -5   4   25.36    7.32
   8  -5   4   16.42    6.40
  -8  -5  -4   18.35    6.82
  -8  -5  -4   15.86    6.54
  -8   5  -4   26.38    5.83
   8   5   4   14.73    6.31
  -8   5  -4   19.86    6.89
  -9  -5  -4  156.75   18.98
  -9  -5  -4  164.59   18.57
   9  -5   4  200.59   17.09
   9  -5   4  217.65   18.39
  -9   5  -4  177.52   18.57
   9   5   4  227.59   18.49
  -9   5  -4  203.62   14.88
  10  -5   4   28.79    8.57
 -10  -5  -4   25.47    7.94
  10  -5   4   29.88    8.61
 -10   5  -4   39.39    8.24
 -10   5  -4    8.08    6.00
  10   5   4    8.01    6.77
  11  -5   4  157.93   19.22
 -11  -5  -4  130.24   17.19
  11   5   4  122.79   17.07
  11   5   4  115.81   16.75
 -11   5  -4   91.99   13.03
 -11   5  -4   93.88   14.43
 -12  -5  -4    3.33    6.20
  12  -5   4   -5.24    5.57
  12   5   4    3.22    6.63
 -12   5  -4   -2.22    5.98
  12   5   4   -3.82    4.99
  13  -5   4    5.61    7.79
 -13  -5  -4    3.29    6.97
  13   5   4   -2.88    6.03
  13   5   4    9.37    7.49
 -13   5  -4    6.18    7.06
 -14  -5  -4    9.18    7.36
  14  -5   4   44.98   12.65
  14   5   4   42.52   11.55
 -14   5  -4   48.36   12.15
  14   5   4   41.29   12.56
 -15  -5  -4   17.09    9.24
  15  -5   4   -0.84    7.68
 -15   5  -4   16.56    9.41
  15   5   4   -6.13    7.51
 -16  -5  -4    3.04    7.84
  16  -5   4    1.38    7.84
  16   5   4    8.61    8.29
 -18  -6   4   -0.12    5.56
  18  -6  -4    4.15    8.48
 -18   6   4    1.61    7.86
  18   6  -4   -7.57    6.99
 -17  -6   4   -3.22    6.49
  17  -6  -4   17.23    9.80
 -17   6   4   -3.09    6.58
  17   6  -4   -7.78    6.75
  16  -6  -4   20.38    9.81
 -16  -6   4   15.03    8.10
  16   6  -4   10.65    8.11
 -16   6   4    4.32    7.48
  15  -6  -4    7.33    8.11
 -15  -6   4    8.60    6.92
 -15   6   4   -1.34    5.98
  15   6  -4   -3.74    6.24
 -15   6   4    4.28    6.43
  14  -6  -4   22.20    9.23
 -14  -6   4   47.50   11.09
 -14   6   4   39.66    9.68
 -14   6   4   39.88   10.71
  14   6  -4   41.77   11.48
  13  -6  -4   61.41   12.94
 -13  -6   4  113.73   16.09
 -13  -6   4   75.85   11.82
 -13   6   4  112.16   16.51
 -13   6   4   94.62   13.30
  13   6  -4  100.05   16.02
 -12  -6   4    3.45    5.11
 -12  -6   4    0.59    4.47
  12  -6  -4    1.65    5.20
 -12   6   4    5.14    5.56
  12   6  -4    2.18    5.40
 -12   6   4   -2.02    4.85
 -11  -6   4   40.29    9.28
 -11  -6   4   30.80    8.22
  11  -6  -4   29.86    8.41
 -11   6   4   59.44    9.99
 -11   6   4   63.70   12.01
  11   6  -4   66.48   12.10
  10  -6  -4  101.75   14.44
 -10  -6   4  118.88   14.64
 -10  -6   4  136.94   15.37
 -10   6   4  129.21   13.45
 -10   6   4  129.63   15.84
  10   6  -4  128.16   15.48
   9  -6  -4    8.04    5.53
  -9  -6   4   11.84    5.99
  -9  -6   4    6.88    4.74
  -9   6   4    6.82    4.09
   9   6  -4    5.29    4.91
   9   6  -4    8.76    3.95
  -9   6   4    4.08    4.38
   8  -6  -4  588.63   35.25
  -8  -6   4  555.33   32.63
   8  -6  -4  673.05   31.70
  -8  -6   4  691.55   36.54
  -8   6   4  611.81   35.21
  -8   6   4  612.54   31.73
   8   6  -4  640.68   30.68
   8   6  -4  601.73   34.87
  -7  -6   4  563.06   28.82
   7  -6  -4  567.00   27.90
  -7  -6   4  517.44   30.66
   7  -6  -4  479.17   29.89
   7   6  -4  507.05   26.41
  -7   6   4  536.04   30.87
  -7   6   4  529.97   27.03
   7   6  -4  489.81   29.52
  -6  -6   4   42.90    7.06
   6  -6  -4   68.08   10.16
   6  -6  -4   62.55    8.09
  -6  -6   4   53.26    9.55
   6   6  -4   68.69   10.10
  -6   6   4   56.28    7.08
   6   6  -4   54.57    7.14
  -6   6   4   68.85   10.52
  -5  -6   4  241.55   15.08
   5  -6  -4  249.72   17.32
  -5  -6   4  235.19   17.84
  -5   6   4  245.75   14.30
  -5   6   4  246.66   17.14
   5   6  -4  232.88   14.81
   5   6  -4  244.50   16.92
   4  -6  -4  549.89   28.31
   4  -6  -4  517.78   28.73
  -4  -6   4  521.66   25.85
  -4  -6   4  529.00   29.73
  -4   6   4  532.16   25.60
   4   6  -4  501.45   28.15
   4   6  -4  500.20   26.58
  -4   6   4  512.76   28.46
  -3  -6   4   -0.41    2.42
   3  -6  -4    6.41    3.83
   3  -6  -4   -0.14    2.74
  -3  -6   4    2.43    3.83
  -3   6   4    1.67    2.97
   3   6  -4   -0.79    2.93
   3   6  -4   -0.74    2.43
   2  -6  -4  263.60   17.83
  -2  -6   4  268.16   18.49
  -2  -6   4  264.44   13.67
   2  -6  -4  266.70   17.22
   2   6  -4  271.38   16.98
  -2   6   4  257.70   16.35
   2   6  -4  257.97   16.56
   1  -6  -4  166.19   13.14
  -1  -6   4  185.63   13.34
  -1  -6   4  175.93   14.47
   1  -6  -4  176.90   14.05
  -1  -6   4  171.97    9.22
  -1   6   4  191.52   12.38
   1   6  -4  177.19   12.96
   0  -6  -4  115.70    8.88
   0  -6   4   97.70   10.71
   0  -6  -4  105.60   12.53
   0  -6  -4  110.95   11.84
   0  -6   4   86.83   11.74
   0   6   4   98.88    8.37
   0   6  -4  133.38   12.80
   1  -6   4  146.07   11.45
   1  -6   4  156.64   13.14
  -1  -6  -4  121.08   10.00
  -1  -6  -4  113.85   13.55
   1   6   4  123.03   10.92
   1   6   4  141.17    9.27
  -1   6  -4  142.26   12.03
  -2  -6  -4  563.04   29.04
  -2  -6  -4  562.82   32.33
   2  -6   4  549.67   31.39
   2  -6   4  574.23   29.95
  -2   6  -4  593.22   31.23
   2   6   4  586.67   30.39
   2   6   4  545.69   26.27
  -3  -6  -4  114.78   11.81
  -3  -6  -4  112.31   13.65
   3  -6   4  102.66   12.39
   3  -6   4  105.29   11.62
  -3   6  -4   96.71   12.17
   3   6   4   93.37   11.15
  -3   6  -4  109.86    6.35
   3   6   4  113.24    6.97
   4  -6   4  621.20   32.94
   4  -6   4  622.65   34.24
  -4  -6  -4  622.85   35.58
  -4  -6  -4  626.63   32.82
  -4   6  -4  581.77   33.65
  -4   6  -4  635.65   28.05
   4   6   4  607.19   33.16
  -5  -6  -4  615.54   33.22
   5  -6   4  558.96   32.19
   5  -6   4  583.14   33.50
  -5  -6  -4  622.59   35.59
   5   6   4  612.39   33.39
  -5   6  -4  606.39   33.85
  -5   6  -4  604.84   28.17
  -6  -6  -4   20.04    7.12
   6  -6   4   21.19    6.88
   6  -6   4   20.72    6.15
  -6  -6  -4   17.09    6.30
  -6   6  -4   40.14    8.40
   6   6   4   26.30    6.87
  -6   6  -4   17.82    4.35
  -7  -6  -4  276.92   20.83
   7  -6   4  304.80   21.45
  -7  -6  -4  282.27   22.69
   7  -6   4  319.48   21.58
  -7   6  -4  309.36   21.88
   7   6   4  291.04   21.06
  -8  -6  -4  362.45   24.23
   8  -6   4  327.12   23.56
  -8  -6  -4  364.70   26.19
   8  -6   4  327.01   23.66
   8   6   4  293.91   22.64
  -8   6  -4  357.39   24.39
   9  -6   4   42.00    9.53
   9  -6   4   61.66   11.35
  -9  -6  -4   41.46   10.80
  -9  -6  -4   48.57   10.29
  -9   6  -4   50.28   10.64
   9   6   4   52.20   10.80
 -10  -6  -4   17.96    8.47
 -10  -6  -4   53.68   11.07
  10  -6   4   33.86   10.03
  10  -6   4   30.27    8.78
 -10   6  -4   36.45    9.89
  10   6   4   36.22   10.00
  11  -6   4    9.69    7.47
 -11  -6  -4   -5.16    5.33
 -11  -6  -4    3.68    5.35
 -11   6  -4   -3.20    5.09
  11   6   4    1.48    6.15
  12  -6   4   78.38   13.97
 -12  -6  -4   42.83   10.99
  12   6   4   51.69   12.58
 -12   6  -4   55.69   12.43
  12   6   4   37.78   10.83
 -13  -6  -4  105.97   17.68
  13  -6   4  126.43   19.43
  13   6   4  120.03   19.37
 -13   6  -4  160.92   20.22
  13   6   4  187.47   22.76
 -14  -6  -4    8.29    6.74
  14  -6   4   26.43   11.06
 -14   6  -4   22.99   10.16
  14   6   4   25.17   10.85
  14   6   4   26.72   10.21
  15  -6   4   -2.16    7.94
 -15  -6  -4    0.81    6.83
 -15   6  -4    4.30    8.66
  15   6   4  -11.52    6.19
  16  -6   4    0.85    8.72
 -16  -6  -4    3.52    8.02
  16   6   4   -3.29    9.17
 -16   6  -4   15.99   10.83
  18  -7  -4    1.11    7.90
 -18  -7   4   -5.16    7.27
 -18   7   4   -3.54    8.14
  18   7  -4    4.85    9.35
 -17  -7   4   -1.14    6.41
  17  -7  -4    2.50    7.59
 -17   7   4    9.62    9.87
  17   7  -4   -2.77    6.77
  16  -7  -4    9.76    8.69
 -16  -7   4    3.31    6.30
 -16   7   4    9.61    9.17
  16   7  -4   12.70    8.96
  15  -7  -4   -5.73    6.44
 -15  -7   4   -9.87    3.87
 -15   7   4   -1.50    7.27
  15   7  -4    3.63    7.51
  14  -7  -4   10.25    7.34
 -14  -7   4    3.74    6.44
 -14   7   4    4.70    7.22
  14   7  -4    0.96    7.18
 -13  -7   4    5.58    6.28
 -13  -7   4    3.70    5.20
  13  -7  -4    0.74    5.42
  13   7  -4   -0.15    5.23
 -13   7   4   -2.40    5.36
  12  -7  -4   20.69    8.70
 -12  -7   4    7.90    5.53
 -12  -7   4   18.74    7.80
 -12   7   4    2.70    6.40
  12   7  -4    7.15    6.83
  11  -7  -4    0.18    5.73
 -11  -7   4    3.18    4.41
 -11  -7   4    4.66    4.72
  11   7  -4   -4.40    4.60
 -11   7   4   -1.89    5.31
 -11   7   4    2.82    5.40
  10  -7  -4    2.84    5.54
 -10  -7   4    4.09    4.95
 -10  -7   4   11.07    5.25
 -10   7   4   -0.14    4.46
 -10   7   4    4.11    4.85
  10   7  -4    3.87    4.90
  -9  -7   4   -0.34    3.72
  -9  -7   4   11.55    5.15
   9  -7  -4    9.71    5.71
   9   7  -4   -5.19    4.16
  -9   7   4   -3.43    3.57
  -9   7   4    9.76    6.01
   8  -7  -4    4.75    4.47
   8  -7  -4   19.08    5.80
  -8  -7   4    4.88    4.50
  -8  -7   4    8.53    5.60
  -8   7   4   12.91    5.96
   8   7  -4   17.16    4.46
  -8   7   4    5.96    4.13
   8   7  -4   16.72    6.17
  -7  -7   4   99.22   13.37
  -7  -7   4   92.34   10.70
   7  -7  -4   89.07   10.81
   7  -7  -4   78.52   12.02
   7   7  -4   73.50    8.80
   7   7  -4   87.24   12.17
  -7   7   4   76.76   12.02
  -7   7   4   92.11    9.48
  -6  -7   4   53.87   10.07
   6  -7  -4   36.83    7.31
  -6  -7   4   45.97    7.02
   6  -7  -4   29.42    7.11
  -6   7   4   46.12    8.97
   6   7  -4   30.32    7.49
  -6   7   4   28.42    5.35
   6   7  -4   36.34    6.20
  -5  -7   4    3.72    3.06
  -5  -7   4   -4.67    3.13
   5  -7  -4    4.80    3.53
   5  -7  -4   -0.14    3.11
   5   7  -4    0.82    3.48
  -5   7   4   -0.77    3.24
   5   7  -4    6.05    3.24
  -5   7   4    1.68    2.55
  -4  -7   4  146.70   10.56
   4  -7  -4  134.66   14.51
  -4  -7   4  172.25   15.22
   4  -7  -4  166.14   13.59
   4   7  -4  189.08   12.60
  -4   7   4  166.61   10.71
   4   7  -4  148.21   13.29
  -4   7   4  153.66   13.15
  -3  -7   4   42.39    5.43
   3  -7  -4   37.06    7.50
  -3  -7   4   52.74    9.78
   3  -7  -4   54.31    8.42
   3   7  -4   57.59    8.26
   3   7  -4   31.01    6.99
  -3   7   4   44.72    7.89
   2  -7  -4    9.22    4.41
  -2  -7   4   12.51    2.72
  -2  -7   4    5.04    4.55
   2  -7  -4    9.10    4.58
  -2   7   4    2.77    2.86
   2   7  -4    6.25    3.96
   2   7  -4    1.94    3.62
  -1  -7   4    0.69    3.40
   1  -7  -4    0.29    3.17
  -1  -7   4    6.06    4.36
   1  -7  -4    0.11    3.11
   1   7  -4    6.70    4.02
  -1   7   4    2.80    2.83
   0  -7   4   13.54    5.38
   0  -7   4    8.39    4.63
   0  -7  -4    8.53    4.60
   0  -7  -4    7.66    3.55
   0   7   4    9.72    3.59
   0   7  -4    3.45    3.76
  -1  -7  -4   25.73    5.40
  -1  -7  -4   31.35    7.24
   1  -7   4   27.28    6.20
   1  -7   4   31.91    7.64
   1   7   4   36.92    5.55
   1   7   4   32.52    6.92
  -1   7  -4   35.81    7.32
   2  -7   4    9.53    4.58
  -2  -7  -4    9.00    4.87
   2  -7   4    7.13    4.83
  -2  -7  -4   12.95    4.51
  -2   7  -4    5.80    4.71
   2   7   4   -1.62    2.11
   2   7   4    7.90    4.34
   3  -7   4    5.36    4.09
   3  -7   4    2.19    4.30
  -3  -7  -4   -0.62    2.99
  -3  -7  -4    1.23    4.05
  -3   7  -4   -0.10    4.32
   3   7   4    3.50    4.04
   3   7   4    1.20    2.09
   4  -7   4   91.01   11.71
  -4  -7  -4   74.92   12.46
   4  -7   4   97.76   12.76
  -4  -7  -4  113.24   12.37
  -4   7  -4   90.67   12.22
   4   7   4   92.30   11.84
  -5  -7  -4    5.01    4.88
   5  -7   4    1.49    3.77
  -5  -7  -4    3.65    4.19
   5  -7   4   -0.90    4.30
   5   7   4    6.20    4.77
  -5   7  -4    0.63    4.15
  -6  -7  -4   43.61    8.80
   6  -7   4   32.09    7.73
   6  -7   4   31.21    7.69
  -6  -7  -4   29.61    8.45
  -6   7  -4   34.10    8.82
   6   7   4   55.87    9.77
   7  -7   4    2.78    5.61
  -7  -7  -4    7.90    6.05
  -7  -7  -4    2.38    5.46
   7  -7   4   14.88    6.03
   7   7   4   16.88    6.59
  -7   7  -4    4.80    5.67
   8  -7   4   -0.36    5.17
  -8  -7  -4   -5.39    3.79
   8  -7   4    4.52    5.10
  -8  -7  -4    3.21    5.01
  -8   7  -4    6.88    5.81
   8   7   4   -1.83    4.37
   9  -7   4   35.20    9.18
  -9  -7  -4   36.23   10.10
   9  -7   4   61.43   11.84
  -9  -7  -4   25.62    8.24
  -9   7  -4   22.16    8.01
   9   7   4   28.99    8.53
  10  -7   4   -1.44    5.93
 -10  -7  -4    1.34    6.12
  10  -7   4    5.66    6.44
 -10  -7  -4   -1.23    4.80
 -10   7  -4   -5.07    5.69
  10   7   4    6.20    6.08
 -11  -7  -4    0.08    5.12
  11  -7   4   24.47    9.46
 -11  -7  -4    0.58    6.67
  11   7   4   22.81    9.10
 -11   7  -4    4.79    7.01
 -12  -7  -4   -0.67    6.28
 -12  -7  -4   -6.25    4.03
  12  -7   4    0.04    6.34
 -12   7  -4   -5.14    5.90
  12   7   4    9.75    7.83
  13  -7   4   27.98   10.59
 -13  -7  -4   19.04    9.11
  13   7   4   15.33    9.32
 -13   7  -4   26.30   10.50
  13   7   4   26.25    9.98
  14  -7   4    0.12    7.19
 -14  -7  -4    7.44    7.23
 -14   7  -4    0.65    7.89
  14   7   4    6.16    7.35
  14   7   4    3.00    7.71
 -15  -7  -4   -2.34    6.43
  15  -7   4    9.12    9.94
  15   7   4   -3.30    7.88
 -15   7  -4   -0.93    7.95
 -17  -8   4    0.32    7.40
  17  -8  -4    0.44    8.21
 -17   8   4   -6.09    7.57
  17   8  -4   -2.54    7.29
 -16  -8   4    7.08    7.12
  16  -8  -4   10.98    8.83
 -16   8   4   11.31   10.01
  16   8  -4   19.47    9.68
 -15  -8   4   16.61    8.17
  15  -8  -4   -2.17    6.93
 -15   8   4   16.57    9.56
  15   8  -4   16.65    9.38
 -14  -8   4   24.64    8.50
  14  -8  -4    7.19    7.91
  14   8  -4   28.05   10.14
 -14   8   4   17.15    8.77
 -13  -8   4   11.26    6.98
  13  -8  -4    7.52    8.45
 -13  -8   4   16.30    7.64
  13   8  -4    4.93    8.18
 -13   8   4   22.98    9.78
 -12  -8   4    1.39    4.87
 -12  -8   4    4.09    5.24
  12  -8  -4    3.74    6.37
 -12   8   4   -3.12    5.42
  12   8  -4   -6.77    6.24
 -11  -8   4   13.06    6.28
  11  -8  -4    2.12    6.27
 -11  -8   4   12.54    6.36
  11   8  -4    5.17    5.35
 -11   8   4    7.68    6.51
  10  -8  -4   20.02    8.13
 -10  -8   4   17.34    7.04
 -10  -8   4   13.03    6.50
  10   8  -4   28.04    8.19
 -10   8   4   22.14    8.69
  -9  -8   4   -6.90    3.27
   9  -8  -4    0.50    5.04
  -9  -8   4   -0.35    4.91
   9   8  -4    0.69    4.47
  -9   8   4   -5.05    4.24
  -8  -8   4   25.10    8.61
  -8  -8   4   33.65    7.28
   8  -8  -4   19.13    6.97
   8   8  -4   21.23    7.55
  -8   8   4    9.80    5.87
   7  -8  -4   95.54   13.62
   7  -8  -4  111.83   13.09
  -7  -8   4  134.27   16.78
  -7  -8   4  103.56   11.79
  -7   8   4   88.95   12.68
   7   8  -4   97.56   13.28
  -7   8   4  125.02   15.89
   7   8  -4  104.21   10.80
   6  -8  -4   28.44    7.77
  -6  -8   4   19.40    5.23
   6  -8  -4   19.79    6.26
  -6  -8   4    9.36    5.81
  -6   8   4   22.06    6.94
   6   8  -4   11.19    5.40
   6   8  -4   19.53    4.97
  -6   8   4    7.30    3.65
  -5  -8   4  132.81   16.69
   5  -8  -4  136.52   15.39
   5  -8  -4  137.89   14.95
  -5  -8   4  142.50   10.59
   5   8  -4  133.69   14.70
  -5   8   4  126.97    9.54
  -5   8   4  116.72   14.41
   5   8  -4  125.51   10.94
  -4  -8   4  188.97   16.92
  -4  -8   4  142.41   10.65
   4  -8  -4  148.85   13.77
   4  -8  -4  180.26   15.02
  -4   8   4  144.10   15.34
   4   8  -4  139.62   15.09
   4   8  -4  149.67   12.17
  -4   8   4  149.24   10.34
  -3  -8   4   18.79    6.95
   3  -8  -4   28.27    7.34
  -3  -8   4   33.27    4.74
   3  -8  -4   18.41    6.29
   3   8  -4   20.08    5.67
  -3   8   4   31.83    7.10
   3   8  -4   14.16    5.79
  -2  -8   4  288.77   21.12
   2  -8  -4  274.86   20.13
   2  -8  -4  276.33   19.24
   2   8  -4  249.82   17.63
  -2   8   4  271.18   17.85
   2   8  -4  265.83   18.93
   1  -8  -4   64.82   10.37
   1  -8  -4   84.84   12.51
  -1  -8   4   55.50   10.16
  -1   8   4   83.95    9.72
   1   8  -4   78.47   10.67
   0  -8  -4    8.60    3.57
   0  -8  -4    9.21    5.39
   0  -8   4    7.77    4.48
   0  -8   4    9.76    5.16
   0   8  -4    5.75    4.48
   0   8   4    4.25    3.39
  -1  -8  -4   29.07    8.28
  -1  -8  -4   27.43    5.68
   1  -8   4   45.82    8.12
   1  -8   4   53.65    9.76
  -1   8  -4   36.31    8.23
   1   8   4   27.14    6.63
   1   8   4   40.14    6.31
  -2  -8  -4   73.57   12.28
   2  -8   4   80.95   12.41
   2  -8   4   82.36   11.30
  -2  -8  -4   92.45   10.67
   2   8   4   92.07   11.91
  -2   8  -4   96.76   12.59
   2   8   4   92.98    9.09
  -3  -8  -4    5.74    4.00
   3  -8   4   12.74    5.48
  -3  -8  -4   18.55    6.82
   3  -8   4   10.64    4.78
  -3   8  -4    3.51    4.52
   3   8   4   10.12    5.26
   4  -8   4   95.96   13.67
   4  -8   4  114.76   13.69
  -4  -8  -4  126.84   16.27
  -4   8  -4  101.32   13.57
   4   8   4  116.47   13.97
   5  -8   4  129.98   14.87
  -5  -8  -4  106.54   13.48
   5  -8   4  121.55   15.25
  -5  -8  -4  108.99   15.59
   5   8   4  150.24   16.47
  -5   8  -4  116.48   15.03
  -6  -8  -4    6.68    4.70
   6  -8   4    4.18    5.51
  -6  -8  -4   16.83    7.57
   6  -8   4    9.33    5.74
   6   8   4   10.42    6.42
  -6   8  -4   16.99    7.13
  -7  -8  -4   60.35   12.67
   7  -8   4   91.81   13.75
  -7  -8  -4   77.11   12.36
   7  -8   4   95.68   13.27
   7   8   4   78.83   12.76
  -7   8  -4   59.79   11.84
  -8  -8  -4    8.59    7.11
   8  -8   4   14.66    7.18
  -8  -8  -4    7.21    5.97
   8  -8   4   13.81    6.98
   8   8   4    0.26    6.03
  -8   8  -4   20.42    8.13
   9  -8   4    6.21    6.76
   9  -8   4   30.74    9.07
  -9  -8  -4   21.84    9.21
  -9  -8  -4   29.48    8.61
  -9   8  -4   16.98    8.74
   9   8   4   21.72    8.33
  10  -8   4   41.16   10.85
 -10  -8  -4   16.69    8.99
 -10  -8  -4   19.97    8.64
 -10   8  -4    3.83    6.85
  10   8   4   14.14    8.38
 -11  -8  -4   25.11   10.69
  11  -8   4   44.39   11.55
 -11  -8  -4   12.47    7.53
  11   8   4   17.91    9.01
 -11   8  -4   28.29    9.63
 -12  -8  -4   -2.61    5.54
  12  -8   4    4.60    7.74
 -12  -8  -4   -2.24    6.12
 -12   8  -4   15.47    9.36
  12   8   4    5.01    7.27
 -13  -8  -4   48.87   13.30
 -13  -8  -4   40.44   11.94
  13  -8   4   50.69   13.02
  13   8   4   33.03   11.95
 -13   8  -4   56.63   13.91
  14  -8   4    9.17   10.09
 -14  -8  -4    5.27    7.94
  14   8   4   11.09    8.71
  14   8   4    6.24    9.19
 -14   8  -4    5.03    8.85
  15   8   4   -4.18    8.57
 -16  -9   4   -1.52    5.99
  16  -9  -4   -8.16    5.89
  16   9  -4    0.89    7.85
 -16   9   4    9.26    9.67
 -15  -9   4   32.13   10.36
  15  -9  -4   36.02   12.18
  15   9  -4   20.92    9.69
 -15   9   4   47.37   14.30
 -14  -9   4   11.08    7.76
 -14  -9   4   29.67   10.19
  14  -9  -4   50.52   13.47
  14   9  -4   28.55   11.29
 -14   9   4   31.77   11.15
 -13  -9   4    2.06    5.84
 -13  -9   4    3.40    6.41
  13  -9  -4   -4.29    5.30
  13   9  -4    2.83    6.46
 -13   9   4   -1.69    5.88
 -12  -9   4   25.07    8.58
 -12  -9   4   27.36    8.39
  12  -9  -4   29.88   10.50
  12   9  -4   49.54   11.99
 -12   9   4   60.45   13.60
 -11  -9   4   18.27    7.36
  11  -9  -4   20.47    8.52
 -11  -9   4   14.92    7.65
  11   9  -4    8.84    6.95
 -11   9   4   15.88    8.75
  10  -9  -4   22.44    8.98
 -10  -9   4   21.61    7.19
 -10  -9   4   10.11    6.92
  10   9  -4    6.35    7.03
 -10   9   4   26.92    9.50
  -9  -9   4  163.09   19.89
   9  -9  -4   98.97   15.71
  -9  -9   4  115.51   14.08
  -9   9   4  148.08   18.52
   9   9  -4  136.21   17.11
   8  -9  -4   47.32   10.34
  -8  -9   4   73.36   14.08
  -8  -9   4   39.86    8.16
  -8   9   4   53.56   12.27
   8   9  -4   42.45   10.19
  -7  -9   4   12.19    4.26
   7  -9  -4   15.06    6.58
  -7  -9   4   12.77    6.82
   7  -9  -4   11.96    6.47
   7   9  -4   11.21    5.69
  -7   9   4   14.45    6.71
  -6  -9   4  175.24   20.55
   6  -9  -4  154.36   16.37
   6  -9  -4  125.85   15.99
  -6  -9   4  125.11   11.15
   6   9  -4  143.13   16.59
  -6   9   4  131.50   16.40
   6   9  -4  139.92   11.83
   5  -9  -4   27.73    8.07
  -5  -9   4   23.07    8.01
   5  -9  -4   40.23    9.21
   5   9  -4   37.64    9.04
  -5   9   4   38.41    8.51
   5   9  -4   26.71    6.41
  -4  -9   4   11.96    5.85
   4  -9  -4   27.81    7.88
   4  -9  -4   17.90    6.53
   4   9  -4   13.49    6.08
  -4   9   4   12.52    5.47
   4   9  -4   19.34    5.56
   3  -9  -4   89.79   12.59
  -3  -9   4   96.50   14.52
   3  -9  -4  116.77   14.96
  -3   9   4  102.56   13.09
   3   9  -4   87.19   11.35
   3   9  -4   80.95   12.03
   2  -9  -4  166.61   18.19
   2  -9  -4  164.42   17.47
  -2  -9   4  163.49   18.32
   2   9  -4  176.35   17.50
   2   9  -4  155.64   13.64
  -2   9   4  147.88   15.65
   1  -9  -4   11.68    5.64
   1  -9  -4   18.99    7.14
  -1  -9   4    9.95    6.14
   1   9  -4   14.38    5.70
  -1   9   4   12.22    5.16
   0  -9   4  204.25   16.94
   0  -9  -4  211.19   13.79
   0  -9   4  169.26   18.88
   0  -9  -4  196.92   21.51
   0   9  -4  191.34   16.56
   0   9   4  210.44   17.38
   0   9   4  207.95   14.65
   1  -9   4   89.94   13.65
  -1  -9  -4  101.01   10.69
   1  -9   4  112.56   13.84
  -1  -9  -4   89.53   13.87
   1   9   4   75.30    9.34
   1   9   4  103.79   13.60
  -1   9  -4   80.88   12.18
   2  -9   4   -1.78    4.23
  -2  -9  -4    2.65    3.19
  -2  -9  -4   -4.03    4.02
   2  -9   4   -0.58    3.74
  -2   9  -4    3.93    4.34
   2   9   4   -3.98    3.37
  -3  -9  -4  106.90   12.20
   3  -9   4   82.25   12.35
   3  -9   4  103.69   14.36
  -3   9  -4   93.67   13.66
   3   9   4   95.03   13.25
  -4  -9  -4   55.72    9.55
   4  -9   4   42.47    9.51
   4  -9   4   34.15    8.42
  -4  -9  -4   37.79    9.88
  -4   9  -4   43.90   10.09
   4   9   4   47.72    9.80
   5  -9   4   52.45   11.12
  -5  -9  -4   45.54    9.20
  -5  -9  -4   44.41   10.62
   5  -9   4   47.36    9.80
  -5   9  -4   58.48   11.18
   5   9   4   41.66    9.27
  -6  -9  -4  152.95   19.38
   6  -9   4  143.77   17.22
   6  -9   4  135.51   17.53
  -6   9  -4  161.73   18.87
   6   9   4  144.96   17.63
  -7  -9  -4   33.88    9.93
   7  -9   4   25.49    8.70
  -7  -9  -4   25.59    7.70
   7  -9   4   23.18    8.23
   7   9   4   13.35    7.08
  -7   9  -4   25.18    8.70
   8  -9   4   11.90    6.69
   8  -9   4    8.31    7.16
  -8  -9  -4   10.62    6.64
  -8  -9  -4   24.15    9.73
   8   9   4   11.88    6.87
  -8   9  -4   14.12    8.23
   9  -9   4   43.84   10.90
  -9  -9  -4   37.21   11.22
   9  -9   4   39.71   10.93
  -9  -9  -4   44.29   10.41
   9   9   4   26.51    9.13
  -9   9  -4   50.93   11.94
  10  -9   4   63.76   12.69
 -10  -9  -4   50.58   13.48
 -10  -9  -4   36.85   10.68
 -10   9  -4   34.30   11.09
  10   9   4   34.98   10.00
 -11  -9  -4  -10.10    4.83
 -11  -9  -4    4.91    6.82
  11  -9   4   -3.78    6.01
  11   9   4   -0.33    7.53
 -11   9  -4    0.47    7.16
 -12  -9  -4   -2.84    5.80
  12  -9   4    5.22    7.74
 -12  -9  -4   -5.24    7.34
 -12   9  -4   -1.82    7.47
  12   9   4    0.17    7.83
  13  -9   4   -0.97    7.78
 -13  -9  -4   -2.43    6.41
 -13  -9  -4    4.82    7.94
 -13   9  -4    1.56    8.61
  13   9   4   10.76    8.47
  14  -9   4   13.64    9.44
 -14  -9  -4    3.70    8.10
 -14  -9  -4    3.88    9.10
  14   9   4    8.41    9.63
 -14   9  -4   -0.96    8.57
 -15 -10   4    1.54    7.42
  15 -10  -4   17.00   10.81
  15  10  -4   -1.16    6.89
 -15  10   4   24.01   12.00
 -14 -10   4   -1.85    6.15
  14 -10  -4    9.64    9.35
 -14 -10   4   -3.91    5.72
 -14  10   4    3.35    7.47
  14  10  -4   -7.15    6.87
 -13 -10   4    6.35    6.28
 -13 -10   4    2.44    5.13
  13 -10  -4   -4.73    6.77
 -13  10   4  -11.93    5.10
  13  10  -4    1.02    5.97
 -12 -10   4    0.62    6.02
 -12 -10   4    3.01    4.95
  12 -10  -4    0.04    6.36
  12  10  -4   -4.01    5.96
 -12  10   4    3.82    6.89
 -11 -10   4    0.45    4.94
  11 -10  -4    3.18    6.16
 -11 -10   4   -5.50    5.18
  11  10  -4   -8.35    4.97
 -11  10   4    5.35    7.19
 -10 -10   4    1.10    5.11
  10 -10  -4   -7.20    5.23
 -10 -10   4   -1.71    5.38
  10  10  -4   -3.99    5.55
 -10  10   4   -7.30    5.41
  -9 -10   4    7.65    7.39
   9 -10  -4   12.24    7.89
   9  10  -4   12.43    7.79
  -9  10   4   30.50   10.13
   8 -10  -4   79.91   14.34
  -8 -10   4   64.52   14.03
  -8  10   4   75.71   13.44
   8  10  -4   71.07   13.00
   7 -10  -4   28.46    9.13
  -7 -10   4   29.12    9.83
   7 -10  -4   25.55    7.95
   7  10  -4   26.59    8.23
  -7  10   4   20.45    7.98
   6 -10  -4   -5.49    4.89
  -6 -10   4   16.42    7.74
   6 -10  -4   -1.43    4.58
  -6  10   4    4.00    5.34
   6  10  -4   -0.46    5.44
  -5 -10   4   -0.45    5.44
   5 -10  -4   -1.84    3.74
   5 -10  -4   -2.16    5.24
   5  10  -4   -0.81    4.20
  -5  10   4   -4.60    3.91
   5  10  -4   -4.09    4.05
  -4 -10   4    1.45    5.55
   4 -10  -4    4.18    5.78
   4 -10  -4   -2.60    3.95
   4  10  -4    1.86    4.23
  -4  10   4    3.28    4.82
   4  10  -4    4.64    4.82
  -3 -10   4   31.66    9.18
   3 -10  -4   35.29    8.63
   3 -10  -4   32.12    9.29
  -3  10   4   44.82    9.02
   3  10  -4   51.60   10.51
   3  10  -4   34.26    7.85
   2 -10  -4    3.51    4.58
  -2 -10   4   12.61    7.13
   2 -10  -4   16.36    7.30
  -2  10   4    8.47    5.45
   2  10  -4    8.70    5.19
   2  10  -4    8.99    5.29
   1 -10  -4   -1.74    4.60
   1 -10  -4    7.23    5.23
  -1 -10   4   -1.06    4.55
   1  10  -4   10.96    5.47
  -1  10   4   -1.03    3.72
   1  10  -4    4.32    4.68
   0 -10   4   14.00    7.56
   0 -10  -4   20.77    7.85
   0 -10   4   14.89    6.41
   0  10  -4   16.18    7.01
   0  10   4   21.52    7.07
   0  10   4   10.98    4.92
  -1 -10  -4   -0.13    5.03
   1 -10   4    2.39    4.37
   1 -10   4    2.21    4.56
  -1  10  -4   16.87    6.71
   1  10   4   12.20    6.27
  -2 -10  -4    8.12    6.03
   2 -10   4   -0.39    4.61
   2 -10   4    3.36    5.80
  -2  10  -4   -4.50    4.21
   2  10   4    2.05    4.92
   3 -10   4   13.60    7.76
   3 -10   4   15.65    6.90
  -3 -10  -4   19.20    7.02
  -3 -10  -4   22.77    6.25
   3  10   4   41.49    9.72
  -3  10  -4   14.49    7.17
   4 -10   4   30.94    8.67
   4 -10   4   28.93    9.49
  -4 -10  -4   22.54    8.34
  -4 -10  -4   32.86    7.47
   4  10   4   32.61    8.73
  -4  10  -4   40.02    9.65
   5 -10   4   41.57   10.32
  -5 -10  -4   30.18    9.74
  -5 -10  -4   17.93    6.69
   5 -10   4   34.30    9.36
   5  10   4   29.86    8.50
  -5  10  -4   27.05    9.18
   6 -10   4   39.48    9.80
  -6 -10  -4   22.98    7.71
  -6 -10  -4   19.80    8.48
   6 -10   4   14.30    7.96
  -6  10  -4   24.26    8.96
   6  10   4   10.82    6.67
  -7 -10  -4   -3.81    5.76
   7 -10   4   -1.68    5.44
   7 -10   4   -1.01    6.02
  -7 -10  -4   -1.97    4.55
  -7  10  -4   -1.17    5.73
   7  10   4   -3.36    4.92
  -8 -10  -4   14.25    7.00
   8 -10   4    7.36    7.37
  -8 -10  -4   14.77    9.34
   8 -10   4    7.00    6.42
  -8  10  -4   13.92    8.51
   8  10   4    5.51    6.63
  -9 -10  -4    1.19    6.01
   9 -10   4  -11.52    5.25
   9 -10   4   -1.95    6.00
  -9 -10  -4   -2.19    4.77
   9  10   4   -3.46    7.14
  -9  10  -4   -5.09    5.73
 -10 -10  -4   -4.74    6.20
  10 -10   4    1.17    7.50
 -10 -10  -4   -2.61    5.70
  10  10   4    3.06    6.57
 -10  10  -4    5.11    7.91
 -11 -10  -4   -2.77    6.20
 -11 -10  -4   -3.17    7.03
  11 -10   4   -3.96    7.05
 -11  10  -4    0.51    6.91
  11  10   4    6.80    7.84
 -12 -10  -4    3.15    6.93
 -12 -10  -4    2.19    7.29
  12 -10   4   -4.51    7.44
 -12  10  -4    5.29    8.91
  12  10   4   -5.31    7.16
 -13 -10  -4   -3.49    6.93
 -13 -10  -4    2.65    8.44
  13 -10   4    2.44    8.78
  13  10   4    5.06    7.83
 -13  10  -4   -0.53    8.65
  14 -11  -4   -1.60    7.92
 -14 -11   4   -2.24    6.59
 -14  11   4    3.31    7.70
  14  11  -4  -12.45    6.45
  13 -11  -4    0.65    8.31
 -13 -11   4   -0.81    6.45
 -13  11   4   10.83    9.04
  13  11  -4   -1.27    6.31
 -12 -11   4   10.59    7.19
  12 -11  -4   19.53   10.20
 -12  11   4   17.86   10.66
  12  11  -4   28.05   11.18
  11 -11  -4   26.39   10.40
 -11 -11   4   17.86    9.40
  11  11  -4   25.01   10.09
 -11  11   4   38.81   12.22
  10 -11  -4    6.12    7.41
 -10 -11   4   18.47    8.42
  10  11  -4   17.45    8.34
 -10  11   4    3.29    6.92
   9 -11  -4   51.38   12.28
  -9 -11   4   46.25   12.18
  -9  11   4   43.45   12.21
   9  11  -4   38.78   10.50
   8 -11  -4   26.39    9.84
  -8 -11   4   43.29   12.10
  -8  11   4   32.16   10.87
   8  11  -4   21.06    8.99
   7 -11  -4   23.38    8.45
   7 -11  -4    7.17   11.51
  -7 -11   4    1.89    6.38
   7  11  -4    8.65    6.46
  -7  11   4    9.45    6.85
   6 -11  -4    7.84    7.26
  -6 -11   4    9.29    8.01
   6 -11  -4   14.78    7.01
   6  11  -4   20.36    9.01
  -6  11   4   19.23    8.46
   5 -11  -4   58.13   12.14
   5 -11  -4   76.02   13.50
  -5 -11   4   57.48   13.53
   5  11  -4   55.32   11.72
  -5  11   4   46.54   10.53
   4 -11  -4    6.84    6.78
   4 -11  -4    2.54    5.02
  -4 -11   4    1.14    5.77
   4  11  -4   12.89    6.94
  -4  11   4   -2.60    4.62
   4  11  -4   -1.76    4.16
   3 -11  -4    2.24    4.81
  -3 -11   4    4.14    5.74
   3 -11  -4   -2.16    5.83
   3  11  -4   -4.49    5.12
   3  11  -4    6.07    5.70
  -3  11   4    7.35    5.92
   2 -11  -4   97.74   15.19
   2 -11  -4   79.19   14.46
  -2 -11   4   82.14   14.50
  -2  11   4   83.54   12.59
   2  11  -4   72.70   12.59
   2  11  -4   69.19   11.59
  -1 -11   4    3.59    5.25
   1 -11  -4   -3.10    5.32
   1 -11  -4   -1.41    4.27
  -1  11   4    3.86    4.61
   1  11  -4   -3.62    4.48
   1  11  -4    3.04    5.10
   0 -11  -4  254.62   22.46
   0 -11   4  198.55   23.39
   0 -11   4  237.60   20.41
   0  11  -4  219.26   19.14
   0  11   4  236.66   24.06
  -1 -11  -4   29.34    9.77
   1 -11   4   44.01   10.53
   1 -11   4   22.79    8.13
   1  11   4   31.58    9.01
  -1  11  -4   20.66    7.68
   2 -11   4    7.49    6.32
   2 -11   4    2.82    5.36
  -2 -11  -4    6.24    6.48
  -2  11  -4   -2.55    4.56
   2  11   4    4.82    5.80
   3 -11   4   31.67    9.95
  -3 -11  -4   38.55   11.80
   3 -11   4   45.45   10.24
  -3  11  -4   39.08   10.28
   3  11   4   75.15   12.67
   4 -11   4   -6.18    4.70
   4 -11   4   11.15    6.64
  -4 -11  -4    5.51    7.00
   4  11   4   10.31    6.47
  -4  11  -4    2.98    6.30
   5 -11   4   22.15    8.55
  -5 -11  -4   29.70   10.33
   5 -11   4   13.10    7.66
  -5 -11  -4   20.93    9.06
   5  11   4   13.03    7.90
  -5  11  -4   20.44    8.77
  -6 -11  -4    7.13    6.36
   6 -11   4   15.38    7.26
  -6 -11  -4   18.40   10.18
   6 -11   4   15.44    7.81
   6  11   4   24.65    8.56
  -6  11  -4   25.27    9.72
  -7 -11  -4    6.56    6.42
   7 -11   4    8.77    6.00
  -7 -11  -4    2.53    6.29
   7 -11   4    8.28    7.29
  -7  11  -4   14.23    8.85
   7  11   4    6.10    7.32
  -8 -11  -4    0.73    5.68
   8 -11   4   -5.07    5.69
   8 -11   4   -3.99    5.91
  -8 -11  -4    6.44    8.19
  -8  11  -4   -0.85    6.18
   8  11   4    6.97    6.93
   9 -11   4   19.50    9.27
  -9 -11  -4   17.36    7.67
  -9 -11  -4   14.04    9.43
  -9  11  -4   19.06    9.68
   9  11   4   19.02    9.96
 -10 -11  -4   -3.60    6.00
  10 -11   4    2.58    6.89
 -10 -11  -4   -8.00    7.09
  10  11   4   -1.91    6.92
 -10  11  -4   -2.63    7.09
 -11 -11  -4   30.47   10.61
  11 -11   4   39.31   12.95
 -11 -11  -4   21.04   10.87
  11  11   4   54.58   13.52
 -11  11  -4   42.09   13.20
 -12 -11  -4   47.38   13.33
  12 -11   4   32.06   12.39
 -12 -11  -4   22.80    9.65
 -12  11  -4   26.22   12.21
  12  11   4   22.93   11.01
 -13 -12   4    7.29    8.37
  13 -12  -4    8.03    9.42
 -13  12   4   14.25   11.10
  13  12  -4   -4.72    6.48
 -12 -12   4    4.91    7.97
  12 -12  -4    3.76    8.61
 -12  12   4    0.87    7.98
  12  12  -4    0.92    6.69
 -11 -12   4   -1.06    7.11
  11 -12  -4   -1.96    6.88
 -11  12   4   -1.36    6.93
  11  12  -4   -3.48    6.72
 -10 -12   4   21.72    9.97
  10 -12  -4   26.59   10.03
 -10  12   4   19.93   10.18
  10  12  -4   21.57    9.40
   9 -12  -4    1.71    7.27
  -9 -12   4   -0.43    7.01
   9  12  -4    1.10    5.52
  -9  12   4   -0.69    7.15
  -8 -12   4   15.82    9.15
   8 -12  -4    4.26    7.03
  -8  12   4   14.20    8.62
   8  12  -4   14.27    8.17
   7 -12  -4   14.88    7.03
  -7 -12   4   12.76    9.12
   7  12  -4   10.10    7.17
  -7  12   4   19.00    9.01
   6 -12  -4   -0.07    6.13
   6 -12  -4   -0.76    5.79
  -6 -12   4   -4.09    5.95
   6  12  -4    0.10    6.21
  -6  12   4   -6.27    5.47
  -5 -12   4   30.15   10.33
   5 -12  -4   30.66   10.42
   5 -12  -4   20.90    8.04
  -5  12   4   20.02    9.26
   5  12  -4   28.00   10.16
  -4 -12   4   20.35    9.87
   4 -12  -4   21.76    9.69
   4 -12  -4   16.14    7.89
   4  12  -4   32.81    9.44
  -4  12   4   27.45    8.88
  -3 -12   4   27.82   10.09
   3 -12  -4   15.89    7.90
   3 -12  -4   10.48    8.41
   3  12  -4    3.65    5.38
   3  12  -4   25.95    9.16
  -3  12   4   22.56    7.39
   2 -12  -4   17.18    8.44
   2 -12  -4   -2.27    5.10
  -2 -12   4    9.08    7.11
  -2  12   4   18.72    7.49
   2  12  -4   10.30    6.62
   2  12  -4    8.06    6.47
  -1 -12   4   82.78   15.60
   1 -12  -4  127.81   19.79
   1  12  -4  104.21   15.97
   1  12  -4  105.03   14.48
  -1  12   4  124.29   18.01
   0 -12  -4   -1.72    5.32
   0 -12   4   -1.02    5.68
   0  12   4   -2.32    5.97
   0  12  -4    3.55    5.89
   1 -12   4   26.74    8.94
  -1 -12  -4   22.24    9.81
   1 -12   4   25.78   10.47
  -1  12  -4   33.65    9.76
   1  12   4   40.14   10.67
   2 -12   4    7.67    7.68
   2 -12   4    5.42    6.22
  -2 -12  -4    6.14    7.32
  -2  12  -4    1.21    6.16
   2  12   4   -2.37    5.09
   3 -12   4    0.19    5.56
  -3 -12  -4    0.03    6.00
   3 -12   4   -6.32    5.79
  -3  12  -4    7.25    6.83
   3  12   4    9.07    6.97
   4 -12   4    6.11    6.63
   4 -12   4    3.24    7.96
  -4 -12  -4    2.33    6.15
   4  12   4   11.83    7.32
  -4  12  -4   13.10    7.28
   5 -12   4   20.05    8.55
   5 -12   4   14.31    7.84
  -5 -12  -4   19.76    9.06
   5  12   4   13.00    8.37
  -5  12  -4    8.65    7.34
  -6 -12  -4    6.70    8.48
   6 -12   4   -2.86    6.90
   6 -12   4   -5.01    5.96
  -6  12  -4    0.91    7.21
   6  12   4    6.57    6.69
   7 -12   4   -4.58    5.26
  -7 -12  -4   -1.33    6.97
   7 -12   4    8.16    8.71
  -7  12  -4   10.24    7.57
   7  12   4   -2.18    6.49
  -8 -12  -4   20.80    9.97
   8 -12   4    6.48    7.32
   8 -12   4   15.49    8.93
  -8  12  -4   34.86   12.06
   8  12   4   25.65   10.28
  -9 -12  -4   -0.15    8.00
   9 -12   4   -4.69    6.38
   9  12   4    0.14    7.40
  -9  12  -4   -3.55    5.87
  10 -12   4   -0.67    6.29
 -10 -12  -4   -1.69    8.07
 -10 -12  -4    1.78    9.31
  10  12   4   -6.06    6.45
 -10  12  -4    9.83    9.39
  11 -12   4    5.04    8.74
 -11 -12  -4    5.15    8.78
  11  12   4   -3.13    8.18
 -11  12  -4    2.90    9.24
 -12 -13   4    3.66    7.96
  12 -13  -4    4.06    8.85
  12  13  -4    0.07    8.56
 -12  13   4    6.90    9.91
 -11 -13   4   10.73    8.68
  11 -13  -4   10.79    9.82
  11  13  -4   -3.98    7.33
 -11  13   4   -4.02    7.33
 -10 -13   4    7.73    9.85
  10 -13  -4   19.17   10.26
 -10  13   4    7.21    8.12
  10  13  -4    8.82    8.38
  -9 -13   4   13.91    9.26
   9 -13  -4   12.13    8.32
   9  13  -4    9.49    8.41
  -9  13   4   19.01   10.10
  -8 -13   4    8.22    7.86
   8 -13  -4    8.53    7.99
  -8  13   4   12.74    8.18
   8  13  -4    5.26    7.24
   7 -13  -4   -1.39    6.90
  -7 -13   4   -2.62    8.15
   7  13  -4    2.63    8.07
  -7  13   4   -1.79    6.84
  -6 -13   4   14.50    8.98
   6 -13  -4    0.33    7.01
   6 -13  -4    8.82    7.88
   6  13  -4   -1.72    6.42
  -6  13   4   -4.36    6.30
   5 -13  -4   -3.98    7.15
  -5 -13   4   14.14    9.59
   5 -13  -4   -0.94    5.91
  -5  13   4    1.83    6.62
   5  13  -4    2.72    6.99
   4 -13  -4   -7.36    6.53
   4 -13  -4    3.40    5.94
  -4 -13   4   -2.44    4.96
   4  13  -4   11.90    7.59
  -4  13   4   -1.43    6.63
   3 -13  -4   -8.03    5.79
  -3 -13   4   -8.40    5.49
   3 -13  -4   -8.85    6.18
  -3  13   4   -1.54    5.47
   3  13  -4    2.70    5.70
   2 -13  -4   -3.98    5.00
   2 -13  -4    0.20    6.15
  -2 -13   4   -3.46    6.30
   2  13  -4    9.98    7.64
   2  13  -4   -1.99    5.44
  -1 -13   4    4.81    6.51
   1 -13  -4    0.16    6.61
  -1  13   4    5.97    6.43
   1  13  -4   -1.10    5.79
   1  13  -4   -2.01    5.71
   0 -13  -4    0.94    7.45
   0 -13   4   -4.26    5.75
   0  13  -4   -7.16    5.11
   0  13   4    8.20    6.92
   0  13  -4    6.56    6.66
   1 -13   4   12.83    7.98
   1 -13   4   -4.37    6.27
  -1 -13  -4   -5.41    5.39
  -1  13  -4    5.61    6.37
   1  13   4   -3.78    6.17
   2 -13   4   -2.35    5.95
   2 -13   4    5.28    7.34
  -2 -13  -4   -3.20    5.46
   2  13   4    2.55    6.89
  -2  13  -4   -6.17    4.98
  -3 -13  -4    9.23    7.16
   3 -13   4   12.45    9.04
   3 -13   4   18.79    9.25
   3  13   4   15.00    8.31
  -3  13  -4   13.78    8.30
   4 -13   4   -2.14    7.01
  -4 -13  -4   -1.21    5.47
   4 -13   4    1.11    5.98
  -4  13  -4    9.02    7.81
   4  13   4    0.52    5.94
   5 -13   4   -2.16    5.78
  -5 -13  -4   -3.68    5.36
   5 -13   4   13.03    8.58
   5  13   4    4.68    6.95
  -5  13  -4    0.59    7.32
   6 -13   4    0.94    6.05
   6 -13   4    1.82    8.79
  -6 -13  -4    7.42    7.93
  -6  13  -4   14.37    9.30
   6  13   4    8.10    7.58
  -7 -13  -4    0.10    7.03
   7 -13   4   -2.98    7.41
   7 -13   4   -3.82    6.45
  -7  13  -4    4.57    8.61
   7  13   4   -0.34    7.23
  -8 -13  -4   -2.05    7.70
   8 -13   4    3.66    7.29
  -8  13  -4    6.93    8.84
   8  13   4    2.40    7.57
  -9 -13  -4   -6.11    6.55
   9 -13   4   -1.78    7.83
   9  13   4    1.04    8.33
  -9  13  -4    3.34    8.41
 -10 -14   4   20.66   11.46
  10 -14  -4   10.43    9.20
 -10  14   4   18.15   11.26
  10  14  -4    6.12    8.27
  -9 -14   4   -2.28    7.58
   9 -14  -4   -0.96    7.57
  -9  14   4    6.84    9.70
   9  14  -4   -0.24    7.56
  -8 -14   4   10.70    9.28
   8 -14  -4    5.29    8.04
  -8  14   4   -1.14    7.53
   8  14  -4    5.52    8.05
  -7 -14   4    4.25    8.09
   7 -14  -4   -1.36    6.86
   7  14  -4    8.47    9.32
  -7  14   4   13.93    9.04
  -6 -14   4    7.88    8.50
   6 -14  -4   -2.49    5.91
   6  14  -4   -0.27    6.51
  -6  14   4    2.14    7.48
   5 -14  -4    6.90    8.49
  -5 -14   4    9.25    9.93
   5 -14  -4   -3.50    7.37
  -5  14   4   22.41   10.06
   5  14  -4   18.71    9.12
   4 -14  -4   14.30    9.82
   4 -14  -4   22.75   10.23
  -4 -14   4    7.09    8.58
   4  14  -4   23.19   10.13
  -4  14   4   16.63    8.83
   3 -14  -4   16.15    9.74
  -3 -14   4    6.38    7.28
   3 -14  -4    8.32    6.80
   3  14  -4   -4.87    6.62
   2 -14  -4   13.84    9.99
  -2 -14   4   24.77   11.21
   2  14  -4   11.71    8.76
  -1 -14   4   21.67    9.80
   1 -14  -4   26.37   11.24
   1  14  -4   24.93    8.93
  -1  14   4   -7.30    5.95
   1  14  -4   21.50   10.07
   0 -14   4    1.46    7.48
   0 -14  -4    9.41    8.82
   0  14   4   -5.44    6.23
   0  14  -4    2.97    7.69
   0  14  -4    6.60    6.92
  -1 -14  -4   32.45   12.91
   1 -14   4    8.62    8.57
  -1  14  -4    7.62    7.98
  -1  14  -4    7.27    7.84
   1  14   4   22.39   10.83
  -2 -14  -4   12.18    7.98
   2 -14   4   -0.07    6.21
   2 -14   4    2.07    7.41
   2  14   4   13.24    8.85
  -2  14  -4    1.75    6.80
   3 -14   4   -4.56    7.80
  -3 -14  -4    7.94    7.85
   3 -14   4    1.75    7.88
   3  14   4    4.82    7.20
  -3  14  -4   -2.55    6.37
   4 -14   4   -7.44    6.45
   4 -14   4    6.49    8.90
  -4 -14  -4    7.47    9.13
   4  14   4    6.03    6.96
  -4  14  -4    5.90    7.63
  -5 -14  -4    2.67    7.84
   5 -14   4    6.27    6.95
   5 -14   4   -4.47    6.59
   5  14   4   -7.02    5.92
  -5  14  -4    1.30    7.83
   6 -14   4    3.65    8.97
   6 -14   4   -0.49    6.35
  -6 -14  -4    5.76    8.75
   6  14   4   -2.87    6.78
  -6  14  -4   -3.78    7.41
  -7 -14  -4   -0.17    7.45
   7 -14   4    5.22    9.88
   7 -14   4   16.29    9.08
  -7  14  -4   -3.79    8.01
   7  14   4    4.80    9.73
  -7 -15   4    4.03    8.51
   7 -15  -4   -1.41    6.78
   7  15  -4   -2.87    8.00
  -7  15   4   -1.16    7.26
   6 -15  -4    1.79    7.66
  -6 -15   4    5.41    8.64
   6  15  -4   -4.90    7.61
  -6  15   4   13.66    9.20
  -5 -15   4   -2.34    6.21
   5 -15  -4   -0.12    9.56
   5 -15  -4    4.54    8.85
  -5  15   4    7.66    7.89
   5  15  -4    3.75    8.02
  -4 -15   4    7.78    9.65
   4 -15  -4    2.46    6.28
   4 -15  -4   -2.00    8.03
   4  15  -4    0.94    8.37
  -3 -15   4   -0.76    7.64
   3 -15  -4   -1.37    8.85
   3  15  -4    5.27    8.57
   2 -15  -4   -0.82    8.06
  -2 -15   4   -5.13    6.60
   2  15  -4   -7.38    6.53
  -2  15   4    1.98    7.36
  -1 -15   4    6.00    9.25
   1 -15  -4    7.62    9.28
   1  15  -4   -1.19    7.37
  -1  15   4   -3.56    6.87
   0 -15   4    3.67    9.11
   0 -15  -4   21.23   12.18
   0  15  -4    4.46    8.16
   0  15  -4   -4.94    6.91
   0  15   4    4.47    7.01
  -1 -15  -4   -1.22    7.52
   1 -15   4    7.37    9.11
  -1  15  -4   -1.27    7.07
   1  15   4   17.57   10.22
  -1  15  -4   14.11    9.12
  -2 -15  -4    9.05    9.06
   2 -15   4    3.78    8.20
   2  15   4    0.49    7.75
  -2  15  -4   15.86    9.71
   3 -15   4   13.15    9.58
   3 -15   4   10.67    9.95
  -3 -15  -4    6.45    9.88
   3  15   4   24.28   11.35
  -3  15  -4   -6.10    6.33
   4 -15   4   -3.79    7.47
  -4 -15  -4   -4.57    7.11
   4 -15   4   -0.62    8.03
   4  15   4    9.43    9.71
  -4  15  -4    0.19    7.94
  -5 -15  -4    2.99    8.36
   5 -15   4   11.51    9.86
   5 -15   4   -3.63    8.43
   5  15   4    2.74    8.86
 -20   0   5   -0.32    8.62
  20   0  -5   -3.32    7.29
 -19   0   5    0.35    7.37
  19   0  -5   -3.93    6.91
 -18   0   5    1.08    6.38
  18   0  -5    7.66    7.44
 -17   0   5   -9.87    4.64
  17   0  -5   -5.00    4.89
 -16   0   5    5.66    5.93
  16   0  -5   -1.43    5.77
  15   0  -5   -2.93    5.48
 -15   0   5   -1.55    6.38
 -14   0   5   -3.56    4.90
  14   0  -5    4.09    5.79
 -13   0   5   -1.13    5.04
  13   0  -5    0.19    5.21
  12   0  -5    1.09    4.70
 -12   0   5    2.40    4.72
  11   0  -5    0.67    4.21
 -11   0   5    1.59    4.00
  10   0  -5   -2.41    3.35
 -10   0   5    2.48    3.85
   9   0  -5    3.65    4.16
  -9   0   5   -4.42    2.88
  -8   0   5    1.49    3.21
   8   0  -5    2.65    3.62
  -7   0   5   -0.31    2.66
   7   0  -5    9.77    4.23
   7   0  -5   -3.56    2.16
   6   0  -5    0.11    2.72
   6   0  -5   -1.22    2.19
  -6   0   5    2.62    2.91
   5   0  -5   -0.28    2.09
  -5   0   5    1.49    2.29
   5   0  -5   -3.20    1.90
  -5   0   5   -2.81    1.43
   4   0  -5    1.56    2.38
  -4   0   5    1.24    1.80
  -4   0   5    1.67    2.46
   4   0  -5    0.01    2.26
   3   0  -5   -0.65    1.77
  -3   0   5   -1.06    1.90
  -3   0   5    0.33    2.05
   3   0  -5    4.04    2.69
   2   0  -5    0.07    2.39
  -2   0   5   -1.56    2.34
   1   0  -5    2.05    2.48
  -1   0   5   -0.09    2.54
   0   0   5   -3.62    2.30
   0   0  -5   -2.77    1.73
   0   0  -5   -2.54    1.64
  -1   0  -5    0.78    2.17
  -1   0  -5    2.35    2.34
   1   0   5   -0.93    3.17
  -2   0  -5    1.87    2.43
  -2   0  -5   -0.87    1.80
   2   0   5    2.29    3.29
   2   0   5   -1.76    1.83
  -3   0  -5   -1.27    2.21
  -3   0  -5   -0.81    2.19
   3   0   5    1.12    2.93
   3   0   5   -1.55    2.20
   4   0   5    3.31    3.09
  -4   0  -5    2.19    2.60
  -4   0  -5   -0.80    2.42
   4   0   5    0.49    3.31
   5   0   5   -1.99    2.76
  -5   0  -5    2.40    2.57
   5   0   5    3.74    3.70
  -5   0  -5    3.82    3.29
   6   0   5   -1.11    2.70
   6   0   5   -1.75    3.18
  -6   0  -5   -0.46    2.72
  -6   0  -5   -1.55    2.60
   7   0   5   -2.28    3.79
   7   0   5    2.29    3.24
  -7   0  -5    2.04    3.37
  -7   0  -5   -0.95    2.87
  -8   0  -5   -2.36    2.48
   8   0   5    2.69    4.35
   8   0   5    4.01    4.31
  -8   0  -5    2.00    3.27
  -9   0  -5   -1.97    3.19
   9   0   5   -0.47    3.98
   9   0   5   -5.39    3.70
  -9   0  -5    3.65    3.81
  10   0   5   -0.95    3.92
 -10   0  -5    4.87    5.04
  10   0   5    4.99    5.87
  11   0   5   -1.03    5.51
 -11   0  -5    0.25    4.74
  11   0   5   -5.03    4.69
  12   0   5   -3.49    5.90
 -12   0  -5    0.52    5.08
  12   0   5   -2.43    4.98
  13   0   5   -2.48    6.39
 -13   0  -5    6.04    6.35
  14   0   5    2.87    6.79
 -14   0  -5   -1.45    5.36
 -15   0  -5   -0.08    5.84
  15   0   5   -3.22    7.02
  16   0   5    3.96    8.51
 -16   0  -5    6.57    7.69
  17   0   5   -3.50    7.57
 -20  -1   5   20.90   10.50
  20  -1  -5    8.81    7.94
  20   1  -5   -0.61    6.81
 -20   1   5    1.40    7.77
 -19  -1   5   24.82   10.47
  19  -1  -5    5.32    8.54
 -19   1   5   10.81    9.28
  19   1  -5   -2.34    6.94
 -18  -1   5    3.88    6.02
  18  -1  -5    9.15    8.24
  18   1  -5    1.28    6.33
 -18   1   5   -2.88    5.75
 -17  -1   5    9.98    8.04
  17  -1  -5   31.02   10.88
  17   1  -5   10.53    7.89
 -17   1   5   27.80   10.10
 -16  -1   5   79.32   14.79
  16  -1  -5   55.07   13.31
 -16   1   5   50.98   11.83
 -16   1   5   60.10   11.16
  16   1  -5   59.40   12.71
  15  -1  -5    7.24    6.43
 -15  -1   5   13.94    7.94
  15   1  -5   15.08    7.65
 -15   1   5    0.55    6.53
 -14  -1   5   -5.73    5.28
  14  -1  -5   -1.57    4.35
 -14   1   5   -0.18    5.37
  14   1  -5   -4.39    4.17
 -13  -1   5   21.71    7.15
  13  -1  -5   11.09    5.88
 -13   1   5   22.03    7.66
  13   1  -5   31.90    9.06
  12  -1  -5  237.72   20.64
 -12  -1   5  250.29   19.96
  12   1  -5  258.85   20.85
 -12   1   5  261.29   19.59
 -11  -1   5    6.51    5.27
  11  -1  -5    9.04    5.99
 -11   1   5    1.75    3.88
  11   1  -5   11.53    6.05
 -10  -1   5  754.56   34.46
  10  -1  -5  672.99   40.60
 -10  -1   5  822.08   40.28
 -10   1   5  782.68   39.68
  10   1  -5  775.74   40.62
  -9  -1   5  124.82   13.43
  -9  -1   5  105.52    7.62
   9  -1  -5  149.25   15.61
   9   1  -5  117.97   10.40
   9   1  -5  128.96   13.56
  -9   1   5  128.72   13.50
  -8  -1   5  252.40   12.97
  -8  -1   5  241.64   16.24
   8  -1  -5  182.12   15.95
   8   1  -5  228.54   16.40
   8   1  -5  237.31   15.18
  -8   1   5  257.78   16.31
  -7  -1   5  126.19   10.61
   7  -1  -5  123.99   12.85
  -7  -1   5  126.37    7.99
   7   1  -5  117.92   10.48
  -7   1   5  122.42   10.24
   7   1  -5  121.07    9.77
   6  -1  -5   26.01    5.20
   6  -1  -5   38.58    6.67
  -6  -1   5   16.21    4.30
  -6  -1   5   32.25    4.26
   6   1  -5   35.71    5.77
  -6   1   5   33.82    5.71
   6   1  -5   33.41    5.72
   5  -1  -5  100.39    8.78
   5  -1  -5  100.19    8.43
  -5  -1   5  115.40    8.73
  -5  -1   5  103.99    7.32
  -5   1   5  103.83    8.42
   5   1  -5  120.79    8.86
   5   1  -5  106.68    8.60
   4  -1  -5  334.88   17.23
  -4  -1   5  340.93   17.91
   4  -1  -5  337.92   18.35
  -4  -1   5  326.89   17.10
  -4   1   5  352.99   16.38
   4   1  -5  304.21   17.84
   4   1  -5  346.52   17.20
  -4   1   5  329.87   17.93
   3  -1  -5 1121.57   49.08
   3  -1  -5 1127.79   50.94
  -3  -1   5 1132.78   50.43
  -3  -1   5 1150.85   50.53
   3   1  -5 1144.36   49.02
   3   1  -5 1141.83   50.89
  -3   1   5 1173.07   50.00
  -2  -1   5    2.96    2.66
   2  -1  -5    2.45    2.55
   2  -1  -5    0.96    2.47
  -2   1   5    1.39    2.50
   2   1  -5    2.47    2.53
   1  -1  -5  889.43   43.08
  -1  -1   5 1015.89   44.49
   1   1  -5  979.85   43.71
  -1   1   5  990.38   44.13
   0  -1  -5   19.01    3.99
   0  -1  -5   17.50    3.61
   0  -1   5   17.89    4.52
   0   1  -5   20.78    4.40
   0   1   5   19.96    4.71
   1  -1   5  128.40    7.46
  -1  -1  -5  123.94    9.18
   1  -1   5  130.69   10.53
  -1  -1  -5  113.24    8.23
   1   1   5  128.32    7.48
  -1   1  -5  125.75    8.61
   1   1   5  151.63   10.75
  -1   1  -5  127.74    9.23
  -2  -1  -5  850.01   39.59
   2  -1   5  856.25   41.19
   2  -1   5  830.64   37.33
  -2  -1  -5  815.18   37.82
  -2   1  -5  882.35   39.45
   2   1   5  872.59   37.65
  -2   1  -5  827.38   38.68
   2   1   5  831.54   40.99
  -3  -1  -5  850.20   39.12
   3  -1   5  894.49   43.03
  -3  -1  -5  837.26   41.23
   3  -1   5  926.68   40.03
  -3   1  -5  870.42   40.69
   3   1   5  831.48   42.64
   3   1   5  889.97   39.82
  -3   1  -5  891.74   40.70
  -4  -1  -5  431.70   24.13
   4  -1   5  430.92   25.24
   4  -1   5  478.91   23.73
  -4  -1  -5  441.11   21.75
  -4   1  -5  436.09   23.34
   4   1   5  453.49   25.67
  -4   1  -5  442.55   23.18
   4   1   5  419.53   22.87
  -5  -1  -5 1291.67   62.73
   5  -1   5 1405.14   64.46
  -5  -1  -5 1335.22   59.92
   5  -1   5 1528.79   63.20
  -5   1  -5 1402.57   61.96
   5   1   5 1306.19   64.17
   5   1   5 1324.30   61.85
  -5   1  -5 1367.42   62.23
   6  -1   5   29.61    6.47
  -6  -1  -5   21.54    5.80
  -6  -1  -5   30.55    5.08
   6  -1   5   27.85    7.00
  -6   1  -5   34.98    6.20
   6   1   5   29.79    6.79
   6   1   5   26.80    6.06
  -6   1  -5   31.82    6.25
  -7  -1  -5   82.52    8.59
   7  -1   5   64.93   10.32
  -7  -1  -5   72.36   10.22
   7  -1   5   75.79   10.98
  -7   1  -5   77.16    9.74
   7   1   5   81.63   11.37
  -7   1  -5   66.02    9.35
   7   1   5   62.18    9.31
   8  -1   5  528.13   28.64
   8  -1   5  428.45   27.04
  -8  -1  -5  427.38   22.95
  -8  -1  -5  442.25   26.93
   8   1   5  461.44   26.93
  -8   1  -5  410.63   25.82
  -8   1  -5  426.26   24.78
   8   1   5  412.62   27.06
   9  -1   5   77.78   12.27
  -9  -1  -5   61.78   10.38
   9  -1   5   87.45   12.66
  -9   1  -5   65.51   10.44
  -9   1  -5   57.56    9.27
   9   1   5   75.72   12.06
   9   1   5   72.26   11.47
  10  -1   5  100.75   14.56
 -10  -1  -5   75.02   12.11
  10  -1   5   77.82   12.39
  10   1   5  106.56   14.93
 -10   1  -5   93.33   11.86
 -10   1  -5   69.33   11.12
  10   1   5   88.55   13.23
  11  -1   5   75.54   13.08
 -11  -1  -5   40.60    9.97
  11  -1   5   55.28   10.85
 -11   1  -5   57.37   10.88
  11   1   5   51.44   10.98
  11   1   5   54.05   11.29
  12  -1   5   17.08    9.10
 -12  -1  -5    6.79    6.20
  12  -1   5   11.69    7.03
  12   1   5   16.03    7.47
 -12   1  -5   13.05    7.02
  12   1   5    1.92    6.37
  13  -1   5   78.21   14.67
 -13  -1  -5   32.43   10.04
  13   1   5   68.03   13.02
  13   1   5   66.18   14.10
 -13   1  -5  109.30   16.49
  14  -1   5   27.01   10.26
 -14  -1  -5   28.68    9.57
  14   1   5   30.02   10.41
 -14   1  -5   36.07   11.26
  15  -1   5   12.42    8.70
 -15  -1  -5    2.82    7.58
 -15   1  -5    3.36    6.66
  15   1   5    0.14    7.16
 -16  -1  -5    9.27    9.52
  16  -1   5   10.50    9.54
 -16   1  -5   13.82    9.35
  16   1   5   15.85    9.92
 -20  -2   5    5.39    9.33
  20  -2  -5   11.08    8.09
 -20   2   5   43.10   13.15
  20   2  -5   28.99   13.33
 -19  -2   5    2.59    7.89
  19  -2  -5    6.30    7.79
 -19   2   5   11.03    7.85
  19   2  -5   -2.27    5.96
 -18  -2   5   10.09    7.58
  18  -2  -5   16.00    8.82
  18   2  -5   11.15    7.91
 -18   2   5   11.99    7.89
  17  -2  -5    4.56    6.21
 -17  -2   5    4.44    5.99
 -17   2   5    4.43    6.01
  17   2  -5   -4.40    6.50
 -17   2   5   -0.25    6.10
 -16  -2   5    6.90    6.63
  16  -2  -5    9.66    7.17
 -16   2   5   14.11    7.47
  16   2  -5   12.60    7.44
 -16   2   5   20.17    7.58
  15  -2  -5   22.44    8.54
 -15  -2   5   14.19    7.27
  15   2  -5   25.95    8.98
 -15   2   5   32.89    8.85
 -15   2   5   27.33    9.53
  14  -2  -5  112.75   16.67
 -14  -2   5  103.51   15.77
  14   2  -5  121.35   16.78
 -14   2   5  130.27   16.87
  13  -2  -5   16.31    7.25
 -13  -2   5    9.76    6.46
 -13   2   5    3.28    5.73
  13   2  -5    3.47    6.24
  12  -2  -5   40.82    9.98
 -12  -2   5   40.28    9.06
  12   2  -5   22.59    7.32
 -12   2   5   31.12    7.96
  11  -2  -5  152.50   17.99
 -11  -2   5  189.83   19.26
 -11  -2   5  182.36   11.94
 -11   2   5  166.99   16.63
  11   2  -5  166.74   17.44
 -10  -2   5  182.21   11.98
 -10  -2   5  178.84   15.26
  10  -2  -5  201.36   16.52
 -10   2   5  207.40   15.58
  10   2  -5  179.85   13.60
  10   2  -5  187.40   15.98
  -9  -2   5  467.05   23.40
   9  -2  -5  443.83   27.42
  -9  -2   5  472.02   26.58
   9   2  -5  495.30   25.17
  -9   2   5  436.08   25.85
   9   2  -5  445.22   26.71
  -8  -2   5 1095.83   45.53
  -8  -2   5  925.04   46.92
   8  -2  -5  858.22   47.36
   8   2  -5  972.64   45.71
   8   2  -5  997.79   47.77
  -8   2   5 1014.91   47.05
  -7  -2   5  121.04    8.78
  -7  -2   5  122.87   10.59
   7  -2  -5  107.59   11.80
   7   2  -5  117.39    9.39
  -7   2   5  121.27   11.84
   7   2  -5  129.82   10.95
  -6  -2   5 1559.00   69.99
  -6  -2   5 1616.92   71.70
   6  -2  -5 1678.53   71.98
   6   2  -5 1616.48   71.57
   6   2  -5 1615.67   71.09
  -6   2   5 1619.22   71.50
  -5  -2   5  500.78   24.83
   5  -2  -5  493.15   24.60
  -5  -2   5  500.90   24.14
  -5   2   5  468.79   22.32
  -5   2   5  495.22   24.66
   5   2  -5  494.64   24.66
   5   2  -5  449.77   24.11
   4  -2  -5  744.69   35.81
  -4  -2   5  757.93   35.00
  -4  -2   5  753.05   35.10
  -4   2   5  746.75   35.09
   4   2  -5  735.20   34.30
   4   2  -5  753.80   35.28
  -4   2   5  765.45   33.70
   3  -2  -5  472.29   23.93
  -3  -2   5  462.42   22.97
  -3  -2   5  468.12   23.79
   3  -2  -5  450.07   22.47
   3   2  -5  477.53   22.36
   3   2  -5  487.02   23.92
  -3   2   5  494.52   23.04
  -2  -2   5  271.85   16.32
  -2  -2   5  293.04   15.23
   2  -2  -5  273.67   15.79
   2  -2  -5  295.83   14.66
   2   2  -5  316.18   16.47
   2   2  -5  284.46   14.19
  -2   2   5  301.00   16.07
   1  -2  -5   95.69    6.30
   1  -2  -5   91.01    7.22
  -1  -2   5  112.04    9.04
  -1   2   5  100.51    8.35
   1   2  -5   87.92    7.59
   1   2  -5   89.04    5.81
   0  -2   5  258.19   15.67
   0  -2   5  248.96   12.31
   0  -2  -5  241.10   14.40
   0  -2  -5  248.26   13.71
   0   2   5  265.68   15.66
   0   2   5  259.26   12.89
   0   2  -5  235.67   14.62
   1  -2   5  320.25   15.96
   1  -2   5  325.19   19.31
  -1  -2  -5  342.25   16.87
  -1  -2  -5  351.20   18.40
   1   2   5  299.42   19.02
  -1   2  -5  331.80   16.95
   1   2   5  345.46   16.60
  -1   2  -5  333.02   18.48
  -2  -2  -5   22.16    4.72
  -2  -2  -5   28.28    3.97
   2  -2   5   25.34    5.72
   2  -2   5   21.74    3.52
  -2   2  -5   31.13    4.69
   2   2   5   15.90    4.73
   2   2   5   24.45    4.02
  -2   2  -5   25.20    4.87
   3  -2   5 1594.65   68.11
   3  -2   5 1555.78   71.41
  -3  -2  -5 1577.39   66.96
  -3  -2  -5 1486.99   70.04
   3   2   5 1603.96   68.54
  -3   2  -5 1547.57   69.75
   3   2   5 1562.26   71.68
  -3   2  -5 1600.19   68.61
  -4  -2  -5 3160.84  133.36
   4  -2   5 3249.15  138.68
  -4  -2  -5 3180.02  137.41
   4  -2   5 3220.39  135.44
  -4   2  -5 3116.79  136.66
   4   2   5 3246.07  135.92
   4   2   5 3226.07  139.21
  -4   2  -5 3198.62  135.57
   5  -2   5  251.35   17.80
  -5  -2  -5  254.68   13.49
   5  -2   5  243.22   15.79
  -5  -2  -5  260.65   16.98
  -5   2  -5  247.91   16.26
   5   2   5  244.32   16.25
  -5   2  -5  249.66   15.58
   5   2   5  243.47   17.99
  -6  -2  -5  454.41   24.78
   6  -2   5  397.07   24.60
  -6  -2  -5  396.74   19.72
   6  -2   5  422.25   23.48
   6   2   5  376.92   23.01
   6   2   5  387.70   25.05
  -6   2  -5  394.34   22.88
  -6   2  -5  368.10   22.14
   7  -2   5  203.30   16.87
  -7  -2  -5  231.70   16.96
  -7  -2  -5  230.14   12.85
   7  -2   5  249.84   17.00
   7   2   5  210.76   16.17
  -7   2  -5  212.82   15.71
  -7   2  -5  203.60   15.10
   7   2   5  210.27   17.28
   8  -2   5   11.58    5.57
   8  -2   5    5.74    4.75
  -8  -2  -5   20.08    6.04
  -8   2  -5    2.96    4.00
  -8   2  -5    4.68    4.32
   8   2   5    0.09    4.16
   8   2   5    5.20    5.28
  -9  -2  -5   74.07   11.60
   9  -2   5   54.48   10.73
   9  -2   5  110.41   13.76
   9   2   5  136.09   15.01
   9   2   5   93.51   13.79
  -9   2  -5  109.10   12.65
  -9   2  -5  112.42   13.01
  10  -2   5  118.58   15.43
  10  -2   5  112.25   15.35
 -10  -2  -5  170.71   18.33
 -10   2  -5  122.07   14.70
  10   2   5  107.62   15.02
  10   2   5  157.03   17.86
 -10   2  -5  136.18   15.15
  11  -2   5    4.55    6.23
  11  -2   5   -2.92    5.07
 -11  -2  -5    3.34    6.13
 -11   2  -5   -2.02    4.93
  11   2   5    4.43    6.20
 -11   2  -5    8.98    5.53
  11   2   5    0.18    4.88
  12  -2   5  189.34   20.85
 -12  -2  -5  187.02   20.54
  12  -2   5  121.10   16.10
 -12   2  -5  150.85   21.56
  12   2   5  112.07   16.64
 -12   2  -5  133.72   17.29
  12   2   5  140.42   17.80
 -13  -2  -5   81.18   15.63
  13  -2   5   70.55   14.14
 -13   2  -5   86.67   14.73
  13   2   5  103.47   15.50
  13   2   5  106.68   16.75
 -14  -2  -5   -1.42    6.46
  14  -2   5    4.33    7.11
 -14   2  -5   -5.25    5.47
  14   2   5    0.03    6.60
 -15  -2  -5    5.07    7.16
  15  -2   5   28.08    9.73
 -15   2  -5    5.58    7.01
  15   2   5   14.13    8.83
 -16  -2  -5    7.37    8.44
  16  -2   5    6.56    8.04
 -16   2  -5   35.79   11.97
  16   2   5   23.30   10.54
  19  -3  -5   -8.53    4.78
 -19  -3   5    5.44    7.68
 -19   3   5    3.40    7.08
  19   3  -5   -6.17    6.30
  18  -3  -5    9.78    8.06
 -18  -3   5    8.76    8.51
  18   3  -5    9.09    7.65
 -18   3   5    6.23    7.82
 -18   3   5   13.76    7.60
 -17  -3   5   18.61    8.45
  17  -3  -5    9.14    7.69
 -17   3   5   12.87    8.54
  17   3  -5   12.45    8.13
 -17   3   5   22.15    8.58
  16  -3  -5   -1.02    4.41
 -16  -3   5    9.14    7.34
 -16   3   5    8.26    6.31
  16   3  -5   13.37    8.27
 -16   3   5    9.12    7.55
 -15  -3   5    1.63    5.85
  15  -3  -5   -2.69    4.43
 -15   3   5   -0.06    5.01
  15   3  -5   14.24    7.84
 -15   3   5    3.56    6.24
  14  -3  -5    3.35    4.48
 -14  -3   5    1.81    5.62
 -14   3   5    2.19    5.75
  14   3  -5    0.28    5.70
 -14   3   5    5.49    5.05
  13  -3  -5    5.08    5.46
 -13  -3   5    1.82    5.54
  13   3  -5    0.86    5.29
 -13   3   5    3.78    5.24
 -12  -3   5   58.38   11.16
  12  -3  -5   43.98    9.87
  12   3  -5   41.72    9.67
 -12   3   5   62.18   11.13
  11  -3  -5    0.05    3.79
 -11  -3   5    0.34    2.81
 -11  -3   5   -1.66    3.95
  11   3  -5    3.70    4.91
 -11   3   5   -5.00    3.96
 -10  -3   5   11.08    5.22
  10  -3  -5    4.90    5.57
 -10  -3   5   10.69    3.91
  10   3  -5    8.70    5.48
  10   3  -5   12.27    4.37
 -10   3   5   13.63    5.26
   9  -3  -5    4.33    4.15
  -9  -3   5   -2.08    2.35
  -9  -3   5   -4.86    2.69
   9   3  -5   -5.96    3.16
  -9   3   5   -3.73    2.77
   9   3  -5    1.79    3.00
  -8  -3   5   16.01    5.40
  -8  -3   5   24.57    5.06
   8  -3  -5   22.54    6.36
   8   3  -5   23.27    5.05
  -8   3   5   14.18    4.66
   8   3  -5   26.66    6.34
   7  -3  -5    4.06    3.60
  -7  -3   5    1.67    3.50
  -7  -3   5    2.59    2.76
  -7   3   5    1.59    3.15
   7   3  -5   -8.06    2.44
   7   3  -5   -0.28    2.33
   6  -3  -5   77.05    5.74
  -6  -3   5  101.68   10.25
   6  -3  -5   68.53    8.76
  -6  -3   5   96.30    8.32
  -6   3   5   98.71    9.72
   6   3  -5   94.87   10.16
   6   3  -5  100.13    8.27
   5  -3  -5  100.72    7.11
   5  -3  -5  101.79    8.90
  -5  -3   5  105.19    8.62
  -5  -3   5  101.68    8.88
   5   3  -5  116.43    9.02
  -5   3   5   95.81    8.22
   5   3  -5  118.83    8.87
   4  -3  -5    1.60    2.44
   4  -3  -5    3.11    2.29
  -4  -3   5    3.49    2.94
  -4  -3   5    3.30    2.45
   4   3  -5    6.43    2.90
   4   3  -5    3.41    2.65
  -4   3   5    2.69    2.56
  -3  -3   5   89.35    8.20
   3  -3  -5   76.27    6.96
  -3  -3   5  102.96    7.31
   3  -3  -5   94.01    7.74
   3   3  -5   90.14    7.94
   3   3  -5   93.02    7.32
   2  -3  -5    5.61    3.20
  -2  -3   5   -1.98    2.32
   2  -3  -5    9.30    2.92
  -2  -3   5    3.49    2.28
   2  -3  -5   10.39    3.32
   2   3  -5    1.45    2.62
   2   3  -5    5.85    2.61
   1  -3  -5  158.86   11.46
   1  -3  -5  168.15   10.60
   1  -3  -5  161.46   10.10
  -1  -3   5  159.85   12.01
   1   3  -5  173.22   11.60
   0  -3  -5   95.32    7.38
[truncated: 697,232 more chars]
