# Supplementary material for: Synthesis and crystal structure of bis(1-{[(quinolin-8-yl)imino]methyl}pyrene-κ2 N,N′)silver(I) tri­fluoro­methane­sulfonate
Source: Acta Crystallogr E Crystallogr Commun. 2016 Sep 30;72(Pt 10):1495–8. doi: 10.1107/S205698901601519X (PMC5050784; doi:10.1107/S205698901601519X)
Supplement: Supplementary file 2 [file e-72-01495-Isup2.hkl]

data_I                                                                          
_shelx_title ' xsc1674_0m_a.res in P2(1)/c'                                     
_shelx_refln_list_code          4                                               
_shelx_F_calc_maximum      409.41                                               
_exptl_crystal_F_000      1968.00                                               
_reflns_d_resolution_high  0.8309                                               
                                                                                
loop_                                                                           
 _space_group_symop_operation_xyz                                               
 'x, y, z'                                                                      
 '-x, y+1/2, -z+1/2'                                                            
 '-x, -y, -z'                                                                   
 'x, -y-1/2, z-1/2'                                                             
                                                                                
_cell_length_a    17.1320                                                       
_cell_length_b    13.6108                                                       
_cell_length_c    18.9712                                                       
_cell_angle_alpha  90.000                                                       
_cell_angle_beta  110.887                                                       
_cell_angle_gamma  90.000                                                       
                                                                                
_shelx_F_squared_multiplier     1.000                                           
                                                                                
loop_                                                                           
 _refln_index_h                                                                 
 _refln_index_k                                                                 
 _refln_index_l                                                                 
 _refln_F_squared_calc                                                          
 _refln_F_squared_meas                                                          
 _refln_F_squared_sigma                                                         
 _refln_observed_status                                                         
   2   0   0       1594.78       1448.37        88.41 o                         
   3   0   0       2858.24       3033.52       155.49 o                         
   4   0   0        442.12        363.41        30.78 o                         
   5   0   0        338.40        235.33        30.56 o                         
   6   0   0      18243.15      15124.81       347.60 o                         
   7   0   0       3811.26       3034.53       102.27 o                         
   8   0   0      12316.85      10449.71       609.70 o                         
   9   0   0       7806.17       8145.70       221.41 o                         
  10   0   0       4259.34       4154.18       141.83 o                         
  11   0   0       4370.89       4788.55       161.75 o                         
  12   0   0       2515.55       2850.26       152.45 o                         
  13   0   0       1677.79       2243.98       257.60 o                         
  14   0   0       1029.45       1343.36       364.09 o                         
  15   0   0       1402.78       1583.24       314.92 o                         
  16   0   0        188.51        338.54       102.26 o                         
  17   0   0        266.09        243.43       143.23 o                         
  18   0   0        570.86        520.32       128.38 o                         
  19   0   0         23.89        165.07       106.95 o                         
   2   1   0       1739.39       1729.77        54.58 o                         
   3   1   0        119.59         76.06        15.97 o                         
   4   1   0       1011.29        863.13        33.83 o                         
   5   1   0       3489.68       3735.55        88.08 o                         
   6   1   0        389.63        397.52        26.37 o                         
   7   1   0       1232.26       1598.92        62.08 o                         
   8   1   0        633.07        476.85        44.53 o                         
   9   1   0        885.45        958.09        48.28 o                         
  10   1   0       1285.74       1461.96        62.93 o                         
  11   1   0        136.88        155.01        27.90 o                         
  12   1   0        251.67        221.86        46.04 o                         
  13   1   0       1343.49       1415.61        97.13 o                         
  14   1   0         12.86          8.34        42.68 o                         
  15   1   0          2.20         18.44        47.21 o                         
  16   1   0        193.28        162.54        62.27 o                         
  17   1   0         35.62         30.78        56.60 o                         
  18   1   0          0.96         25.51        54.98 o                         
  19   1   0          0.29         90.74        70.34 o                         
   0   2   0      70764.33      75828.77      2214.03 o                         
   1   2   0        545.06        654.34        42.89 o                         
   2   2   0      33415.89      31559.01       595.64 o                         
   3   2   0       2242.62       2153.41        51.84 o                         
   4   2   0          0.63         -6.27        13.05 o                         
   5   2   0       1676.05       1991.75        55.85 o                         
   6   2   0       3563.68       3019.84        76.32 o                         
   7   2   0        475.02        457.75        30.05 o                         
   8   2   0       3798.12       3681.15        86.03 o                         
   9   2   0       2919.70       2726.15        74.20 o                         
  10   2   0        187.78        207.82        27.62 o                         
  11   2   0       1600.03       1858.96        97.11 o                         
  12   2   0        716.50        650.56        58.43 o                         
  13   2   0        262.23        188.97        45.29 o                         
  14   2   0        291.18        319.40        58.94 o                         
  15   2   0        310.03        329.48       142.27 o                         
  16   2   0          1.47         40.08        52.43 o                         
  17   2   0        121.30         72.99        55.61 o                         
  18   2   0         80.05        176.59        68.22 o                         
   1   3   0       1687.99       2010.67        52.05 o                         
   2   3   0      51375.92      50670.10      1094.92 o                         
   3   3   0         94.98        138.77        17.68 o                         
   4   3   0      19418.40      18902.03       344.20 o                         
   5   3   0       8396.95       7530.80       146.71 o                         
   6   3   0       1141.88       1138.19        57.24 o                         
   7   3   0       8082.14       7396.14       152.49 o                         
   8   3   0       2722.44       2359.64        78.99 o                         
   9   3   0        161.84        180.89        28.70 o                         
  10   3   0       2630.96       2599.03        88.87 o                         
  11   3   0       2431.85       2464.40       106.41 o                         
  12   3   0         92.23        100.43        38.30 o                         
  13   3   0       1752.22       1796.69       123.68 o                         
  14   3   0       1553.82       1823.38       176.30 o                         
  15   3   0        689.20        753.86        78.84 o                         
  16   3   0        572.70        601.68        90.71 o                         
  17   3   0        114.23        139.96        62.99 o                         
  18   3   0         90.72         27.37        57.32 o                         
   0   4   0     167618.33     182647.83      9301.37 o                         
   1   4   0      83797.74      90265.23      1416.76 o                         
   2   4   0       2386.00       2417.88        93.34 o                         
   3   4   0       1395.86       1461.69        41.06 o                         
   4   4   0        893.44        998.02        43.13 o                         
   5   4   0        399.09        376.07        35.73 o                         
   6   4   0         63.04         55.28        19.21 o                         
   7   4   0         18.04         -4.03        17.80 o                         
   8   4   0         92.80         66.03        22.70 o                         
   9   4   0       1138.60       1303.59        66.35 o                         
  10   4   0        409.11        476.83        44.92 o                         
  11   4   0          8.09        -10.61        27.72 o                         
  12   4   0        401.30        406.45        52.16 o                         
  13   4   0        382.48        488.18        63.35 o                         
  14   4   0         85.61        129.43        45.18 o                         
  15   4   0       1535.60       1532.90       170.68 o                         
  16   4   0         76.47         77.72        48.75 o                         
  17   4   0          0.37         27.33        52.97 o                         
  18   4   0        110.13        136.91        68.23 o                         
   1   5   0       5377.05       5933.00       129.20 o                         
   2   5   0       4609.21       4048.95        91.33 o                         
   3   5   0        771.34        713.31        37.19 o                         
   4   5   0       5961.47       5449.47       105.91 o                         
   5   5   0        965.74        678.00        41.95 o                         
   6   5   0        109.82        111.17        22.98 o                         
   7   5   0       4894.60       4482.52       110.65 o                         
   8   5   0       1562.94       1609.55        73.86 o                         
   9   5   0        239.33        203.89        31.97 o                         
  10   5   0        718.31        831.31        62.68 o                         
  11   5   0        876.25        842.65        67.62 o                         
  12   5   0         14.84         39.16        32.65 o                         
  13   5   0       1525.58       1557.40        96.52 o                         
  14   5   0        165.23        174.87        52.35 o                         
  15   5   0        857.33        808.86       107.15 o                         
  16   5   0          2.95         -5.51        53.96 o                         
  17   5   0         64.16         33.48        60.66 o                         
  18   5   0         56.90         37.51        74.53 o                         
   0   6   0       8657.59       7244.12       187.69 o                         
   1   6   0        330.45        347.15        30.19 o                         
   2   6   0       8854.43       7857.80       167.17 o                         
   3   6   0      10127.05       9986.79       204.47 o                         
   4   6   0        111.47         95.46        18.90 o                         
   5   6   0       6229.31       6227.62       122.86 o                         
   6   6   0        269.21        277.91        24.70 o                         
   7   6   0        930.33       1099.52        58.13 o                         
   8   6   0       3556.84       3985.17       108.68 o                         
   9   6   0       5296.45       5547.75       138.14 o                         
  10   6   0         81.73         55.46        32.77 o                         
  11   6   0        827.76        883.33        71.96 o                         
  12   6   0       1970.22       2173.26       126.04 o                         
  13   6   0        677.04        795.40        96.13 o                         
  14   6   0        625.69        489.20        73.55 o                         
  15   6   0        263.33        260.15        71.30 o                         
  16   6   0          0.67          9.69        53.16 o                         
  17   6   0         26.34        -17.57        60.01 o                         
   1   7   0       2675.10       2959.97        91.80 o                         
   2   7   0       1204.77       1252.35        55.77 o                         
   3   7   0          0.06        -11.83        15.78 o                         
   4   7   0       2825.80       3007.84        74.01 o                         
   5   7   0         52.71         59.99        17.80 o                         
   6   7   0         44.28         33.76        23.70 o                         
   7   7   0        558.74        612.85        53.24 o                         
   8   7   0         75.40         61.08        29.97 o                         
   9   7   0          0.75         -5.71        27.37 o                         
  10   7   0          6.55          7.71        33.15 o                         
  11   7   0        459.41        549.22        72.11 o                         
  12   7   0        170.41        211.49        51.67 o                         
  13   7   0         17.15        -37.13        37.13 o                         
  14   7   0         63.60         55.08        46.84 o                         
  15   7   0          1.99         70.76        60.49 o                         
  16   7   0          3.74         -7.40        58.11 o                         
  17   7   0        190.17        343.29        89.31 o                         
   0   8   0       4748.89       5280.97       278.24 o                         
   1   8   0       1309.31       1490.26        62.59 o                         
   2   8   0       1680.39       1894.26        71.13 o                         
   3   8   0       3604.97       3329.83        98.31 o                         
   4   8   0        350.64        319.74        36.75 o                         
   5   8   0        998.08        860.73        79.98 o                         
   6   8   0       2515.90       2998.38       106.59 o                         
   7   8   0       1234.45       1304.86        80.42 o                         
   8   8   0        577.14        626.18        68.77 o                         
   9   8   0       2341.13       2139.82       120.29 o                         
  10   8   0          5.76          4.24        42.60 o                         
  11   8   0        918.92        955.77        88.17 o                         
  12   8   0        343.46        321.26        69.47 o                         
  13   8   0          0.96        -14.35        45.19 o                         
  14   8   0         84.73         40.61        51.37 o                         
  15   8   0        118.39         87.53        62.24 o                         
  16   8   0          8.48         48.87        66.24 o                         
   1   9   0       4147.70       4075.79       123.83 o                         
   2   9   0       4714.32       4571.33       228.03 o                         
   3   9   0          3.42         -9.80        21.38 o                         
   4   9   0       1982.68       2034.72        93.85 o                         
   5   9   0       1629.72       1805.90       119.70 o                         
   6   9   0        272.27        211.92        41.77 o                         
   7   9   0       2346.06       2444.14       113.99 o                         
   8   9   0       1020.70       1266.03        86.57 o                         
   9   9   0         12.26         26.19        37.97 o                         
  10   9   0        516.55        511.56        67.06 o                         
  11   9   0        582.24        749.99       103.51 o                         
  12   9   0          2.61        -39.77        39.77 o                         
  13   9   0        260.93        267.66        62.98 o                         
  14   9   0        143.05         81.74        55.95 o                         
  15   9   0          2.18         13.69        59.78 o                         
   0  10   0       1321.07       1543.88       125.87 o                         
   1  10   0         68.68         67.87        31.06 o                         
   2  10   0          0.07         41.69        29.50 o                         
   3  10   0         27.43         19.80        27.52 o                         
   4  10   0         72.40         11.26        38.89 o                         
   5  10   0          8.02         18.21        35.39 o                         
   6  10   0        178.18        158.96        40.71 o                         
   7  10   0        240.12        204.75        45.85 o                         
   8  10   0          7.95          3.46        32.96 o                         
   9  10   0          3.96          6.26        39.20 o                         
  10  10   0         19.44        107.92        47.81 o                         
  11  10   0          0.55          2.84        45.22 o                         
  12  10   0         25.46        117.11        57.19 o                         
  13  10   0         56.09         47.14        52.27 o                         
  14  10   0         14.01        -42.36        50.02 o                         
  15  10   0          0.52          5.81        82.66 o                         
   1  11   0        842.18        810.08        77.43 o                         
   2  11   0         86.13        138.55        39.36 o                         
   3  11   0        130.59         49.05        48.01 o                         
   4  11   0         82.24         21.23        39.55 o                         
   5  11   0       1219.40       1050.93        90.31 o                         
   6  11   0        178.26        143.40        50.05 o                         
   7  11   0        249.92        143.56        48.81 o                         
   8  11   0         88.02         11.95        50.53 o                         
   9  11   0         12.24          0.80        49.56 o                         
  10  11   0        120.03        120.68        53.33 o                         
  11  11   0          0.53         -8.62        44.81 o                         
  12  11   0         21.81         75.60        55.07 o                         
  13  11   0        134.07        143.88        79.88 o                         
  14  11   0         59.90         44.33       101.79 o                         
   0  12   0       7197.32       7981.84       306.92 o                         
   1  12   0       2595.53       3151.74       151.31 o                         
   2  12   0        349.55        485.10        68.46 o                         
   3  12   0        191.21        148.83        50.31 o                         
   4  12   0       1078.49       1136.81       110.60 o                         
   5  12   0        283.70        288.86        59.24 o                         
   6  12   0        733.56       1023.08        96.15 o                         
   7  12   0        154.15        120.15        51.97 o                         
   8  12   0        122.35        115.79        61.24 o                         
   9  12   0        332.01        280.06        76.89 o                         
  10  12   0         15.38        -51.68        51.68 o                         
  11  12   0         78.83        117.17        63.99 o                         
  12  12   0        188.96         97.40        68.73 o                         
   1  13   0         31.84        -38.27        55.06 o                         
   2  13   0        115.16        170.71        56.71 o                         
   3  13   0        139.78         61.10        48.14 o                         
   4  13   0        105.84         99.64        51.18 o                         
   5  13   0        110.32        114.13        50.64 o                         
   6  13   0          2.59          6.69        45.96 o                         
   7  13   0        121.20         67.91        54.30 o                         
   8  13   0          3.26        -26.30        52.80 o                         
   9  13   0         31.93         24.31        58.35 o                         
  10  13   0          3.69        -36.33        56.94 o                         
  11  13   0         25.49         51.99        66.62 o                         
   0  14   0        498.50        366.90       194.42 o                         
   1  14   0        114.47        119.10        53.36 o                         
   2  14   0         51.68         83.70        53.75 o                         
   3  14   0         68.01        113.14        56.14 o                         
   4  14   0        124.09        178.46        57.67 o                         
   5  14   0         49.91         54.72        50.14 o                         
   6  14   0        269.06        249.58        73.84 o                         
   7  14   0        149.65         60.34        60.20 o                         
   8  14   0        128.68         87.13        70.29 o                         
   9  14   0        201.28        169.55        82.46 o                         
   1  15   0        167.01        133.75        69.08 o                         
   2  15   0        149.14        148.13        69.01 o                         
   3  15   0          0.26        -21.41        49.55 o                         
   4  15   0         22.77         42.89        55.44 o                         
   5  15   0         83.43         -1.46        51.27 o                         
   6  15   0          1.55         70.62        58.89 o                         
   7  15   0         35.03        101.28        66.54 o                         
   0  16   0       1160.31       1034.27       293.45 o                         
   1  16   0        602.32        507.67       101.99 o                         
   2  16   0        198.04        171.98       135.67 o                         
   3  16   0         55.56         28.29        83.44 o                         
 -19   1   1          1.01          9.94        65.88 o                         
 -18   1   1         90.04        157.51        68.64 o                         
 -17   1   1        517.25        518.57       122.54 o                         
 -16   1   1        166.99        169.42        59.10 o                         
 -15   1   1       2035.06       1954.47       138.94 o                         
 -14   1   1       1857.35       2146.20       155.77 o                         
 -13   1   1        968.00        986.79        83.55 o                         
 -12   1   1       1508.40       1731.39        94.73 o                         
 -11   1   1       3534.33       3501.36       144.86 o                         
 -10   1   1        178.85        162.12        25.52 o                         
  -9   1   1       2490.64       2124.00        64.98 o                         
  -8   1   1       5094.40       5559.53       181.65 o                         
  -7   1   1       7740.27       7084.59       142.17 o                         
  -6   1   1       4014.20       4044.13       104.84 o                         
  -5   1   1      23162.62      21107.49       417.18 o                         
  -4   1   1       4601.19       4930.12       131.56 o                         
  -3   1   1      78976.99      87509.35      1805.24 o                         
  -2   1   1      10489.92      10355.94       286.46 o                         
   1   1   1       5071.74       5341.47       147.54 o                         
   2   1   1      15678.09      14350.77       235.72 o                         
   3   1   1      31889.18      29798.60       515.13 o                         
   4   1   1      28574.30      26261.87       427.17 o                         
   5   1   1       7236.38       5838.84       108.47 o                         
   6   1   1       7577.45       7794.70       149.53 o                         
   7   1   1       1134.22       1235.10        48.48 o                         
   8   1   1        650.05        652.97        39.28 o                         
   9   1   1       2246.48       2222.46        69.90 o                         
  10   1   1      11133.52      11328.04       209.82 o                         
  11   1   1        742.96        746.12        50.44 o                         
  12   1   1       2942.78       3164.59       116.44 o                         
  13   1   1       2549.16       2723.90       137.50 o                         
  14   1   1        361.82        284.90        78.24 o                         
  15   1   1       2150.74       2584.72       186.85 o                         
  16   1   1        409.53        354.00        75.76 o                         
  17   1   1         37.81         91.70        62.67 o                         
  18   1   1        495.25        536.72        97.79 o                         
 -19   2   1         11.73         -8.93        56.86 o                         
 -18   2   1        125.97         92.79        73.82 o                         
 -17   2   1          0.74         67.92        57.26 o                         
 -16   2   1        220.74        197.66        62.93 o                         
 -15   2   1        474.07        531.14        89.59 o                         
 -14   2   1        110.66         74.76        42.47 o                         
 -13   2   1       3104.12       3652.25       148.52 o                         
 -12   2   1        189.16        193.49        42.61 o                         
 -11   2   1        393.10        410.56        43.21 o                         
 -10   2   1       3951.89       4130.35        98.40 o                         
  -9   2   1       4757.91       4929.98       124.06 o                         
  -8   2   1          9.15         11.23        18.74 o                         
  -7   2   1         78.34        -10.07        18.88 o                         
  -6   2   1         14.33          1.82        14.71 o                         
  -5   2   1        615.16        524.35        26.88 o                         
  -4   2   1        905.93        995.57        39.05 o                         
  -3   2   1      21530.12      21235.17       458.50 o                         
  -2   2   1       7966.23       7498.58       201.34 o                         
  -1   2   1      31282.10      31492.61       661.22 o                         
   0   2   1        540.12        373.17        32.24 o                         
   1   2   1      48932.17      49683.32      1073.23 o                         
   2   2   1       2440.38       2201.27        81.29 o                         
   3   2   1       1328.83       1428.29        41.72 o                         
   4   2   1       4538.64       4343.54        91.56 o                         
   5   2   1       7509.34       6750.25       133.97 o                         
   6   2   1        532.43        537.80        30.37 o                         
   7   2   1       5047.29       4194.72        91.54 o                         
   8   2   1       6139.02       6116.22       131.13 o                         
   9   2   1        558.01        614.82        40.35 o                         
  10   2   1       5224.78       4923.48       146.70 o                         
  11   2   1       2099.05       2116.11       116.31 o                         
  12   2   1        293.13        391.74        49.53 o                         
  13   2   1        161.93        183.46        46.59 o                         
  14   2   1         93.26         35.46        40.43 o                         
  15   2   1        101.44        109.52        60.18 o                         
  16   2   1        363.43        366.23       100.03 o                         
  17   2   1        391.76        379.46        79.54 o                         
  18   2   1          0.36         55.63        62.98 o                         
 -19   3   1         43.51        -61.57        61.57 o                         
 -18   3   1         43.00         25.81        56.11 o                         
 -17   3   1        140.63        235.21        70.78 o                         
 -16   3   1          5.37          3.95        41.73 o                         
 -15   3   1         25.69         60.69        43.26 o                         
 -14   3   1         48.68         23.05        39.65 o                         
 -13   3   1          2.31         32.72        36.02 o                         
 -12   3   1         19.17         13.18        30.52 o                         
 -11   3   1          3.32         18.24        28.12 o                         
 -10   3   1          8.01         18.93        22.49 o                         
  -9   3   1         21.16         11.04        19.29 o                         
  -8   3   1         99.23        123.18        24.00 o                         
  -7   3   1         23.16         95.86        24.45 o                         
  -6   3   1       3498.63       3291.34        77.92 o                         
  -5   3   1        524.21        417.62        24.43 o                         
  -4   3   1        502.07        427.50        25.06 o                         
  -3   3   1       2422.32       2493.77        54.44 o                         
  -2   3   1        625.51        459.09        25.19 o                         
  -1   3   1       5547.35       5404.64       178.85 o                         
   0   3   1       6270.11       5085.10       103.54 o                         
   1   3   1        781.75        779.49        32.48 o                         
   2   3   1        261.55        175.85        20.91 o                         
   3   3   1        664.24        797.58        34.50 o                         
   4   3   1       1073.05        954.98        54.52 o                         
   5   3   1       1366.76       1146.37        47.50 o                         
   6   3   1       1959.61       1708.09        59.61 o                         
   7   3   1        302.87        270.67        29.89 o                         
   8   3   1        186.00        163.73        29.71 o                         
   9   3   1        426.42        444.54        39.61 o                         
  10   3   1        104.97        105.94        27.68 o                         
  11   3   1          0.05         -3.99        28.07 o                         
  12   3   1        151.72        151.12        36.97 o                         
  13   3   1          6.82         27.63        33.11 o                         
  14   3   1        140.22         89.50        42.10 o                         
  15   3   1        124.28         78.71        46.57 o                         
  16   3   1          7.09         34.39        49.22 o                         
  17   3   1          0.10         28.70        58.57 o                         
  18   3   1          0.38         18.50        59.60 o                         
 -18   4   1        535.39        544.48        93.84 o                         
 -17   4   1        125.82        230.48        61.43 o                         
 -16   4   1         75.23         60.32        48.32 o                         
 -15   4   1       1004.85       1045.64       105.47 o                         
 -14   4   1        274.44        283.16        54.70 o                         
 -13   4   1       1581.04       1464.61        89.95 o                         
 -12   4   1       1045.01       1034.09        73.84 o                         
 -11   4   1        644.01        675.53        57.88 o                         
 -10   4   1       6150.29       6415.10       165.67 o                         
  -9   4   1       1400.95       1560.18        68.68 o                         
  -8   4   1       2123.33       2353.72        75.89 o                         
  -7   4   1       4805.90       4907.49       102.64 o                         
  -6   4   1       1173.99        896.19        38.26 o                         
  -5   4   1        410.59        430.59        26.51 o                         
  -4   4   1      29449.38      28297.59       435.25 o                         
  -3   4   1       8561.95       7312.85       136.06 o                         
  -2   4   1      16766.22      15689.69       248.61 o                         
  -1   4   1     114934.26     120229.81      2217.08 o                         
   0   4   1     117177.93     125152.87      3336.89 o                         
   1   4   1      12899.24      15367.98       281.89 o                         
   2   4   1        503.25        568.03        30.81 o                         
   3   4   1       1836.53       2340.74        69.77 o                         
   4   4   1       4358.92       4126.94       111.56 o                         
   5   4   1       4508.83       4766.44       106.90 o                         
   6   4   1       2092.78       1779.83        64.22 o                         
   7   4   1       2964.99       2870.35        82.15 o                         
   8   4   1       9723.97       9644.84       196.55 o                         
   9   4   1        113.30         81.86        25.82 o                         
  10   4   1       1761.79       1841.85        83.08 o                         
  11   4   1       3153.68       3456.97       159.03 o                         
  12   4   1        658.27        647.83        68.49 o                         
  13   4   1        282.86        256.08        49.03 o                         
  14   4   1        264.75        190.95        52.05 o                         
  15   4   1         30.85         29.89        43.95 o                         
  16   4   1          2.70         -5.97        46.18 o                         
  17   4   1        381.25        251.04        79.81 o                         
  18   4   1         11.40         88.24        62.30 o                         
 -18   5   1        369.73        550.27        96.22 o                         
 -17   5   1         84.22          2.36        70.73 o                         
 -16   5   1         99.63         28.76        53.43 o                         
 -15   5   1       1413.44       1377.91       108.54 o                         
 -14   5   1        259.34        313.11        71.48 o                         
 -13   5   1         97.10         96.05        38.03 o                         
 -12   5   1       1067.73       1146.61        77.47 o                         
 -11   5   1        783.71        743.91        61.45 o                         
 -10   5   1          1.93        -14.32        25.57 o                         
  -9   5   1       1540.91       1610.51        72.18 o                         
  -8   5   1       1945.46       1725.99        71.24 o                         
  -7   5   1         53.15         46.98        17.03 o                         
  -6   5   1          4.94         82.87        17.93 o                         
  -5   5   1      10730.16      11303.60       195.21 o                         
  -4   5   1        651.56        557.23        30.64 o                         
  -3   5   1       4356.66       4055.18        84.22 o                         
  -2   5   1       7216.25       7340.02       131.30 o                         
  -1   5   1        379.87        407.25        27.49 o                         
   0   5   1      13516.14      15099.98       357.11 o                         
   1   5   1      19089.13      16722.38       288.53 o                         
   2   5   1        945.11        796.21        39.28 o                         
   3   5   1       5207.62       4404.46        98.06 o                         
   4   5   1       5207.95       4625.02       120.06 o                         
   5   5   1        466.53        536.92        36.00 o                         
   6   5   1       2038.90       1753.16        65.71 o                         
   7   5   1       3604.93       3812.48       100.88 o                         
   8   5   1         28.36         40.76        22.44 o                         
   9   5   1       1167.12       1075.28        65.99 o                         
  10   5   1       1437.04       1510.26        99.57 o                         
  11   5   1         33.27         26.67        30.21 o                         
  12   5   1        460.88        447.94        54.76 o                         
  13   5   1       2063.39       2278.38       165.22 o                         
  14   5   1        387.79        310.22        59.94 o                         
  15   5   1        745.71        905.07       116.18 o                         
  16   5   1         27.25        -27.17        55.80 o                         
  17   5   1          5.39        -60.77        67.18 o                         
 -18   6   1         12.80       -108.52       108.52 o                         
 -17   6   1          0.06        -51.01        51.01 o                         
 -16   6   1          3.34          8.41        54.58 o                         
 -15   6   1        113.94         33.09        55.50 o                         
 -14   6   1        144.32        126.13        55.69 o                         
 -13   6   1        145.87        149.11        53.31 o                         
 -12   6   1        290.46        407.30        53.22 o                         
 -11   6   1         10.45         -2.41        29.01 o                         
 -10   6   1       1017.40       1026.76        70.97 o                         
  -9   6   1          7.59         -7.19        22.95 o                         
  -8   6   1        537.30        669.71        52.63 o                         
  -7   6   1        250.21        380.07        36.33 o                         
  -6   6   1         20.44         45.92        18.22 o                         
  -5   6   1       1791.11       1989.01        61.77 o                         
  -4   6   1       2420.93       2254.67        60.73 o                         
  -3   6   1        170.17        183.73        37.91 o                         
  -2   6   1       1081.63       1066.86        40.47 o                         
  -1   6   1       4245.72       4133.40       118.88 o                         
   0   6   1         95.33        127.43        19.98 o                         
   1   6   1        294.97        385.42        31.79 o                         
   2   6   1        311.11        307.11        28.90 o                         
   3   6   1        174.56        163.62        22.68 o                         
   4   6   1       1164.96       1275.04        44.06 o                         
   5   6   1       1059.29       1222.32        54.64 o                         
   6   6   1        153.11        159.46        26.17 o                         
   7   6   1        183.62        209.40        30.07 o                         
   8   6   1       2413.93       2814.77        95.77 o                         
   9   6   1        254.10        281.68        41.05 o                         
  10   6   1        561.76        565.17        55.54 o                         
  11   6   1         16.32        -15.81        35.26 o                         
  12   6   1         42.85         30.31        40.75 o                         
  13   6   1        477.83        439.84        71.22 o                         
  14   6   1        131.33        138.93        58.90 o                         
  15   6   1          7.28         -9.33        54.15 o                         
  16   6   1          1.75         17.05        61.35 o                         
  17   6   1          8.88          6.31        64.43 o                         
 -17   7   1        205.42        175.88        73.93 o                         
 -16   7   1         22.34         -3.92        53.96 o                         
 -15   7   1        147.10         66.35        57.28 o                         
 -14   7   1        569.77        458.90        69.11 o                         
 -13   7   1          1.81         -8.11        38.71 o                         
 -12   7   1       1254.71       1314.93        99.90 o                         
 -11   7   1        878.39        807.51        80.77 o                         
 -10   7   1        265.02        342.41        52.76 o                         
  -9   7   1       2662.48       2676.77       125.46 o                         
  -8   7   1       1000.64        861.96        63.37 o                         
  -7   7   1        271.73        246.60        32.00 o                         
  -6   7   1       3396.75       3236.78        82.98 o                         
  -5   7   1       5383.84       5933.27       147.56 o                         
  -4   7   1         46.83         32.16        16.00 o                         
  -3   7   1       7294.81       7554.81       143.73 o                         
  -2   7   1       8948.77       9515.94       172.05 o                         
  -1   7   1        660.12        754.58        48.58 o                         
   0   7   1       3375.72       4020.79        98.70 o                         
   1   7   1       2202.96       1799.50        65.39 o                         
   2   7   1          0.07        -15.31        15.31 o                         
   3   7   1       6385.68       6011.90       133.92 o                         
   4   7   1       6395.94       6542.27       155.94 o                         
   5   7   1        845.48       1030.02        64.53 o                         
   6   7   1       4911.55       4525.12       134.15 o                         
   7   7   1       3272.99       2898.69       104.53 o                         
   8   7   1        753.49        760.99        61.78 o                         
   9   7   1        914.73       1057.94        75.12 o                         
  10   7   1        475.10        532.01        82.71 o                         
  11   7   1         68.58         64.28        40.39 o                         
  12   7   1       1463.10       1761.20       119.69 o                         
  13   7   1        909.78        909.12        88.96 o                         
  14   7   1        145.38        166.34        57.48 o                         
  15   7   1        307.66        304.56        78.24 o                         
  16   7   1          5.23        -25.23        60.49 o                         
 -16   8   1         73.06         10.01        60.54 o                         
 -15   8   1          5.92         -7.95        68.96 o                         
 -14   8   1        130.66         56.77        49.61 o                         
 -13   8   1        323.08        286.18        59.57 o                         
 -12   8   1        102.39         66.07        46.24 o                         
 -11   8   1        751.04        764.55        77.42 o                         
 -10   8   1        517.50        434.65        59.68 o                         
  -9   8   1        471.41        370.32        79.07 o                         
  -8   8   1        631.53        690.88        60.26 o                         
  -7   8   1       1080.45       1386.26        81.17 o                         
  -6   8   1        247.75        255.65        39.10 o                         
  -5   8   1        151.87        153.22        28.92 o                         
  -4   8   1       3974.61       4003.59       131.98 o                         
  -3   8   1       1332.89       1242.07        61.06 o                         
  -2   8   1       7227.13       7871.50       151.89 o                         
  -1   8   1      32874.41      32679.23       663.83 o                         
   0   8   1      30935.56      33134.86       561.97 o                         
   1   8   1       8795.02       9703.46       197.78 o                         
   2   8   1          3.54         -1.62        17.90 o                         
   3   8   1        207.01        200.50        29.27 o                         
   4   8   1        436.10        420.43        38.50 o                         
   5   8   1       1343.96       1515.94        81.55 o                         
   6   8   1         70.33         74.12        37.91 o                         
   7   8   1       1018.99       1143.06        75.03 o                         
   8   8   1        627.41        726.73        62.50 o                         
   9   8   1        492.72        557.73        59.64 o                         
  10   8   1         44.82         27.03        37.12 o                         
  11   8   1       1677.64       1696.63       115.77 o                         
  12   8   1       1273.06       1372.47       110.28 o                         
  13   8   1          8.11         41.43        50.84 o                         
  14   8   1         11.13         -7.69        52.65 o                         
  15   8   1         40.29         13.18        58.71 o                         
  16   8   1          9.12        -10.96        67.33 o                         
 -16   9   1         36.40        -11.60        64.65 o                         
 -15   9   1          9.39        -36.40        55.66 o                         
 -14   9   1         51.27         14.08        57.73 o                         
 -13   9   1         11.07        -26.93        43.24 o                         
 -12   9   1         49.43         52.65        46.62 o                         
 -11   9   1        108.05         47.83        41.48 o                         
 -10   9   1         61.22         82.09        42.06 o                         
  -9   9   1        345.58        240.38        51.67 o                         
  -8   9   1        992.16       1061.19        85.65 o                         
  -7   9   1        154.89        110.41        35.53 o                         
  -6   9   1       1436.56       1609.45        89.02 o                         
  -5   9   1       1351.69       1400.34        97.25 o                         
  -4   9   1        187.67        218.37        32.32 o                         
  -3   9   1        728.36        876.56        61.64 o                         
  -2   9   1        106.45         34.71        29.70 o                         
  -1   9   1        163.95        119.09        35.20 o                         
   0   9   1         36.15         63.08        28.05 o                         
   1   9   1         58.75         62.62        35.25 o                         
   2   9   1        186.81        124.71        25.41 o                         
   3   9   1       1903.18       2087.25        81.12 o                         
   4   9   1        386.10        409.89        45.52 o                         
   5   9   1        232.80        339.89        59.89 o                         
   6   9   1        688.26        497.87        53.59 o                         
   7   9   1         56.47          7.82        30.20 o                         
   8   9   1        162.19        108.83        38.50 o                         
   9   9   1        299.37        221.26        52.23 o                         
  10   9   1         34.44         56.58        42.76 o                         
  11   9   1        256.12        183.19        53.26 o                         
  12   9   1        227.05        223.01        61.11 o                         
  13   9   1         74.50         56.72        52.02 o                         
  14   9   1         19.51        -23.58        49.13 o                         
  15   9   1        133.04         62.29        62.40 o                         
 -15  10   1         40.90         44.74        65.10 o                         
 -14  10   1         36.82        -19.83        51.89 o                         
 -13  10   1        228.22        200.83        62.39 o                         
 -12  10   1        151.40         88.57        52.26 o                         
 -11  10   1         10.62         49.04        45.33 o                         
 -10  10   1       1480.47       1434.52       105.87 o                         
  -9  10   1        439.09        324.55        68.54 o                         
  -8  10   1         54.12        100.65        40.33 o                         
  -7  10   1        466.36        444.20        54.35 o                         
  -6  10   1        189.89        172.38        44.19 o                         
  -5  10   1        237.90        342.54        55.19 o                         
  -4  10   1        803.26        884.46        79.32 o                         
  -3  10   1        117.77         85.96        44.26 o                         
  -2  10   1        453.12        526.65        53.96 o                         
  -1  10   1       2213.86       2437.55       126.88 o                         
   0  10   1        324.94        389.76        48.76 o                         
   1  10   1        948.14       1071.50        72.68 o                         
   2  10   1       1122.91       1329.09       100.46 o                         
   3  10   1        433.79        392.18        57.01 o                         
   4  10   1        309.01        149.76        42.41 o                         
   5  10   1       2008.08       2126.03       102.18 o                         
   6  10   1         25.52         52.73        35.22 o                         
   7  10   1        539.59        681.20        74.81 o                         
   8  10   1        748.11        791.36        71.04 o                         
   9  10   1        128.49         90.35        45.61 o                         
  10  10   1        396.27        443.72       102.07 o                         
  11  10   1        436.19        338.03        66.79 o                         
  12  10   1         31.99         32.59        51.26 o                         
  13  10   1         60.03         48.18        53.75 o                         
  14  10   1        166.66        154.96        64.52 o                         
 -14  11   1          9.51         51.38        58.82 o                         
 -13  11   1         17.85         -6.46        51.35 o                         
 -12  11   1         63.29         46.85        50.42 o                         
 -11  11   1        339.88        335.72        68.03 o                         
 -10  11   1          0.14         13.90        48.85 o                         
  -9  11   1         84.73        153.98        61.75 o                         
  -8  11   1          2.47         50.13        52.99 o                         
  -7  11   1        149.32        174.81        51.02 o                         
  -6  11   1         46.14          6.08        52.55 o                         
  -5  11   1        156.11         65.32        40.97 o                         
  -4  11   1         20.84         16.65        38.49 o                         
  -3  11   1        190.78        204.18        67.13 o                         
  -2  11   1       1105.73       1306.13       163.62 o                         
  -1  11   1       1269.47       1547.11        94.01 o                         
   0  11   1          1.31        -23.52        36.94 o                         
   1  11   1          2.42         29.06        30.60 o                         
   2  11   1        210.15        243.85        50.91 o                         
   3  11   1        719.51        750.33       110.79 o                         
   4  11   1        632.10        635.12        71.44 o                         
   5  11   1          7.08          5.61        38.37 o                         
   6  11   1        482.64        444.24        66.38 o                         
   7  11   1        113.43        144.60        53.27 o                         
   8  11   1          3.08          6.52        42.89 o                         
   9  11   1         34.80         10.26        42.52 o                         
  10  11   1          2.41        -40.50        40.50 o                         
  11  11   1         22.00          4.26        47.82 o                         
  12  11   1         59.67         47.01        51.94 o                         
  13  11   1        316.08        335.82        75.56 o                         
 -13  12   1          3.52        -42.47        63.11 o                         
 -12  12   1         29.53         11.92        58.42 o                         
 -11  12   1         62.89        -49.73        53.31 o                         
 -10  12   1         32.85         17.77        57.64 o                         
  -9  12   1         92.90         43.52        58.15 o                         
  -8  12   1         44.07        -22.84        50.41 o                         
  -7  12   1          2.42        -36.33        41.18 o                         
  -6  12   1        287.30        233.38        58.09 o                         
  -5  12   1        231.25        239.78        56.82 o                         
  -4  12   1         26.63         33.57        46.13 o                         
  -3  12   1        286.97        243.28        55.98 o                         
  -2  12   1        271.88        379.46        99.53 o                         
  -1  12   1        394.22        389.26        57.18 o                         
   0  12   1       1467.34       1300.86        89.90 o                         
   1  12   1       3199.48       3790.53       169.13 o                         
   2  12   1         33.95         18.96        40.27 o                         
   3  12   1         37.46         84.42        45.96 o                         
   4  12   1         17.91        -30.80        38.42 o                         
   5  12   1        615.06        585.13        74.54 o                         
   6  12   1         11.84        -12.80        43.87 o                         
   7  12   1         22.13         36.78        46.87 o                         
   8  12   1         38.73         73.15        60.87 o                         
   9  12   1          7.85         27.91        56.89 o                         
  10  12   1         35.80         19.71        63.69 o                         
  11  12   1          1.52         55.69        63.75 o                         
  12  12   1        372.22        399.14        88.14 o                         
 -11  13   1         87.19         -4.81        63.95 o                         
 -10  13   1          6.61         32.66        69.17 o                         
  -9  13   1        501.56        717.97       104.75 o                         
  -8  13   1        852.42        907.98       140.14 o                         
  -7  13   1         12.33         44.47        57.95 o                         
  -6  13   1        131.99        106.30        54.57 o                         
  -5  13   1        511.16        439.25        72.43 o                         
  -4  13   1        107.44         44.15        47.23 o                         
  -3  13   1         24.83         -1.36        42.82 o                         
  -2  13   1        568.62        715.11        84.34 o                         
  -1  13   1        147.87         47.93        55.06 o                         
   0  13   1        297.74        462.52        90.67 o                         
   1  13   1        209.65        148.23        78.29 o                         
   2  13   1         38.11         24.00        43.69 o                         
   3  13   1        307.28        303.14        77.30 o                         
   4  13   1        873.97        728.70        85.57 o                         
   5  13   1         61.87        -22.02        44.41 o                         
   6  13   1        641.09        506.62        73.17 o                         
   7  13   1        147.72        244.43        92.07 o                         
   8  13   1          0.90        -12.82        55.57 o                         
   9  13   1        246.62        220.31        74.55 o                         
  10  13   1         74.63         72.20        69.37 o                         
  11  13   1         54.93        107.74        87.73 o                         
 -10  14   1         31.67       -107.09       107.09 o                         
  -9  14   1        165.77        141.96        71.86 o                         
  -8  14   1         91.96         10.17        59.72 o                         
  -7  14   1          4.18         23.44        55.62 o                         
  -6  14   1         82.07        135.13        59.31 o                         
  -5  14   1          2.87        -15.60        47.51 o                         
  -4  14   1          0.13          7.10        50.30 o                         
  -3  14   1         52.19         -2.86        46.04 o                         
  -2  14   1          8.37          7.68        45.41 o                         
  -1  14   1          0.55         26.23        51.88 o                         
   0  14   1          1.47         17.49        56.89 o                         
   1  14   1         41.61        -45.08        45.08 o                         
   2  14   1        126.25        104.47        51.37 o                         
   3  14   1         15.57        -35.20        46.19 o                         
   4  14   1         96.27        124.23        57.53 o                         
   5  14   1         60.76         80.28        52.15 o                         
   6  14   1         12.88         -0.99        52.47 o                         
   7  14   1         36.56         45.59        61.83 o                         
   8  14   1         87.23         51.99        71.00 o                         
   9  14   1         16.95         10.68        61.87 o                         
  -7  15   1          4.63          3.21        58.67 o                         
  -6  15   1         40.17         29.18        60.90 o                         
  -5  15   1         37.85         50.15        55.80 o                         
  -4  15   1          0.21          2.53        51.98 o                         
  -3  15   1         49.62         63.38        53.37 o                         
  -2  15   1         13.22        -26.05        64.25 o                         
  -1  15   1        177.83        105.18        69.30 o                         
   0  15   1        186.36        202.57        74.60 o                         
   1  15   1         79.26        111.02        88.11 o                         
   2  15   1          0.08        -33.24        56.64 o                         
   3  15   1         50.10        -17.92        51.54 o                         
   4  15   1          1.73         52.16        58.33 o                         
   5  15   1          5.69        -14.60        55.63 o                         
   6  15   1         45.96         70.36        56.49 o                         
  -3  16   1         13.05         20.13        78.93 o                         
  -2  16   1         25.27         -2.92        63.95 o                         
  -1  16   1        102.36        186.83        80.08 o                         
   0  16   1         54.06         -9.79        70.85 o                         
   1  16   1          8.54        -62.86        62.86 o                         
   2  16   1         54.12         57.07        67.13 o                         
   3  16   1          0.03        -62.42       129.11 o                         
 -19   0   2          1.06        -22.91        82.96 o                         
 -18   0   2         41.26         26.47       127.61 o                         
 -17   0   2        394.31        406.22       133.10 o                         
 -16   0   2        302.51        269.09       102.76 o                         
 -15   0   2        518.21        280.50       352.66 o                         
 -14   0   2       3410.67       3676.79       256.43 o                         
 -13   0   2        622.63        571.44        78.26 o                         
 -12   0   2        906.52        899.73        92.71 o                         
 -11   0   2       8073.53       8528.75       283.07 o                         
 -10   0   2       3611.56       3615.35       144.74 o                         
  -9   0   2       6876.71       7325.78       231.97 o                         
  -8   0   2       9452.29       7149.44       595.60 o                         
  -7   0   2       3934.60       4443.95       149.30 o                         
  -6   0   2       1721.24       2255.08       214.09 o                         
  -5   0   2      73088.41      82535.88      2434.93 o                         
  -4   0   2       9474.65       9039.69       432.02 o                         
  -3   0   2      11435.74      11280.78       355.41 o                         
  -2   0   2     121691.36     164011.95      6717.23 o                         
   1   0   2      25255.89      11376.49       497.47 o                         
   2   0   2       3601.23       3774.70       113.45 o                         
   3   0   2       2156.90       1927.99       122.10 o                         
   4   0   2      27264.85      24212.97       781.51 o                         
   5   0   2       2173.88       1582.87        68.80 o                         
   6   0   2       8653.79       7566.57       197.94 o                         
   7   0   2      12073.87      10865.27       272.58 o                         
   8   0   2       5889.02       6350.43       183.39 o                         
   9   0   2      12291.71      11467.51       296.71 o                         
  10   0   2      10494.92      10081.69       274.49 o                         
  11   0   2        642.60        611.74        65.71 o                         
  12   0   2        449.18        427.63        78.89 o                         
  13   0   2          6.81          0.80        50.80 o                         
  14   0   2          1.39        -56.91        61.72 o                         
  15   0   2        633.42        691.65       131.08 o                         
  16   0   2       1147.61       1189.67       173.94 o                         
  17   0   2         12.90         47.48        82.18 o                         
  18   0   2        634.53        536.41       137.73 o                         
 -19   1   2         19.22         33.57        57.52 o                         
 -18   1   2        117.12         88.82        61.55 o                         
 -17   1   2         34.02         60.17        52.34 o                         
 -16   1   2         49.06         71.63        54.97 o                         
 -15   1   2        648.21        612.49        73.26 o                         
 -14   1   2        186.72        107.34        60.61 o                         
 -13   1   2        932.77       1016.98        96.94 o                         
 -12   1   2         33.41         24.39        25.00 o                         
 -11   1   2          1.35         -4.61        24.41 o                         
 -10   1   2          9.80         -9.14        18.00 o                         
  -9   1   2          2.11        -10.71        18.38 o                         
  -8   1   2       2803.25       3008.20        85.99 o                         
  -7   1   2       3891.84       4026.64       100.24 o                         
  -6   1   2         40.12         70.83        20.57 o                         
  -5   1   2      13554.70      13042.33       266.07 o                         
  -4   1   2      18901.03      19435.67       378.82 o                         
  -3   1   2        798.58        549.39        35.99 o                         
  -2   1   2       2294.68       2214.97        54.79 o                         
  -1   1   2        771.55        541.67        32.49 o                         
   0   1   2       1421.22       1738.25        51.95 o                         
   1   1   2       2429.61       2418.56        70.88 o                         
   2   1   2       3222.64       3201.32       106.48 o                         
   3   1   2       4072.18       3943.41        88.85 o                         
   4   1   2       2736.32       2430.98        56.30 o                         
   5   1   2        656.52        706.24        37.86 o                         
   6   1   2       1311.62       1357.20        50.09 o                         
   7   1   2        116.79        130.32        21.40 o                         
   8   1   2       1174.62       1055.12        50.19 o                         
   9   1   2       2736.73       2786.33        80.26 o                         
  10   1   2        386.71        479.55        38.69 o                         
  11   1   2         46.65         32.97        25.56 o                         
  12   1   2         24.74        -12.96        28.84 o                         
  13   1   2         13.26        -39.31        39.31 o                         
  14   1   2         78.43         79.02        49.76 o                         
  15   1   2        119.56        136.45        58.70 o                         
  16   1   2         22.60         49.62        55.30 o                         
  17   1   2        155.96         85.72        61.26 o                         
  18   1   2         10.53         11.15        62.43 o                         
 -19   2   2         86.43        110.54        71.37 o                         
 -18   2   2         69.58         56.86        56.29 o                         
 -17   2   2        163.91         95.01        54.85 o                         
 -16   2   2        147.87         35.42        44.19 o                         
 -15   2   2        328.30        347.77        62.21 o                         
 -14   2   2         50.98         52.07        37.75 o                         
 -13   2   2       1013.22       1077.02        98.05 o                         
 -12   2   2        246.03        131.66        63.35 o                         
 -11   2   2       3268.41       3382.77       111.71 o                         
 -10   2   2       1574.30       1773.39        81.62 o                         
  -9   2   2        891.08        926.00        91.02 o                         
  -8   2   2         15.49         82.94        35.80 o                         
  -7   2   2          4.17          1.93        16.04 o                         
  -6   2   2        948.24       1049.64        50.82 o                         
  -5   2   2      21574.22      23049.95       412.62 o                         
  -4   2   2       4530.18       5280.56       111.19 o                         
  -3   2   2       1116.16        935.71        39.48 o                         
  -2   2   2      36692.26      36315.12       575.42 o                         
  -1   2   2        548.97        512.09        28.53 o                         
   0   2   2      17346.27      16358.15       290.11 o                         
   1   2   2       1618.52       1525.09        50.36 o                         
   2   2   2       3861.91       3365.47       110.70 o                         
   3   2   2       1083.56       1254.67        41.59 o                         
   4   2   2       6514.76       6510.54       128.64 o                         
   5   2   2        562.76        403.89        30.63 o                         
   6   2   2       4068.68       3857.54        84.43 o                         
   7   2   2       5063.25       4090.59        97.37 o                         
   8   2   2         87.05         67.40        19.64 o                         
   9   2   2       2166.35       2090.53        81.98 o                         
  10   2   2       1790.84       1880.27        83.51 o                         
  11   2   2          0.01         36.63        25.91 o                         
  12   2   2        422.89        446.45        51.76 o                         
  13   2   2        314.58        384.92        57.50 o                         
  14   2   2         21.17         15.59        45.51 o                         
  15   2   2        426.93        350.02        73.82 o                         
  16   2   2        217.85        228.94        65.79 o                         
  17   2   2         18.29         59.07        58.20 o                         
  18   2   2        197.18         -4.41        59.86 o                         
 -19   3   2         60.86        150.28        70.36 o                         
 -18   3   2        952.08       1094.02       136.93 o                         
 -17   3   2         12.77         16.00        46.13 o                         
 -16   3   2        389.16        434.75        90.80 o                         
 -15   3   2       1608.91       1823.68       122.03 o                         
 -14   3   2        400.73        429.89        64.42 o                         
 -13   3   2       1539.37       1412.10        98.35 o                         
 -12   3   2       1285.58       1336.02        80.48 o                         
 -11   3   2         16.40        -22.57        22.57 o                         
 -10   3   2        855.72        758.44        55.49 o                         
  -9   3   2       1429.01       1213.14        56.21 o                         
  -8   3   2         92.27         77.98        20.92 o                         
  -7   3   2       5591.62       5407.00       107.78 o                         
  -6   3   2       7286.96       6623.43       130.69 o                         
  -5   3   2          4.02          9.26        16.06 o                         
  -4   3   2       2510.55       2332.53        57.81 o                         
  -3   3   2      14619.17      14992.46       252.77 o                         
  -2   3   2       2664.59       2678.45       116.94 o                         
  -1   3   2       5784.03       5055.70       159.96 o                         
   0   3   2      13489.72      13352.63       245.80 o                         
   1   3   2       1248.91        861.87        45.84 o                         
   2   3   2      33518.33      32080.02       617.08 o                         
   3   3   2       9447.61       8327.36       155.30 o                         
   4   3   2        598.06        601.69        36.56 o                         
   5   3   2      10289.33       8916.89       172.44 o                         
   6   3   2       4655.13       4799.66       111.11 o                         
   7   3   2         54.45         31.28        20.00 o                         
   8   3   2       4922.13       4955.67       121.41 o                         
   9   3   2       2748.61       2675.39        90.91 o                         
  10   3   2          0.38          0.84        22.65 o                         
  11   3   2       4262.73       4433.86       126.83 o                         
  12   3   2       1906.19       2037.50       105.90 o                         
  13   3   2          0.66        -10.13        32.47 o                         
  14   3   2        584.84        684.10        77.88 o                         
  15   3   2        215.95        200.98        62.03 o                         
  16   3   2          0.24         52.65        54.24 o                         
  17   3   2        173.05        160.90        71.39 o                         
  18   3   2        162.68        368.23       102.02 o                         
 -19   4   2         17.28        -29.30        62.08 o                         
 -18   4   2        223.32        238.77        71.38 o                         
 -17   4   2         19.68         22.19        46.90 o                         
 -16   4   2         93.67        107.45        48.65 o                         
 -15   4   2        335.12        339.69        60.26 o                         
 -14   4   2        516.96        538.44        82.32 o                         
 -13   4   2          4.62         27.47        37.53 o                         
 -12   4   2        211.61        252.13        41.15 o                         
 -11   4   2        345.58        376.17        45.19 o                         
 -10   4   2         27.55         37.29        25.19 o                         
  -9   4   2         17.19         -7.90        20.17 o                         
  -8   4   2       1127.54       1183.18        48.10 o                         
  -7   4   2       2371.76       2193.05        62.30 o                         
  -6   4   2         98.11        106.23        20.69 o                         
  -5   4   2       4043.64       3972.41        98.45 o                         
  -4   4   2        431.08        507.32        28.15 o                         
  -3   4   2        291.06        281.61        22.51 o                         
  -2   4   2       7809.63       7676.12       143.72 o                         
  -1   4   2       7141.96       7172.85       162.20 o                         
   0   4   2      12351.94      12339.73       248.42 o                         
   1   4   2         10.55          4.65        12.30 o                         
   2   4   2         86.40        128.55        17.20 o                         
   3   4   2         87.68         97.68        16.62 o                         
   4   4   2        909.42        748.25        41.38 o                         
   5   4   2        223.22        275.35        27.16 o                         
   6   4   2        280.31        314.04        30.88 o                         
   7   4   2        830.00        995.38        55.66 o                         
   8   4   2        688.64        705.89        48.90 o                         
   9   4   2         11.69          2.72        22.43 o                         
  10   4   2       2602.95       2495.37        94.63 o                         
  11   4   2       1083.65       1137.16        84.75 o                         
  12   4   2        834.75        929.88        71.80 o                         
  13   4   2          0.42         11.72        33.87 o                         
  14   4   2        271.94        195.84        72.17 o                         
  15   4   2         23.28         38.75        47.09 o                         
  16   4   2          5.82        -24.43        52.77 o                         
  17   4   2         67.57         95.41        63.77 o                         
 -18   5   2        510.61        304.51        88.93 o                         
 -17   5   2          0.08         31.85        47.71 o                         
 -16   5   2        118.92        108.70        59.06 o                         
 -15   5   2        617.77        691.21        78.96 o                         
 -14   5   2          1.90        -33.59        36.66 o                         
 -13   5   2        407.78        230.62        46.00 o                         
 -12   5   2        595.75        611.77        62.35 o                         
 -11   5   2         85.08        133.29        39.94 o                         
 -10   5   2       1300.91       1377.28        79.61 o                         
  -9   5   2       3750.40       3620.49       107.75 o                         
  -8   5   2       2167.35       2480.46        74.62 o                         
  -7   5   2        531.34        372.03        29.58 o                         
  -6   5   2         31.93         23.23        19.87 o                         
  -5   5   2       2012.84       2313.40        65.60 o                         
  -4   5   2       1568.86       1509.67        71.68 o                         
  -3   5   2       2940.99       3081.25        70.11 o                         
  -2   5   2          7.70         24.48        14.20 o                         
  -1   5   2       1953.65       2389.80        64.40 o                         
   0   5   2        156.47        122.88        20.09 o                         
   1   5   2       1707.48       1519.88        52.81 o                         
   2   5   2       3276.91       2610.59        68.55 o                         
   3   5   2       9588.75       8709.22       167.60 o                         
   4   5   2        630.15        634.00        36.89 o                         
   5   5   2      11988.14      11007.27       211.13 o                         
   6   5   2        357.27        426.72        35.84 o                         
   7   5   2        182.04        189.27        28.60 o                         
   8   5   2       1484.27       1670.80        72.91 o                         
   9   5   2       1271.52       1170.24        66.03 o                         
  10   5   2        645.20        649.17        57.28 o                         
  11   5   2        686.08        717.23        64.00 o                         
  12   5   2       2186.48       2237.23       145.12 o                         
  13   5   2        383.75        394.85        55.13 o                         
  14   5   2          3.14          1.00        42.21 o                         
  15   5   2        264.34        206.46        69.41 o                         
  16   5   2         27.22         48.96        60.86 o                         
  17   5   2        110.81         40.33        73.27 o                         
 -18   6   2        120.39        127.54        73.57 o                         
 -17   6   2        285.80        363.43        80.06 o                         
 -16   6   2        100.08        144.26        78.14 o                         
 -15   6   2        131.29         14.14        51.30 o                         
 -14   6   2        874.87        823.56        87.37 o                         
 -13   6   2        532.23        505.93        59.82 o                         
 -12   6   2        993.01       1058.53        83.20 o                         
 -11   6   2       2849.97       3060.99       122.34 o                         
 -10   6   2       1551.15       1691.79        89.71 o                         
  -9   6   2         62.96         31.20        27.14 o                         
  -8   6   2         19.05        -13.86        21.16 o                         
  -7   6   2       2529.85       3065.48        79.26 o                         
  -6   6   2       1065.44       1354.82        53.65 o                         
  -5   6   2       6507.40       6362.24       126.79 o                         
  -4   6   2        161.12         86.80        22.11 o                         
  -3   6   2      11220.60      10486.56       183.60 o                         
  -2   6   2      12768.48      10514.96       286.09 o                         
  -1   6   2        434.66        403.80        40.08 o                         
   0   6   2      13487.16      11597.76       231.42 o                         
   1   6   2          8.36        -11.17        15.02 o                         
   2   6   2       1481.02       1708.98        64.87 o                         
   3   6   2       4169.09       4370.75       102.67 o                         
   4   6   2      14879.36      14608.81       267.00 o                         
   5   6   2         29.63         28.40        18.44 o                         
   6   6   2       2930.51       3028.14        87.42 o                         
   7   6   2       5205.14       5188.81       127.96 o                         
   8   6   2          8.66         -5.69        23.29 o                         
   9   6   2       1553.55       1753.23        93.48 o                         
  10   6   2       3375.26       3491.19       134.59 o                         
  11   6   2          0.75        -22.12        36.07 o                         
  12   6   2        133.23         96.37        45.17 o                         
  13   6   2       1423.75       1334.11       106.34 o                         
  14   6   2         79.36         84.85        51.40 o                         
  15   6   2        129.85         82.27        62.02 o                         
  16   6   2        432.18        330.89        84.30 o                         
  17   6   2        250.13        303.88       169.21 o                         
 -17   7   2          5.78          3.30        57.19 o                         
 -16   7   2         19.98          5.80        55.32 o                         
 -15   7   2         14.58         53.68        53.78 o                         
 -14   7   2         37.87         44.19        47.98 o                         
 -13   7   2         10.04         -7.66        38.02 o                         
 -12   7   2        300.40        392.94        61.46 o                         
 -11   7   2        155.57        200.25        48.61 o                         
 -10   7   2          3.41         -1.61        32.48 o                         
  -9   7   2        185.03        175.78        37.61 o                         
  -8   7   2        589.60        711.85        49.75 o                         
  -7   7   2          0.48        -16.88        18.92 o                         
  -6   7   2         27.51         54.41        20.90 o                         
  -5   7   2         17.57         26.18        17.76 o                         
  -4   7   2         32.11         31.55        16.74 o                         
  -3   7   2        342.43        392.40        32.65 o                         
  -2   7   2       2495.53       2364.36        71.90 o                         
  -1   7   2        428.73        485.74        45.60 o                         
   0   7   2        122.62        101.71        30.99 o                         
   1   7   2       3752.35       4172.95       102.59 o                         
   2   7   2         11.72          7.56        18.01 o                         
   3   7   2        418.54        430.04        35.62 o                         
   4   7   2        304.09        341.99        31.49 o                         
   5   7   2         76.06         56.40        29.36 o                         
   6   7   2        505.90        527.73        59.86 o                         
   7   7   2         27.66         -4.69        38.77 o                         
   8   7   2          2.60         -0.43        27.77 o                         
   9   7   2        264.80        208.35        43.07 o                         
  10   7   2          3.31         10.61        35.06 o                         
  11   7   2        709.17        607.88        72.66 o                         
  12   7   2        786.45        746.47       124.73 o                         
  13   7   2        574.49        345.22        67.72 o                         
  14   7   2         25.93        -39.26        47.29 o                         
  15   7   2         51.35         93.55        60.86 o                         
  16   7   2        112.79        126.62        76.60 o                         
 -17   8   2         72.57         40.10        62.94 o                         
 -16   8   2         77.97        121.23        65.16 o                         
 -15   8   2          4.71         44.94        57.30 o                         
 -14   8   2        233.57        267.49        61.87 o                         
 -13   8   2        490.35        702.48       103.38 o                         
 -12   8   2        475.06        632.68        72.73 o                         
 -11   8   2        826.96        870.10        82.95 o                         
 -10   8   2        424.64        457.90        65.07 o                         
  -9   8   2       1617.33       1710.80       105.20 o                         
  -8   8   2        466.11        488.10        50.14 o                         
  -7   8   2        216.70        255.85        40.59 o                         
  -6   8   2        720.52        849.29        64.11 o                         
  -5   8   2       2661.67       2436.39        84.88 o                         
  -4   8   2       1692.00       1970.29        78.49 o                         
  -3   8   2        908.03        894.82        44.91 o                         
  -2   8   2       5182.37       5083.92       121.33 o                         
  -1   8   2         73.57         64.01        30.36 o                         
   0   8   2       2639.10       2716.49        81.75 o                         
   1   8   2        334.49        348.85        34.83 o                         
   2   8   2         25.83        -14.44        18.08 o                         
   3   8   2       1582.41       1422.41        63.55 o                         
   4   8   2       2396.24       2463.56        98.84 o                         
   5   8   2        199.21        275.48        56.88 o                         
   6   8   2       1772.81       2076.42       108.52 o                         
   7   8   2       2419.27       2738.05       117.20 o                         
   8   8   2        147.40        215.41        43.28 o                         
   9   8   2       1092.73       1226.60       116.27 o                         
  10   8   2        291.75        230.73        52.77 o                         
  11   8   2         10.35         62.96        44.85 o                         
  12   8   2        373.09        203.67        59.57 o                         
  13   8   2        282.09        258.18        64.10 o                         
  14   8   2        110.63         65.32        54.52 o                         
  15   8   2        293.70        301.02        82.46 o                         
 -16   9   2         99.69        126.00        72.82 o                         
 -15   9   2         86.34        143.16        67.81 o                         
 -14   9   2          1.34         -7.84        43.74 o                         
 -13   9   2        129.18         81.25        51.22 o                         
 -12   9   2        885.01        931.50       164.10 o                         
 -11   9   2          6.53         10.42        37.29 o                         
 -10   9   2       1330.17       1397.71       100.05 o                         
  -9   9   2        941.00        971.31        82.94 o                         
  -8   9   2         21.25         13.98        31.38 o                         
  -7   9   2        416.96        355.56        48.08 o                         
  -6   9   2        359.62        285.34        43.31 o                         
  -5   9   2         23.58         15.52        22.90 o                         
  -4   9   2        668.19        589.27        52.40 o                         
  -3   9   2        787.46        838.59        62.76 o                         
  -2   9   2          9.94         10.26        24.41 o                         
  -1   9   2       2090.14       2105.79        96.70 o                         
   0   9   2       2313.33       2557.70       145.92 o                         
   1   9   2        143.43        164.91        29.78 o                         
   2   9   2       1394.29       1288.83        65.93 o                         
   3   9   2       1215.53       1551.95        84.58 o                         
   4   9   2         40.55          2.73        26.97 o                         
   5   9   2       2269.62       2476.08       108.77 o                         
   6   9   2        939.77        911.97        69.44 o                         
   7   9   2        110.42        114.54        38.63 o                         
   8   9   2        912.64       1106.70        89.11 o                         
   9   9   2        602.42        658.73        68.92 o                         
  10   9   2          7.88         -6.18        42.42 o                         
  11   9   2        349.56        349.90        62.35 o                         
  12   9   2        485.32        444.18        72.53 o                         
  13   9   2         18.15        -12.63        48.36 o                         
  14   9   2        195.06        113.63        62.45 o                         
  15   9   2        168.86        184.23        67.99 o                         
 -15  10   2          3.61        -22.77        59.35 o                         
 -14  10   2          2.14        -25.62        46.71 o                         
 -13  10   2          9.04         76.54        49.06 o                         
 -12  10   2          0.81          0.68        42.80 o                         
 -11  10   2        146.27        102.37        46.54 o                         
 -10  10   2          5.03         26.89        42.61 o                         
  -9  10   2        259.77        245.21        54.06 o                         
  -8  10   2       1226.59       1043.47       105.98 o                         
  -7  10   2        999.21        982.21        85.37 o                         
  -6  10   2        138.51        226.40        48.65 o                         
  -5  10   2        215.92        158.92        52.93 o                         
  -4  10   2        243.13        238.83        46.12 o                         
  -3  10   2         27.92         27.36        29.28 o                         
  -2  10   2         32.42         84.73        32.57 o                         
  -1  10   2          4.34          0.87        26.14 o                         
   0  10   2         90.73        162.94        38.93 o                         
   1  10   2         41.32        -14.50        25.34 o                         
   2  10   2        304.10        287.06        50.98 o                         
   3  10   2        228.76        327.63        93.37 o                         
   4  10   2         49.85         52.78        31.05 o                         
   5  10   2          0.02          7.47        28.95 o                         
   6  10   2          0.04        -15.17        30.02 o                         
   7  10   2          1.55         14.35        35.39 o                         
   8  10   2          1.14        -34.56        34.56 o                         
   9  10   2         43.78         18.16        40.75 o                         
  10  10   2          5.10         21.26        44.35 o                         
  11  10   2         28.70         14.55        47.43 o                         
  12  10   2          7.36         25.47        46.24 o                         
  13  10   2         28.28         34.10        52.90 o                         
  14  10   2         28.64         47.09        57.52 o                         
 -14  11   2          1.79        104.46        59.00 o                         
 -13  11   2         50.28         92.24        57.12 o                         
 -12  11   2         55.61         34.28        49.75 o                         
 -11  11   2        244.84        169.38        67.42 o                         
 -10  11   2        333.17        354.94        74.02 o                         
  -9  11   2        199.53        215.87        63.77 o                         
  -8  11   2          9.82         11.20        46.95 o                         
  -7  11   2        644.53        753.04        81.08 o                         
  -6  11   2       1091.98        899.34        97.00 o                         
  -5  11   2         28.72         95.47        41.78 o                         
  -4  11   2        867.17       1019.71        87.72 o                         
  -3  11   2         50.56         28.23        30.46 o                         
  -2  11   2        137.21         67.90        35.06 o                         
  -1  11   2        165.00        176.53        41.51 o                         
   0  11   2       1588.57       1703.50        97.62 o                         
   1  11   2        214.57        232.04        47.01 o                         
   2  11   2        389.21        271.44        54.12 o                         
   3  11   2       1426.09       1564.04       106.94 o                         
   4  11   2        121.21        151.03        47.04 o                         
   5  11   2        908.29        942.91        84.97 o                         
   6  11   2          9.58        -31.30        40.69 o                         
   7  11   2         26.30         56.54        45.06 o                         
   8  11   2        165.44        155.63        48.22 o                         
   9  11   2        241.31        260.69        61.46 o                         
  10  11   2          3.90        -44.80        44.80 o                         
  11  11   2         58.88         72.43        53.91 o                         
  12  11   2         80.60         69.40        56.71 o                         
  13  11   2        155.05         34.54        57.29 o                         
 -13  12   2          1.37         -5.70        59.81 o                         
 -12  12   2         74.38         90.36        66.17 o                         
 -11  12   2        274.68        191.78       107.09 o                         
 -10  12   2         72.65         51.73        58.46 o                         
  -9  12   2        254.20        155.21        65.71 o                         
  -8  12   2        393.65        520.48        84.46 o                         
  -7  12   2         29.18        -49.18        52.95 o                         
  -6  12   2         20.28        -14.15        43.26 o                         
  -5  12   2        737.91        772.09        94.51 o                         
  -4  12   2         40.85         62.22        42.50 o                         
  -3  12   2          4.86        -33.76        33.76 o                         
  -2  12   2        452.21        482.81        59.36 o                         
  -1  12   2       3129.20       3658.57       150.23 o                         
   0  12   2        264.06        201.52        46.47 o                         
   1  12   2         25.05         -5.01        37.24 o                         
   2  12   2        219.65        247.69        56.39 o                         
   3  12   2        959.29        966.88        89.66 o                         
   4  12   2        512.09        444.53        66.99 o                         
   5  12   2          0.13          1.50        43.79 o                         
   6  12   2        342.23        299.13        84.05 o                         
   7  12   2         81.82         76.59        48.66 o                         
   8  12   2        128.97         44.94        54.64 o                         
   9  12   2        132.83        169.60        69.76 o                         
  10  12   2        371.08        316.84        81.38 o                         
  11  12   2        163.08        148.52        71.34 o                         
  12  12   2        127.23        161.09        72.10 o                         
 -12  13   2         11.50        -19.80       137.83 o                         
 -11  13   2         31.82        -18.35        62.05 o                         
 -10  13   2          0.01        -45.64        54.59 o                         
  -9  13   2          0.03          4.81        57.31 o                         
  -8  13   2         69.38        145.69        64.06 o                         
  -7  13   2         45.37        -48.44        48.44 o                         
  -6  13   2        434.52        538.45       101.79 o                         
  -5  13   2          0.79         79.63        49.65 o                         
  -4  13   2          5.20         -3.64        45.19 o                         
  -3  13   2         95.06         71.72        48.10 o                         
  -2  13   2          4.29         16.87        42.36 o                         
  -1  13   2         86.19         63.35        42.39 o                         
   0  13   2        114.17        128.92        51.05 o                         
   1  13   2        341.05        285.52        62.96 o                         
   2  13   2         22.95         44.02        46.95 o                         
   3  13   2         31.27         19.34        44.04 o                         
   4  13   2          1.55        -30.50        39.94 o                         
   5  13   2          7.95          9.46        46.66 o                         
   6  13   2          4.84         46.10        47.81 o                         
   7  13   2          0.84        -17.53        44.10 o                         
   8  13   2          0.33         44.78        62.19 o                         
   9  13   2         12.51         40.25        63.49 o                         
  10  13   2        117.33        -59.68        62.36 o                         
 -10  14   2         22.93         80.41        69.06 o                         
  -9  14   2        146.35        211.52        77.46 o                         
  -8  14   2        225.67        280.14        79.85 o                         
  -7  14   2         72.33         56.87        61.32 o                         
  -6  14   2          3.40         -6.51        50.34 o                         
  -5  14   2        338.78        340.10        71.79 o                         
  -4  14   2         23.13         31.78        62.19 o                         
  -3  14   2         42.80         49.76        47.91 o                         
  -2  14   2        330.08        254.37        66.26 o                         
  -1  14   2         44.61         56.44        60.13 o                         
   0  14   2         86.29         72.92        51.32 o                         
   1  14   2        319.97        370.88        70.17 o                         
   2  14   2         10.44         33.74        51.45 o                         
   3  14   2        135.93        121.47        58.43 o                         
   4  14   2        132.42         74.02        54.03 o                         
   5  14   2          1.02         -2.14        46.46 o                         
   6  14   2         85.48        108.15        54.48 o                         
   7  14   2        129.93        176.24        78.43 o                         
   8  14   2          0.04         -6.85        63.73 o                         
   9  14   2        160.30        115.18       153.36 o                         
  -7  15   2        134.78        219.70        75.63 o                         
  -6  15   2         20.14        -56.12        56.12 o                         
  -5  15   2         14.25         -3.40        49.87 o                         
  -4  15   2         60.78         78.86        57.07 o                         
  -3  15   2         33.11         85.87        61.92 o                         
  -2  15   2          3.58         60.98        63.06 o                         
  -1  15   2          3.54        -42.34        58.14 o                         
   0  15   2          0.15        -55.27        55.27 o                         
   1  15   2         87.77        125.89        61.10 o                         
   2  15   2        226.93        260.26        81.27 o                         
   3  15   2         73.79         86.98        59.78 o                         
   4  15   2          0.02         44.91        58.91 o                         
   5  15   2         42.79          9.20        54.11 o                         
   6  15   2         55.14        127.45        65.23 o                         
  -3  16   2         26.98         -2.16        91.49 o                         
  -2  16   2         45.42        173.24        78.16 o                         
  -1  16   2        542.40        582.10       104.39 o                         
   0  16   2        641.16        629.52       109.51 o                         
   1  16   2        266.33         31.46        70.13 o                         
   2  16   2         26.80         48.16       182.82 o                         
 -19   1   3        149.14        133.25        63.23 o                         
 -18   1   3          0.74         34.46        59.07 o                         
 -17   1   3        133.77        146.63        86.99 o                         
 -16   1   3        531.47        440.70        76.18 o                         
 -15   1   3        528.91        698.41        77.51 o                         
 -14   1   3        878.58       1006.42        86.71 o                         
 -13   1   3        915.43        706.94        69.55 o                         
 -12   1   3         34.42         61.59        35.46 o                         
 -11   1   3       3084.71       2825.86       106.98 o                         
 -10   1   3       3315.89       3267.51        98.79 o                         
  -9   1   3         29.49         18.97        19.61 o                         
  -8   1   3       5102.79       5020.09       294.20 o                         
  -7   1   3       5865.01       4616.20       122.88 o                         
  -6   1   3        335.69        373.48        29.32 o                         
  -5   1   3      73230.04      78487.03      1459.54 o                         
  -4   1   3      35017.12      36312.21       686.32 o                         
  -3   1   3       2900.56       3094.77        65.15 o                         
  -2   1   3       2248.53       1447.61        44.32 o                         
  -1   1   3        102.23         68.07        16.98 o                         
   0   1   3      10244.82      10651.25       214.79 o                         
   1   1   3      62727.12      66366.50      1040.45 o                         
   2   1   3      14527.67      14218.30       238.95 o                         
   3   1   3       4149.98       4228.68        82.57 o                         
   4   1   3       7247.29       6584.75       128.35 o                         
   5   1   3      11625.86      12510.45       210.92 o                         
   6   1   3       2189.41       2375.83        73.75 o                         
   7   1   3       3270.96       3174.51       114.96 o                         
   8   1   3      13430.39      13406.21       236.37 o                         
   9   1   3       3133.32       3646.08        93.63 o                         
  10   1   3       5489.29       5858.64       144.79 o                         
  11   1   3       1233.20       1223.94        71.82 o                         
  12   1   3         40.13         14.70        29.33 o                         
  13   1   3        195.82        193.72        57.30 o                         
  14   1   3          9.69         16.78        47.43 o                         
  15   1   3        138.32         34.01        68.17 o                         
  16   1   3        194.68        207.96        70.77 o                         
  17   1   3        235.47        444.89       167.97 o                         
 -19   2   3        166.56        113.36        64.37 o                         
 -18   2   3        399.21        307.02       102.91 o                         
 -17   2   3        113.77         70.56        75.92 o                         
 -16   2   3         66.27        -16.15        38.51 o                         
 -15   2   3       1286.98       1429.38       106.85 o                         
 -14   2   3         59.73        165.24        48.60 o                         
 -13   2   3        543.94        547.33        75.83 o                         
 -12   2   3       2690.47       3026.62       130.60 o                         
 -11   2   3        588.22        557.78        49.84 o                         
 -10   2   3         28.93         24.77        25.87 o                         
  -9   2   3        267.17        506.99        47.27 o                         
  -8   2   3       2966.58       3681.93       111.78 o                         
  -7   2   3      14621.77      14164.43       298.19 o                         
  -6   2   3      16715.85      16556.57       309.72 o                         
  -5   2   3      26543.86      28549.09       504.82 o                         
  -4   2   3      97250.02     105209.06      1776.35 o                         
  -3   2   3      15118.19      15330.95       302.97 o                         
  -2   2   3      11592.29      10386.16       191.74 o                         
  -1   2   3       5657.83       5777.29       105.63 o                         
   0   2   3        136.64         88.45        15.09 o                         
   1   2   3       4566.18       4386.56        81.59 o                         
   2   2   3       8279.64       7783.00       155.48 o                         
   3   2   3       6734.15       6178.40       121.67 o                         
   4   2   3         88.59         63.72        16.69 o                         
   5   2   3       6451.59       6328.20       127.27 o                         
   6   2   3       9741.86       9451.92       170.37 o                         
   7   2   3          2.32         26.09        16.81 o                         
   8   2   3       5671.82       5722.23       129.38 o                         
   9   2   3       2032.80       2218.07        89.88 o                         
  10   2   3         93.16         98.25        29.59 o                         
  11   2   3       1165.38       1114.04        70.16 o                         
  12   2   3        773.06       1013.78        76.11 o                         
  13   2   3        443.75        409.35        55.35 o                         
  14   2   3        160.96        265.41        65.21 o                         
  15   2   3        738.99        571.25       124.33 o                         
  16   2   3        140.25        104.27        60.65 o                         
  17   2   3        205.54        142.51        70.28 o                         
 -19   3   3        235.17        213.44        77.77 o                         
 -18   3   3         28.15        -15.69        49.67 o                         
 -17   3   3         45.11         70.53        49.24 o                         
 -16   3   3        177.82        179.62        51.77 o                         
 -15   3   3         21.58         49.94        41.56 o                         
 -14   3   3        227.65        300.03        56.27 o                         
 -13   3   3        140.97         87.04        58.10 o                         
 -12   3   3          6.92        -14.08        24.12 o                         
 -11   3   3        156.49        156.13        34.08 o                         
 -10   3   3        546.59        654.55        57.95 o                         
  -9   3   3          6.96        -22.32        23.61 o                         
  -8   3   3       4224.15       4488.30       114.90 o                         
  -7   3   3       1465.44       1337.15        56.27 o                         
  -6   3   3        171.00        136.72        20.41 o                         
  -5   3   3        685.88        680.84        36.27 o                         
  -4   3   3         19.30         -5.00        12.42 o                         
  -3   3   3       1159.07       1145.90        40.62 o                         
  -2   3   3        227.54        284.04        22.94 o                         
  -1   3   3       3541.75       3205.34        91.18 o                         
   0   3   3        903.37        910.66        40.45 o                         
   1   3   3        131.54        136.36        20.05 o                         
   2   3   3         58.72         49.29        14.20 o                         
   3   3   3        490.03        537.04        31.79 o                         
   4   3   3         12.90        -11.06        14.04 o                         
   5   3   3         44.19          9.94        16.82 o                         
   6   3   3        190.79        120.63        23.95 o                         
   7   3   3          0.22         20.57        19.68 o                         
   8   3   3         16.15          2.07        22.58 o                         
   9   3   3         13.76          4.31        23.00 o                         
  10   3   3          2.65         13.42        24.33 o                         
  11   3   3        698.78        790.45        61.03 o                         
  12   3   3       1464.32       1393.87        87.93 o                         
  13   3   3        998.07       1023.30       110.34 o                         
  14   3   3         54.28         29.70        41.10 o                         
  15   3   3        177.46        252.84        69.11 o                         
  16   3   3         54.22         40.39        57.40 o                         
  17   3   3          8.32        -17.07        53.18 o                         
 -19   4   3         42.81         91.60        62.11 o                         
 -18   4   3        776.32        635.95        81.62 o                         
 -17   4   3         20.25        -43.55        50.77 o                         
 -16   4   3          1.29         11.41        42.11 o                         
 -15   4   3        786.94        684.87        78.72 o                         
 -14   4   3        823.86        936.60        85.49 o                         
 -13   4   3        564.88        672.23        69.34 o                         
 -12   4   3       3376.33       3422.07       117.23 o                         
 -11   4   3        342.97        370.39        45.72 o                         
 -10   4   3        335.82        320.85        44.86 o                         
  -9   4   3       6899.77       7601.60       162.76 o                         
  -8   4   3        905.73        820.84        41.68 o                         
  -7   4   3        581.27        653.53        38.01 o                         
  -6   4   3      10099.86       9236.31       188.02 o                         
  -5   4   3       2906.52       2872.82        90.96 o                         
  -4   4   3       1671.39       1826.89        53.20 o                         
  -3   4   3      19301.83      16233.62       277.48 o                         
  -2   4   3       2033.31       2021.49        78.16 o                         
  -1   4   3       9806.95       6916.70       146.09 o                         
   0   4   3       6853.81       6439.92       162.01 o                         
   1   4   3       1337.52       1852.90        63.51 o                         
   2   4   3        361.07        492.25        30.71 o                         
   3   4   3      10036.19      10695.18       197.90 o                         
   4   4   3        707.44        529.07        35.84 o                         
   5   4   3       5962.95       6331.55       136.49 o                         
   6   4   3       9510.69       8415.70       187.46 o                         
   7   4   3        345.02        276.17        32.91 o                         
   8   4   3       3643.95       3279.59        97.04 o                         
   9   4   3       3098.45       3290.18       101.26 o                         
  10   4   3        303.91        247.98        41.52 o                         
  11   4   3       1090.42       1062.83        72.76 o                         
  12   4   3         11.76         -5.75        32.61 o                         
  13   4   3        181.50        184.03        44.78 o                         
  14   4   3        303.46        215.10        55.31 o                         
  15   4   3        898.00       1118.30       102.76 o                         
  16   4   3         12.95        112.38        60.26 o                         
  17   4   3        185.62        370.00       112.42 o                         
 -19   5   3         91.94         -3.96       125.63 o                         
 -18   5   3         68.06         34.55        54.17 o                         
 -17   5   3         80.66         64.11        48.54 o                         
 -16   5   3         88.53         30.60        45.89 o                         
 -15   5   3         69.38         82.21        46.18 o                         
 -14   5   3        851.86        812.80        80.27 o                         
 -13   5   3        314.13        406.35        54.26 o                         
 -12   5   3         21.60         17.36        31.17 o                         
 -11   5   3        617.76        567.98        54.18 o                         
 -10   5   3       1286.79       1536.91        82.42 o                         
  -9   5   3        407.13        481.16        38.98 o                         
  -8   5   3       7789.08       7891.57       162.24 o                         
  -7   5   3       2175.93       2427.28        70.21 o                         
  -6   5   3       2292.00       1993.73        59.76 o                         
  -5   5   3       3160.43       3469.08        80.16 o                         
  -4   5   3        636.74        648.38        34.75 o                         
  -3   5   3        404.93        528.59        33.60 o                         
  -2   5   3       2384.46       2429.44        68.79 o                         
  -1   5   3       6486.37       5638.19       117.52 o                         
   0   5   3       1927.99       2341.20        64.44 o                         
   1   5   3       4015.03       3076.67        77.05 o                         
   2   5   3       9716.72       8971.31       184.19 o                         
   3   5   3       1727.04       1397.73        58.14 o                         
   4   5   3       4531.37       4232.85       101.18 o                         
   5   5   3        655.94        643.10        46.60 o                         
   6   5   3         10.11         -0.29        18.44 o                         
   7   5   3       2448.67       2353.72        85.00 o                         
   8   5   3       1846.10       1921.34       104.76 o                         
   9   5   3          1.50          3.35        25.73 o                         
  10   5   3       1950.27       2172.13       118.22 o                         
  11   5   3        257.90        206.38        51.05 o                         
  12   5   3          3.06         49.27        37.51 o                         
  13   5   3        899.23        934.51        89.22 o                         
  14   5   3         77.60         30.10        46.84 o                         
  15   5   3          6.78        -49.43        49.43 o                         
  16   5   3        119.95         61.85        72.78 o                         
  17   5   3        228.13        178.40       153.21 o                         
 -18   6   3         22.80         79.07        60.48 o                         
 -17   6   3          3.72         -4.55        53.31 o                         
 -16   6   3          0.85         27.75        51.83 o                         
 -15   6   3        169.47         66.71        49.54 o                         
 -14   6   3        337.58        415.12        67.02 o                         
 -13   6   3         16.51         13.34        34.82 o                         
 -12   6   3        147.45         61.84        36.65 o                         
 -11   6   3         59.32         72.05        32.81 o                         
 -10   6   3        148.30        132.80        35.33 o                         
  -9   6   3       1181.12       1463.39        79.85 o                         
  -8   6   3       1781.84       1840.18        79.99 o                         
  -7   6   3       1411.34       1419.56        57.77 o                         
  -6   6   3         71.80         26.12        17.24 o                         
  -5   6   3       1649.59       1791.42        63.69 o                         
  -4   6   3         62.91         31.51        16.21 o                         
  -3   6   3        401.00        351.07        30.66 o                         
  -2   6   3         74.80         45.25        17.27 o                         
  -1   6   3       3645.12       2995.58        79.26 o                         
   0   6   3        515.10        588.75        42.72 o                         
   1   6   3       3013.90       3455.95        88.99 o                         
   2   6   3         57.84         62.44        19.24 o                         
   3   6   3       2366.69       2790.03       102.71 o                         
   4   6   3        549.84        569.30        46.97 o                         
   5   6   3        687.17        895.63        49.60 o                         
   6   6   3        575.47        485.15        41.64 o                         
   7   6   3          4.01        -15.90        21.09 o                         
   8   6   3        717.18        647.06        56.24 o                         
   9   6   3          0.52        -17.61        28.23 o                         
  10   6   3        432.81        357.54        51.78 o                         
  11   6   3        907.78        914.06        96.27 o                         
  12   6   3          1.74         -2.48        39.88 o                         
  13   6   3          1.99         14.65        45.00 o                         
  14   6   3          8.29         58.84        47.38 o                         
  15   6   3        171.41        116.16        66.38 o                         
  16   6   3         36.03         48.13        66.40 o                         
 -18   7   3          1.97         61.78       147.81 o                         
 -17   7   3        308.38        372.58       115.97 o                         
 -16   7   3        361.15        359.04        79.83 o                         
 -15   7   3          0.94         27.35        54.63 o                         
 -14   7   3        408.80        191.87        78.88 o                         
 -13   7   3        646.77        566.93        71.45 o                         
 -12   7   3        113.91         94.71        43.04 o                         
 -11   7   3        620.03        594.29        66.73 o                         
 -10   7   3        963.06       1023.11        72.30 o                         
  -9   7   3       1034.84       1253.46       106.00 o                         
  -8   7   3       5402.10       5357.87       133.10 o                         
  -7   7   3       2591.88       2788.34        80.64 o                         
  -6   7   3        727.21        786.24        45.67 o                         
  -5   7   3       3730.05       4152.47        96.42 o                         
  -4   7   3       1337.18       1319.18        53.58 o                         
  -3   7   3        767.83        827.36        46.64 o                         
  -2   7   3       3646.08       3637.68        92.49 o                         
  -1   7   3       2436.35       2268.31        82.81 o                         
   0   7   3       2093.25       2349.90        72.49 o                         
   1   7   3       5541.39       4271.14       110.14 o                         
   2   7   3       7218.22       7359.21       156.52 o                         
   3   7   3       1450.78       1529.58        86.07 o                         
   4   7   3       7111.69       7186.85       176.03 o                         
   5   7   3         83.82         64.21        26.90 o                         
   6   7   3        227.69        271.48        42.87 o                         
   7   7   3       1998.89       1918.34        96.39 o                         
   8   7   3       1097.08       1381.56       122.54 o                         
   9   7   3        717.28        844.30        69.79 o                         
  10   7   3        603.29        754.81        80.39 o                         
  11   7   3         60.61         25.76        44.02 o                         
  12   7   3        317.65        307.49        61.71 o                         
  13   7   3       1407.36       1298.03       131.79 o                         
  14   7   3        167.48        256.65        76.34 o                         
  15   7   3        244.15        170.15        69.59 o                         
  16   7   3        203.07        215.84       114.07 o                         
 -17   8   3         13.06         -5.39        58.64 o                         
 -16   8   3         41.73         98.46        62.87 o                         
 -15   8   3         37.27         70.99        58.90 o                         
 -14   8   3         69.33         -8.55        42.62 o                         
 -13   8   3         85.65         88.96        48.58 o                         
 -12   8   3       1100.88        934.70        85.65 o                         
 -11   8   3          1.39         25.72        37.35 o                         
 -10   8   3        457.70        489.99        62.00 o                         
  -9   8   3        997.68        985.08        81.43 o                         
  -8   8   3          0.15        -19.52        26.45 o                         
  -7   8   3        353.04        422.34        47.98 o                         
  -6   8   3        551.60        624.80        52.22 o                         
  -5   8   3        104.93         57.37        21.62 o                         
  -4   8   3        434.56        441.77        33.80 o                         
  -3   8   3       2391.61       2269.06        78.30 o                         
  -2   8   3         11.93         55.44        24.84 o                         
  -1   8   3        103.43         73.56        28.37 o                         
   0   8   3         25.43          9.29        18.86 o                         
   1   8   3         43.64          9.42        19.82 o                         
   2   8   3         12.53          2.08        19.76 o                         
   3   8   3        583.15        605.65        52.11 o                         
   4   8   3        194.64        115.56        33.76 o                         
   5   8   3        945.41        887.51        71.61 o                         
   6   8   3       1370.18       1325.97        86.54 o                         
   7   8   3        365.93        329.95        57.38 o                         
   8   8   3        325.12        324.55        48.59 o                         
   9   8   3       1317.69       1606.88        99.47 o                         
  10   8   3       1031.75       1100.38        91.33 o                         
  11   8   3       1133.37       1147.59        98.12 o                         
  12   8   3        381.32        203.98        80.91 o                         
  13   8   3        243.49        143.69        58.50 o                         
  14   8   3        232.09        131.84        65.42 o                         
  15   8   3        174.22        116.64        63.58 o                         
 -16   9   3         43.20         24.21        62.07 o                         
 -15   9   3         20.61        -40.49        72.83 o                         
 -14   9   3         67.94         54.63        50.64 o                         
 -13   9   3          7.87         -6.03        42.64 o                         
 -12   9   3          2.11        -20.90        38.02 o                         
 -11   9   3          3.25         20.04        39.20 o                         
 -10   9   3        728.05        758.28       106.11 o                         
  -9   9   3        130.22        166.29        46.19 o                         
  -8   9   3          4.92          0.88        36.11 o                         
  -7   9   3         59.98         15.08        29.40 o                         
  -6   9   3        117.98        126.64        34.48 o                         
  -5   9   3        967.27       1090.21        64.16 o                         
  -4   9   3        203.07        130.75        33.42 o                         
  -3   9   3        103.19        128.60        32.20 o                         
  -2   9   3         37.94          0.61        24.21 o                         
  -1   9   3        290.85        302.23        40.89 o                         
   0   9   3          0.01         -6.91        22.31 o                         
   1   9   3       2321.68       2617.10        89.53 o                         
   2   9   3        290.14        280.00        44.03 o                         
   3   9   3        940.01       1040.92        69.24 o                         
   4   9   3        289.43        305.78        47.31 o                         
   5   9   3         10.92        -26.81        26.81 o                         
   6   9   3        186.84         95.89        37.15 o                         
   7   9   3         97.87         35.56        34.34 o                         
   8   9   3         58.71         62.98        38.03 o                         
   9   9   3        162.18        104.38        41.90 o                         
  10   9   3       1245.58       1473.29       109.86 o                         
  11   9   3        575.30        550.39        73.22 o                         
  12   9   3          5.09        -23.78        48.36 o                         
  13   9   3         15.32         43.40        51.99 o                         
  14   9   3          4.52        -53.44        53.44 o                         
 -15  10   3        285.24        142.57        69.67 o                         
 -14  10   3        185.43         97.17        60.66 o                         
 -13  10   3         63.20        126.48        54.88 o                         
 -12  10   3        611.66        498.93        70.44 o                         
 -11  10   3        274.92        129.52        49.88 o                         
 -10  10   3        493.41        334.10        61.48 o                         
  -9  10   3        358.25        301.83        59.58 o                         
  -8  10   3         14.91         30.96        53.74 o                         
  -7  10   3        729.39        760.98        78.44 o                         
  -6  10   3       1690.49       2239.22       139.11 o                         
  -5  10   3         79.55         40.98        37.93 o                         
  -4  10   3       1072.99       1168.87        96.37 o                         
  -3  10   3       1033.94       1026.86        71.29 o                         
  -2  10   3        266.98        293.86        44.87 o                         
  -1  10   3        625.45        753.27        62.25 o                         
   0  10   3       3479.85       3815.52       156.78 o                         
   1  10   3          3.12        -23.07        26.34 o                         
   2  10   3        639.14        761.47        93.74 o                         
   3  10   3       1688.15       1591.00        90.94 o                         
   4  10   3        173.06        172.81        39.05 o                         
   5  10   3       1181.52       1126.25        79.64 o                         
   6  10   3       1477.73       1512.63       112.15 o                         
   7  10   3          0.22        -22.06        33.25 o                         
   8  10   3        614.92        558.22        62.85 o                         
   9  10   3        688.71        580.94        74.59 o                         
  10  10   3        137.75         79.20        48.46 o                         
  11  10   3         56.56         23.58        47.96 o                         
  12  10   3         35.36        -47.83        47.83 o                         
  13  10   3          0.28         55.00        58.62 o                         
 -14  11   3         82.27         15.07        55.03 o                         
 -13  11   3         14.81         80.79        62.01 o                         
 -12  11   3          0.12        -50.54        50.54 o                         
 -11  11   3        290.01        225.31        69.81 o                         
 -10  11   3          2.73         33.24        51.88 o                         
  -9  11   3        187.65        241.50        64.82 o                         
  -8  11   3        174.56         90.18        52.80 o                         
  -7  11   3          2.22          6.21        40.09 o                         
  -6  11   3         39.32          4.82        39.31 o                         
  -5  11   3         45.43         49.58        41.19 o                         
  -4  11   3          5.79         37.23        37.24 o                         
  -3  11   3         52.34        -10.19        32.14 o                         
  -2  11   3         21.43         36.23        33.12 o                         
  -1  11   3        270.10        187.49        41.48 o                         
   0  11   3       1055.32        984.72        75.79 o                         
   1  11   3        200.41        119.81        53.77 o                         
   2  11   3        655.86        734.14        81.83 o                         
   3  11   3         79.05         20.85        36.43 o                         
   4  11   3        181.55        183.87        50.20 o                         
   5  11   3        265.63        263.65        54.03 o                         
   6  11   3         30.78         28.48        43.51 o                         
   7  11   3         48.34        112.07        43.88 o                         
   8  11   3         15.36         -4.81        37.47 o                         
   9  11   3          0.76         -5.00        52.07 o                         
  10  11   3         14.89        -21.98        47.39 o                         
  11  11   3         39.24        -37.18        50.32 o                         
  12  11   3        119.88         58.29        80.91 o                         
 -13  12   3          0.01        -43.86        60.27 o                         
 -12  12   3         51.72         81.17        63.01 o                         
 -11  12   3        134.61        123.86        66.75 o                         
 -10  12   3         22.60        -26.62        52.51 o                         
  -9  12   3          0.34         48.40        55.66 o                         
  -8  12   3        101.63         45.11        54.31 o                         
  -7  12   3         23.09        -41.98        41.98 o                         
  -6  12   3        799.16        977.24       144.37 o                         
  -5  12   3         91.09         -2.19        38.25 o                         
  -4  12   3        180.06        169.50        51.31 o                         
  -3  12   3         64.26         31.62        41.42 o                         
  -2  12   3         31.02         79.28        38.90 o                         
  -1  12   3         94.22        180.91        49.80 o                         
   0  12   3       1774.59       1815.51       148.50 o                         
   1  12   3         17.39        -40.06        40.06 o                         
   2  12   3         34.25         73.14        44.74 o                         
   3  12   3        576.75        545.20        71.98 o                         
   4  12   3         21.17         45.59        43.39 o                         
   5  12   3         94.27         64.36        46.52 o                         
   6  12   3         25.31         40.11        48.03 o                         
   7  12   3         17.64          4.45        46.03 o                         
   8  12   3         85.18         88.47        53.46 o                         
   9  12   3          8.25         -7.07        54.38 o                         
  10  12   3        256.66        157.35        80.68 o                         
  11  12   3        733.84        615.31       100.00 o                         
 -12  13   3         15.92          6.85        65.15 o                         
 -11  13   3         91.35         89.98        70.27 o                         
 -10  13   3        283.43        222.98        73.47 o                         
  -9  13   3         66.47         65.74        57.12 o                         
  -8  13   3          1.38        -50.09        50.09 o                         
  -7  13   3         11.46         10.37        54.12 o                         
  -6  13   3          0.06         30.40        49.71 o                         
  -5  13   3        668.00        868.18       100.97 o                         
  -4  13   3        163.22        216.94        57.60 o                         
  -3  13   3         31.80         38.27        45.17 o                         
  -2  13   3        225.58        315.81        78.89 o                         
  -1  13   3        489.36        451.47        70.01 o                         
   0  13   3         22.80         78.31        46.19 o                         
   1  13   3        964.62        792.50        85.96 o                         
   2  13   3        269.57        401.12        69.24 o                         
   3  13   3        102.70         44.70        63.99 o                         
   4  13   3        325.00        321.37        62.76 o                         
   5  13   3          3.70         87.93        46.90 o                         
   6  13   3         42.14        -22.00        46.53 o                         
   7  13   3        122.90         73.18        54.08 o                         
   8  13   3        120.70        135.27        65.96 o                         
   9  13   3         59.62         32.62        62.68 o                         
  10  13   3        407.80        328.70       107.21 o                         
 -10  14   3          0.36        -13.02        65.28 o                         
  -9  14   3          8.67         59.26        66.91 o                         
  -8  14   3        625.86        469.99        93.81 o                         
  -7  14   3        322.61        329.77        82.03 o                         
  -6  14   3         11.88        -42.43        48.25 o                         
  -5  14   3         13.82          8.53        44.54 o                         
  -4  14   3        110.83         88.53        53.63 o                         
  -3  14   3         12.92          1.44        46.73 o                         
  -2  14   3         25.63         56.75        67.58 o                         
  -1  14   3          0.61        -22.50        54.27 o                         
   0  14   3         59.81         53.51        51.37 o                         
   1  14   3          8.81        -48.12        48.12 o                         
   2  14   3        104.04         66.33        77.91 o                         
   3  14   3          1.80         73.72        53.61 o                         
   4  14   3         46.75         84.53        57.98 o                         
   5  14   3         98.35         27.10        55.96 o                         
   6  14   3         22.78         38.65        56.27 o                         
   7  14   3          1.73         70.77        57.23 o                         
   8  14   3         43.64        -40.11        59.33 o                         
  -7  15   3        185.39        175.16        76.46 o                         
  -6  15   3          6.27        -18.60        60.27 o                         
  -5  15   3         72.48        104.96        55.51 o                         
  -4  15   3         87.69         93.42        58.76 o                         
  -3  15   3         33.55         17.05        58.82 o                         
  -2  15   3        292.22        303.34        82.16 o                         
  -1  15   3        114.88        145.59        69.91 o                         
   0  15   3          0.66        -12.17        57.16 o                         
   1  15   3         54.73         39.42        64.92 o                         
   2  15   3         29.18         42.22        66.79 o                         
   3  15   3         11.97          2.68        50.54 o                         
   4  15   3         14.23         59.20        56.76 o                         
   5  15   3          0.03         -9.51        56.00 o                         
   6  15   3         35.64        -24.40       142.74 o                         
  -3  16   3         13.76         12.52       124.20 o                         
  -2  16   3          0.09         41.88        73.28 o                         
  -1  16   3         61.32        205.01        80.66 o                         
   0  16   3         56.75          6.83        67.31 o                         
   1  16   3          0.18        -29.78       129.27 o                         
 -20   0   4        164.72        154.61        98.98 o                         
 -19   0   4         93.93        112.76       225.28 o                         
 -18   0   4         71.15         37.33       179.49 o                         
 -17   0   4          6.02         30.54        68.20 o                         
 -16   0   4        286.13        323.50       118.59 o                         
 -15   0   4        163.59        146.84        69.71 o                         
 -14   0   4       1146.93       1228.66       154.07 o                         
 -13   0   4       5721.47       6701.24       321.56 o                         
 -12   0   4        479.89        442.41        90.50 o                         
 -11   0   4       4187.16       4269.39       226.09 o                         
 -10   0   4       6437.82       6308.68       204.28 o                         
  -9   0   4        355.11        402.11        72.71 o                         
  -8   0   4       2701.98       2349.70       147.97 o                         
  -7   0   4      19835.43      20491.79       665.63 o                         
  -6   0   4      10053.73      10099.09       430.21 o                         
  -5   0   4     138771.38     157332.09      3747.63 o                         
  -4   0   4       5213.90       5702.50       169.80 o                         
  -3   0   4         92.61         36.21        17.36 o                         
  -2   0   4       2582.46       3926.02       202.09 o                         
  -1   0   4      22549.61      20549.46       632.15 o                         
   0   0   4         56.04         18.99        19.24 o                         
   1   0   4        252.90        294.48        34.03 o                         
   2   0   4       3725.68       3069.82        91.61 o                         
   3   0   4       1168.59       1140.89        59.82 o                         
   4   0   4       7902.69       6984.03       182.80 o                         
   5   0   4      53500.26      52995.79      1130.37 o                         
   6   0   4       5059.50       5038.48       151.89 o                         
   7   0   4       3027.24       2686.46       105.08 o                         
   8   0   4       5455.22       6141.88       199.17 o                         
   9   0   4        636.77        583.65        61.72 o                         
  10   0   4       1148.41       1067.48        83.95 o                         
  11   0   4       1260.49       1150.63       111.28 o                         
  12   0   4       2753.28       3114.47       240.21 o                         
  13   0   4       4091.85       4110.24       275.18 o                         
  14   0   4       1411.27       1934.47       201.76 o                         
  15   0   4         22.09         38.11        74.32 o                         
  16   0   4        433.26        404.38       119.00 o                         
  17   0   4        365.29        381.83       122.81 o                         
 -20   1   4         68.19         90.22        63.22 o                         
 -19   1   4          8.56         54.69        58.39 o                         
 -18   1   4        284.07        246.85        69.86 o                         
 -17   1   4         64.54        155.22        59.33 o                         
 -16   1   4         98.51         77.74        43.31 o                         
 -15   1   4        105.78        130.84        48.31 o                         
 -14   1   4          0.48          6.32        35.52 o                         
 -13   1   4         13.64        -12.30        38.05 o                         
 -12   1   4        692.42        761.24        81.23 o                         
 -11   1   4        684.35        736.37        74.05 o                         
 -10   1   4        294.66        263.18        51.55 o                         
  -9   1   4       1010.44        979.21        65.67 o                         
  -8   1   4       8003.91       8117.31       212.27 o                         
  -7   1   4        747.45        886.11        45.04 o                         
  -6   1   4        207.36        200.80        23.82 o                         
  -5   1   4      33697.88      33037.26       578.26 o                         
  -4   1   4      51840.48      54414.27       862.16 o                         
  -3   1   4         30.91         40.19        13.40 o                         
  -2   1   4       1840.52       2069.03        77.43 o                         
  -1   1   4       1572.54       1714.83        61.91 o                         
   0   1   4       4440.29       4699.21       100.64 o                         
   1   1   4       4786.84       4664.48        92.50 o                         
   2   1   4         22.77         -2.95        13.19 o                         
   3   1   4       1732.21       1644.02        46.58 o                         
   4   1   4       1481.60       1446.57        48.04 o                         
   5   1   4        702.83        733.86        38.71 o                         
   6   1   4       3847.69       3740.62       116.49 o                         
   7   1   4         51.62         52.06        19.98 o                         
   8   1   4        284.17        236.33        28.31 o                         
   9   1   4        863.46       1014.39        55.43 o                         
  10   1   4        110.66         91.58        30.00 o                         
  11   1   4       2600.18       2803.88       106.55 o                         
  12   1   4       2678.32       2758.61       137.89 o                         
  13   1   4        367.74        264.86        55.84 o                         
  14   1   4         50.05         18.73        50.05 o                         
  15   1   4         78.44         89.61        59.46 o                         
  16   1   4        136.42        141.78        70.56 o                         
  17   1   4         37.15        -19.98        58.81 o                         
 -19   2   4        218.22        172.88        64.63 o                         
 -18   2   4         30.72        -17.27        47.26 o                         
 -17   2   4         56.31         39.68        48.35 o                         
 -16   2   4        350.41        224.68        54.60 o                         
 -15   2   4         99.67         81.22        45.56 o                         
 -14   2   4        260.50        176.86        46.15 o                         
 -13   2   4       1253.87       1400.71        96.39 o                         
 -12   2   4         62.48         24.53        38.91 o                         
 -11   2   4        756.90        690.34        60.71 o                         
 -10   2   4       1408.83       1143.01        70.11 o                         
  -9   2   4         74.79         79.25        27.10 o                         
  -8   2   4       6689.13       7056.13       171.60 o                         
  -7   2   4       7959.55       8496.71       194.67 o                         
  -6   2   4         82.02         42.21        18.31 o                         
  -5   2   4      16265.90      15672.88       290.59 o                         
  -4   2   4       1572.97       2294.79        62.28 o                         
  -3   2   4       7317.26       7881.39       133.61 o                         
  -2   2   4       8804.45       8017.83       143.51 o                         
  -1   2   4       5761.66       5581.15       114.20 o                         
   0   2   4       7461.32       6680.32       123.60 o                         
   1   2   4        439.80        637.70        27.91 o                         
   2   2   4       3413.20       3174.70        66.97 o                         
   3   2   4         49.96         -9.78        13.62 o                         
   4   2   4       8792.54       9861.81       171.72 o                         
   5   2   4       8944.15       7507.40       157.17 o                         
   6   2   4        322.39        351.49        28.98 o                         
   7   2   4       4582.18       3779.78        99.00 o                         
   8   2   4        671.97        796.59        49.77 o                         
   9   2   4         56.23         28.26        25.45 o                         
  10   2   4        719.32        872.05        76.81 o                         
  11   2   4        181.75        221.71        39.65 o                         
  12   2   4          5.64        -12.64        35.60 o                         
  13   2   4        469.69        444.62        75.01 o                         
  14   2   4        283.15        385.04        74.56 o                         
  15   2   4         27.73         84.92        54.91 o                         
  16   2   4        127.11         58.02        59.08 o                         
  17   2   4         88.02        137.02        70.36 o                         
 -19   3   4        197.79        117.39        62.87 o                         
 -18   3   4        353.49        352.34        70.31 o                         
 -17   3   4         81.14        152.48        50.20 o                         
 -16   3   4          8.87         20.93        40.76 o                         
 -15   3   4        742.31        746.63       107.06 o                         
 -14   3   4        325.74        185.75        52.10 o                         
 -13   3   4         10.07         30.24        37.69 o                         
 -12   3   4       1187.63       1412.38       119.69 o                         
 -11   3   4       3313.56       3145.05       116.78 o                         
 -10   3   4        383.06        438.36        47.68 o                         
  -9   3   4      12526.09      12216.81       251.94 o                         
  -8   3   4       8108.54       8622.78       186.80 o                         
  -7   3   4       2904.35       2754.91        80.91 o                         
  -6   3   4      14610.59      15520.88       295.01 o                         
  -5   3   4       6161.46       5582.19       132.47 o                         
  -4   3   4       4534.50       4264.53        90.28 o                         
  -3   3   4      28037.27      27529.29       485.77 o                         
  -2   3   4      16808.69      16749.92       304.90 o                         
  -1   3   4       1065.80        876.02        38.92 o                         
   0   3   4      17848.93      16659.60       282.51 o                         
   1   3   4      16939.64      14817.90       237.30 o                         
   2   3   4       1674.05       1466.53        49.80 o                         
   3   3   4      15076.82      14008.88       249.60 o                         
   4   3   4       4848.93       4951.92       110.95 o                         
   5   3   4       1794.70       1489.78        61.30 o                         
   6   3   4       7125.84       7637.24       146.24 o                         
   7   3   4       3365.98       3182.69        91.62 o                         
   8   3   4        588.97        697.42        49.42 o                         
   9   3   4       5200.29       5691.83       142.03 o                         
  10   3   4        793.57        766.00        58.56 o                         
  11   3   4       2693.06       3077.43       112.56 o                         
  12   3   4       2077.59       2350.17       116.62 o                         
  13   3   4         66.75         58.63        40.56 o                         
  14   3   4        108.86        155.39        55.99 o                         
  15   3   4        433.99        622.93        89.80 o                         
  16   3   4        148.21        170.81        66.80 o                         
  17   3   4          9.97        -57.70        69.67 o                         
 -19   4   4          0.20         36.08        58.85 o                         
 -18   4   4          2.87         -4.25        47.35 o                         
 -17   4   4          2.12         48.58        48.40 o                         
 -16   4   4          0.30         50.94        44.88 o                         
 -15   4   4         15.08         11.73        40.15 o                         
 -14   4   4        232.01        223.38        52.47 o                         
 -13   4   4        310.86        233.18        56.04 o                         
 -12   4   4         57.15        129.40        34.87 o                         
 -11   4   4          6.69         19.64        26.08 o                         
 -10   4   4       4176.28       4305.03       120.15 o                         
  -9   4   4        435.89        381.88        38.98 o                         
  -8   4   4          6.79          3.31        15.77 o                         
  -7   4   4       2830.54       2628.03       112.84 o                         
  -6   4   4        179.52        157.20        22.00 o                         
  -5   4   4       1052.74       1115.68        46.24 o                         
  -4   4   4        402.84        374.34        27.52 o                         
  -3   4   4         29.26         18.68        17.06 o                         
  -2   4   4       1209.31       1206.66        51.81 o                         
  -1   4   4        401.31        412.64        28.77 o                         
   0   4   4        525.08        573.98        33.20 o                         
   1   4   4        107.95        111.66        21.74 o                         
   2   4   4       1194.58       1161.10        46.01 o                         
   3   4   4        475.83        526.47        33.86 o                         
   4   4   4        447.26        343.98        38.48 o                         
   5   4   4       1611.61       1946.19        70.65 o                         
   6   4   4        485.85        540.36        41.50 o                         
   7   4   4        101.48        103.58        27.45 o                         
   8   4   4        788.30        818.26        55.80 o                         
   9   4   4        552.90        567.51        48.45 o                         
  10   4   4        143.32         79.79        30.81 o                         
  11   4   4       1784.68       1712.86        88.27 o                         
  12   4   4       1180.06       1154.31       136.30 o                         
  13   4   4        423.22        461.64        62.62 o                         
  14   4   4         78.34        130.63        48.77 o                         
  15   4   4         55.07        -34.81        51.93 o                         
  16   4   4          2.61         -5.33        68.07 o                         
 -19   5   4         26.90         79.23        58.61 o                         
 -18   5   4        132.31        133.67        66.94 o                         
 -17   5   4         14.93        -21.69        44.74 o                         
 -16   5   4        127.39         49.39        47.06 o                         
 -15   5   4        510.28        482.01        68.31 o                         
 -14   5   4        529.52        355.96        59.22 o                         
 -13   5   4         74.85         92.73        41.70 o                         
 -12   5   4        470.05        554.15        65.20 o                         
 -11   5   4        800.53        806.02        64.63 o                         
 -10   5   4        821.85        915.89        56.16 o                         
  -9   5   4       3301.32       2967.70       101.71 o                         
  -8   5   4       2715.33       3142.45        94.97 o                         
  -7   5   4        711.81        684.64        42.15 o                         
  -6   5   4       2379.74       2736.72        75.08 o                         
  -5   5   4       3307.07       3152.14        80.43 o                         
  -4   5   4         58.61         78.66        18.69 o                         
  -3   5   4       3966.52       4334.98       106.11 o                         
  -2   5   4       6121.32       5951.99       133.01 o                         
  -1   5   4       1315.39        923.09        70.27 o                         
   0   5   4      15584.52      14003.65       273.43 o                         
   1   5   4       6697.48       5617.68       133.00 o                         
   2   5   4        771.01        670.78        47.26 o                         
   3   5   4      12888.92      11781.10       202.50 o                         
   4   5   4          1.19        -15.50        15.50 o                         
   5   5   4         52.76        -16.14        18.71 o                         
   6   5   4       1974.71       2108.62        78.77 o                         
   7   5   4       2460.67       2677.34        87.63 o                         
   8   5   4        254.31        319.67        39.18 o                         
   9   5   4       2797.21       3123.08       142.31 o                         
  10   5   4        364.18        372.86        71.31 o                         
  11   5   4       1619.65       1862.78       129.15 o                         
  12   5   4         12.09        -19.45        41.02 o                         
  13   5   4         52.76         63.14        49.49 o                         
  14   5   4        538.60        561.56        97.70 o                         
  15   5   4        154.37         88.98        92.89 o                         
  16   5   4          9.06         67.56        73.00 o                         
 -18   6   4         24.05        -11.44        55.02 o                         
 -17   6   4         48.77        -10.26        68.66 o                         
 -16   6   4        169.21        191.27        65.39 o                         
 -15   6   4         34.86         41.96        46.94 o                         
 -14   6   4        577.15        611.72        73.21 o                         
 -13   6   4       1317.17       1472.60       115.23 o                         
 -12   6   4         72.16         27.27        32.72 o                         
 -11   6   4        759.09        777.69       104.75 o                         
 -10   6   4       1850.19       1979.09        95.85 o                         
  -9   6   4        124.24        114.71        27.90 o                         
  -8   6   4       8418.43       9952.56       214.12 o                         
  -7   6   4       8166.22       8381.68       162.06 o                         
  -6   6   4       1079.99        928.27        46.88 o                         
  -5   6   4       4455.71       3852.10        96.37 o                         
  -4   6   4       9759.12       8322.18       155.71 o                         
  -3   6   4          0.33         13.76        17.29 o                         
  -2   6   4       5200.29       4204.68        99.38 o                         
  -1   6   4       2922.54       2822.83        74.47 o                         
   0   6   4       1882.28       1708.31        72.81 o                         
   1   6   4       1980.38       2156.98        85.39 o                         
   2   6   4       8817.71       9054.60       180.36 o                         
   3   6   4       1414.29       1715.27        53.88 o                         
   4   6   4       9557.32       9866.42       197.06 o                         
   5   6   4       9156.73       9578.30       196.55 o                         
   6   6   4        400.01        366.83        37.28 o                         
   7   6   4       4876.64       4735.22       139.85 o                         
   8   6   4       5086.73       5383.70       161.67 o                         
   9   6   4        817.18        788.26        68.08 o                         
  10   6   4        595.56        560.88        62.04 o                         
  11   6   4         10.31         11.49        40.49 o                         
  12   6   4        844.43        859.95        88.80 o                         
  13   6   4       1991.81       2246.59       218.25 o                         
  14   6   4        223.26        325.07        65.81 o                         
  15   6   4          2.89        -43.77        57.19 o                         
  16   6   4        199.15         59.46        71.49 o                         
 -18   7   4          0.63        -15.57        63.89 o                         
 -17   7   4         33.30         21.16        58.32 o                         
 -16   7   4        119.54        131.81        63.23 o                         
 -15   7   4          0.42        -44.36        44.36 o                         
 -14   7   4         87.61         76.86        55.58 o                         
 -13   7   4         31.09         21.85        38.68 o                         
 -12   7   4        219.15        167.41        51.09 o                         
 -11   7   4         29.81         12.49        32.09 o                         
 -10   7   4         27.16         66.30        32.06 o                         
  -9   7   4         59.52         39.07        47.21 o                         
  -8   7   4        160.59        175.48        31.25 o                         
  -7   7   4       1301.04       1366.22        61.02 o                         
  -6   7   4        603.80        600.85        45.27 o                         
  -5   7   4          0.28         22.15        17.50 o                         
  -4   7   4       2260.71       2558.30        83.11 o                         
  -3   7   4        873.10        724.57        51.00 o                         
  -2   7   4        120.99        115.19        21.46 o                         
  -1   7   4         48.72         39.33        21.79 o                         
   0   7   4         89.82        131.16        26.55 o                         
   1   7   4        432.50        505.54        38.60 o                         
   2   7   4         94.39         94.57        22.57 o                         
   3   7   4          3.75         26.20        19.95 o                         
   4   7   4       1414.80       1499.75        79.05 o                         
   5   7   4         18.99         40.23        27.77 o                         
   6   7   4        568.46        610.85        58.54 o                         
   7   7   4        121.50        125.93        37.95 o                         
   8   7   4          6.34         10.11        30.64 o                         
   9   7   4        639.09        563.78        67.14 o                         
  10   7   4          5.52         11.13        37.28 o                         
  11   7   4        194.55        132.41        79.51 o                         
  12   7   4          1.08        -23.46        40.00 o                         
  13   7   4        385.53        359.82        69.76 o                         
  14   7   4         14.20         55.70        52.84 o                         
  15   7   4          0.12          0.55        61.56 o                         
 -17   8   4          2.11        -31.79        60.15 o                         
 -16   8   4        115.33        186.51        68.68 o                         
 -15   8   4        239.20        173.33        68.88 o                         
 -14   8   4        372.09        295.92        69.12 o                         
 -13   8   4        247.54        194.88        57.07 o                         
 -12   8   4         38.83         -0.13        39.25 o                         
 -11   8   4        126.78        126.81        43.27 o                         
 -10   8   4        418.82        315.00        53.68 o                         
  -9   8   4          2.18        -29.94        29.94 o                         
  -8   8   4        384.72        353.38        50.23 o                         
  -7   8   4       1573.59       1693.24        73.62 o                         
  -6   8   4        279.72        261.72        36.18 o                         
  -5   8   4       2124.01       2090.75        70.96 o                         
  -4   8   4       2525.66       2442.98        83.30 o                         
  -3   8   4        477.79        408.90        44.12 o                         
  -2   8   4       4253.16       4296.96       123.49 o                         
  -1   8   4       1218.67       1184.60        82.81 o                         
   0   8   4        100.92        116.27        27.29 o                         
   1   8   4        588.05        588.81        52.51 o                         
   2   8   4       1412.22       1404.66        67.49 o                         
   3   8   4        133.40        150.64        31.93 o                         
   4   8   4       1737.61       1761.03       100.27 o                         
   5   8   4       1766.01       1946.41        97.32 o                         
   6   8   4        185.56        159.53        38.43 o                         
   7   8   4       1168.06       1246.96        82.39 o                         
   8   8   4        262.25        161.97        43.88 o                         
   9   8   4        328.52        329.92        53.77 o                         
  10   8   4        270.44        291.76        71.11 o                         
  11   8   4        367.41        397.60        67.05 o                         
  12   8   4         21.74         46.35        48.59 o                         
  13   8   4        617.71        734.27        90.38 o                         
  14   8   4        219.02        115.46        62.89 o                         
  15   8   4         27.55        -66.22       135.77 o                         
 -16   9   4         28.77        -15.86        54.79 o                         
 -15   9   4        409.91        523.93        89.14 o                         
 -14   9   4        474.57        458.32        72.60 o                         
 -13   9   4         24.23          4.23        42.02 o                         
 -12   9   4        566.91        605.31       104.39 o                         
 -11   9   4        325.23        244.83        54.97 o                         
 -10   9   4        212.63        263.96        59.97 o                         
  -9   9   4       1811.74       2085.34       160.79 o                         
  -8   9   4        817.76        789.31        74.64 o                         
  -7   9   4        195.12        203.31        37.69 o                         
  -6   9   4       2197.73       2214.94        87.92 o                         
  -5   9   4        334.03        514.11        51.93 o                         
  -4   9   4        208.67        269.07        39.41 o                         
  -3   9   4       1374.56       1508.54        83.53 o                         
  -2   9   4       2740.57       2565.44       106.99 o                         
  -1   9   4        250.56        209.69        41.48 o                         
   0   9   4       3270.02       3201.54        99.76 o                         
   1   9   4       1481.55       1473.43        72.27 o                         
   2   9   4          5.49        -10.17        24.20 o                         
   3   9   4       1298.69       1536.65        92.81 o                         
   4   9   4        669.73        703.37        61.41 o                         
   5   9   4        682.16        764.47        65.35 o                         
   6   9   4       2200.46       2342.35       128.17 o                         
   7   9   4        406.25        381.63        53.37 o                         
   8   9   4        213.22        204.82        47.55 o                         
   9   9   4        623.00        646.91        68.85 o                         
  10   9   4        615.65        711.72        84.18 o                         
  11   9   4          0.67        -39.54        44.07 o                         
  12   9   4          6.76        -17.01        50.30 o                         
  13   9   4          0.33         38.21        54.61 o                         
  14   9   4        120.37         87.43        63.15 o                         
 -15  10   4        122.20        125.58        92.91 o                         
 -14  10   4         27.71        -11.94        48.31 o                         
 -13  10   4          3.60        -25.27        44.46 o                         
 -12  10   4          0.33         11.32        41.99 o                         
 -11  10   4          1.24        -24.53        39.07 o                         
 -10  10   4         22.61        -37.76        37.76 o                         
  -9  10   4        209.68        233.17        64.36 o                         
  -8  10   4       1048.63       1159.44       108.36 o                         
  -7  10   4        479.13        409.87        60.49 o                         
  -6  10   4          1.01         23.19        46.36 o                         
  -5  10   4          0.14        -27.80        27.80 o                         
  -4  10   4         34.99         30.35        30.58 o                         
  -3  10   4        492.40        614.51        58.08 o                         
  -2  10   4        167.08        144.96        36.10 o                         
  -1  10   4         55.20         41.89        31.10 o                         
   0  10   4        295.02        252.95        42.39 o                         
   1  10   4         64.95         90.63        48.04 o                         
   2  10   4          8.01         18.91        35.25 o                         
   3  10   4        322.58        340.70        52.35 o                         
   4  10   4        495.08        503.27        55.83 o                         
   5  10   4        445.11        474.14        56.24 o                         
   6  10   4        243.50        345.93        52.28 o                         
   7  10   4         16.15        -34.44        34.44 o                         
   8  10   4        177.33        159.92        47.53 o                         
   9  10   4          4.70        -36.76        36.76 o                         
  10  10   4         29.35          0.96        46.98 o                         
  11  10   4          0.62        -11.44        49.22 o                         
  12  10   4         18.67          0.02        52.86 o                         
  13  10   4          0.21         17.20        56.90 o                         
 -14  11   4         73.99        -56.06        56.06 o                         
 -13  11   4          0.42         27.62        57.51 o                         
 -12  11   4        266.38        285.38        74.07 o                         
 -11  11   4        413.44        419.44        82.28 o                         
 -10  11   4         96.39        170.84        60.94 o                         
  -9  11   4        677.64        712.19        92.82 o                         
  -8  11   4        679.47        481.20        81.30 o                         
  -7  11   4        132.44        153.10        52.41 o                         
  -6  11   4        329.16        221.80        55.60 o                         
  -5  11   4        740.28        931.52        85.91 o                         
  -4  11   4         47.69         36.52        34.02 o                         
  -3  11   4         53.76         32.54        35.38 o                         
  -2  11   4       1185.28       1274.02        86.05 o                         
  -1  11   4         15.64          5.03        30.96 o                         
   0  11   4       3875.48       3662.01       153.70 o                         
   1  11   4        360.72        472.47        62.68 o                         
   2  11   4         92.32         52.39        39.43 o                         
   3  11   4        667.16        764.63       103.24 o                         
   4  11   4         77.20         62.21        42.73 o                         
   5  11   4        273.58        306.86        55.57 o                         
   6  11   4        392.63        267.38        51.69 o                         
   7  11   4         86.86        117.93        44.36 o                         
   8  11   4          1.94          3.62        40.58 o                         
   9  11   4        273.32        281.44        64.34 o                         
  10  11   4          7.38        -42.93        47.87 o                         
  11  11   4        568.77        595.43        85.29 o                         
  12  11   4        755.92        475.87        81.47 o                         
 -13  12   4        118.00         76.81        66.08 o                         
 -12  12   4         17.90         39.86        61.08 o                         
 -11  12   4         46.20        -31.41        54.70 o                         
 -10  12   4        193.83        355.62        78.28 o                         
  -9  12   4         22.99          7.29        52.33 o                         
  -8  12   4        147.29        185.25        64.35 o                         
  -7  12   4        251.62        221.82        62.61 o                         
  -6  12   4         22.76        -36.63        41.74 o                         
  -5  12   4        413.85        404.88        67.32 o                         
  -4  12   4        518.50        377.09        64.22 o                         
  -3  12   4        165.25        257.47        54.69 o                         
  -2  12   4        190.58        144.71        42.84 o                         
  -1  12   4       1369.22       1720.96       116.76 o                         
   0  12   4          0.20         -6.52        45.13 o                         
   1  12   4        417.89        477.18        69.95 o                         
   2  12   4         75.31         49.15        44.56 o                         
   3  12   4          0.04         25.66        43.61 o                         
   4  12   4        164.91        113.83        49.49 o                         
   5  12   4        197.82        235.68        57.86 o                         
   6  12   4         30.15         14.18        48.97 o                         
   7  12   4          8.67         19.24        47.53 o                         
   8  12   4        225.05        302.20        66.01 o                         
   9  12   4         17.84        -36.14        53.56 o                         
  10  12   4          2.29         -0.42        53.54 o                         
  11  12   4         67.40         37.79        69.00 o                         
 -12  13   4         12.13         56.34        69.22 o                         
 -11  13   4         94.68         40.22        67.50 o                         
 -10  13   4         38.30        164.84        71.41 o                         
  -9  13   4        234.26        212.05        70.82 o                         
  -8  13   4         60.96        135.86        61.73 o                         
  -7  13   4         18.80        -13.51        58.72 o                         
  -6  13   4         60.51         41.49        50.53 o                         
  -5  13   4         19.14         31.89        49.52 o                         
  -4  13   4         30.22          6.01        43.51 o                         
  -3  13   4          0.01        -40.45        40.45 o                         
  -2  13   4         28.04         -7.05        41.96 o                         
  -1  13   4         11.62         22.53        43.74 o                         
   0  13   4         32.86          3.06        43.94 o                         
   1  13   4         13.14          3.51        51.05 o                         
   2  13   4          0.77        -21.49        42.08 o                         
   3  13   4        209.17        215.83        58.87 o                         
   4  13   4         85.04         18.10        44.55 o                         
   5  13   4         57.45         25.38        46.18 o                         
   6  13   4          9.40         96.14        54.30 o                         
   7  13   4          0.87        -11.45        51.37 o                         
   8  13   4          1.31         41.34        61.70 o                         
   9  13   4          0.24        -19.47        60.68 o                         
 -10  14   4        202.31        206.53        77.36 o                         
  -9  14   4         15.35          7.80        63.13 o                         
  -8  14   4         73.42         75.96        64.60 o                         
  -7  14   4        139.26         90.28        64.53 o                         
  -6  14   4         23.13         20.70        54.68 o                         
  -5  14   4        194.89        156.08        62.47 o                         
  -4  14   4        283.94        260.38        66.91 o                         
  -3  14   4         12.44         88.97        58.29 o                         
  -2  14   4        266.17        257.49        89.97 o                         
  -1  14   4        279.04        229.37        92.43 o                         
   0  14   4         90.92         40.15        51.59 o                         
   1  14   4        140.24        219.40        71.58 o                         
   2  14   4         86.87         82.49        51.61 o                         
   3  14   4         30.22         21.44        52.03 o                         
   4  14   4         45.51         49.44        53.87 o                         
   5  14   4         10.84        -10.02        48.93 o                         
   6  14   4         14.69          1.30        52.73 o                         
   7  14   4         84.74         64.12        61.42 o                         
  -7  15   4          5.27         -7.59        59.81 o                         
  -6  15   4         47.38         55.39        64.94 o                         
  -5  15   4         35.95         39.28        55.58 o                         
  -4  15   4         41.03         33.17        61.72 o                         
  -3  15   4         50.75         15.85        75.94 o                         
  -2  15   4          0.12        -48.83        55.92 o                         
  -1  15   4         18.50         25.18        63.17 o                         
   0  15   4        151.45         68.85        57.81 o                         
   1  15   4         76.47         99.96        59.32 o                         
   2  15   4         21.90        107.69        67.98 o                         
   3  15   4        111.41        122.61        63.39 o                         
   4  15   4         10.14         -5.86        56.12 o                         
   5  15   4         20.06         49.14        69.87 o                         
 -20   1   5         37.62        101.76        66.13 o                         
 -19   1   5        160.52        130.35        74.66 o                         
 -18   1   5          4.93         37.25        50.73 o                         
 -17   1   5        210.14        293.17        87.61 o                         
 -16   1   5        974.66        967.89        89.19 o                         
 -15   1   5        200.67        138.37        55.81 o                         
 -14   1   5          1.19        -37.25        37.25 o                         
 -13   1   5        412.19        331.70        56.84 o                         
 -12   1   5       3700.45       4010.40       160.71 o                         
 -11   1   5        106.60        103.65        39.91 o                         
 -10   1   5      11984.52      12219.25       301.35 o                         
  -9   1   5       2027.50       1918.81        78.56 o                         
  -8   1   5       3722.15       3770.89       123.25 o                         
  -7   1   5       2295.82       1958.32        64.98 o                         
  -6   1   5        444.57        494.40        35.10 o                         
  -5   1   5       1851.10       1706.23        50.42 o                         
  -4   1   5       6160.91       5357.53        98.65 o                         
  -3   1   5      20427.08      18647.58       309.28 o                         
  -2   1   5        157.32         32.16        18.00 o                         
  -1   1   5      15841.51      15751.78       366.37 o                         
   0   1   5        250.73        300.52        29.67 o                         
   1   1   5       2104.47       2034.81        48.94 o                         
   2   1   5      13723.75      13629.44       222.22 o                         
   3   1   5      14234.73      14087.10       232.39 o                         
   4   1   5       6473.76       7049.73       133.31 o                         
   5   1   5      20545.55      22150.94       356.57 o                         
   6   1   5        513.57        468.50        34.32 o                         
   7   1   5       1004.86       1164.86        55.34 o                         
   8   1   5       7025.20       7039.81       158.71 o                         
   9   1   5       1015.48       1117.68        66.14 o                         
  10   1   5       1332.82       1380.10        76.06 o                         
  11   1   5        874.25        886.92        71.61 o                         
  12   1   5        155.91        167.30        45.51 o                         
  13   1   5       1249.08       1149.92       148.07 o                         
  14   1   5        332.18        481.31        81.78 o                         
  15   1   5          3.71         68.59        58.77 o                         
  16   1   5        101.57        195.38        75.85 o                         
 -20   2   5        342.40        313.83       127.20 o                         
 -19   2   5         33.13         62.22        57.12 o                         
 -18   2   5        177.19        193.07        63.47 o                         
 -17   2   5         45.54         29.16        43.60 o                         
 -16   2   5        200.81        198.05        51.24 o                         
 -15   2   5        281.01        387.50        60.40 o                         
 -14   2   5       1926.62       1861.13       130.87 o                         
 -13   2   5        186.31        123.44        50.32 o                         
 -12   2   5        517.69        535.76        66.57 o                         
 -11   2   5       2579.45       2763.44       113.06 o                         
 -10   2   5       2926.29       2995.68        94.26 o                         
  -9   2   5       6907.01       7355.60       167.47 o                         
  -8   2   5      15818.49      15812.51       422.19 o                         
  -7   2   5       1550.13       1912.05        67.11 o                         
  -6   2   5      27300.65      26376.40       474.54 o                         
  -5   2   5       7916.08       7774.32       145.94 o                         
  -4   2   5      11796.07      12082.60       212.04 o                         
  -3   2   5       7721.95       7578.98       140.33 o                         
  -2   2   5       5824.20       4653.38        93.40 o                         
  -1   2   5       1445.31       1507.38        47.65 o                         
   0   2   5       4720.93       4003.93        84.52 o                         
   1   2   5       5390.07       5299.89        99.16 o                         
   2   2   5        274.73        394.90        24.63 o                         
   3   2   5      24541.38      25472.54       398.32 o                         
   4   2   5      50760.52      53100.53       800.83 o                         
   5   2   5       3730.87       3969.51        90.40 o                         
   6   2   5       6547.02       6369.05       129.59 o                         
   7   2   5       3697.01       3499.74        88.63 o                         
   8   2   5        103.85        104.58        30.30 o                         
   9   2   5       1678.84       1598.85       134.24 o                         
  10   2   5       1981.55       2098.53       125.53 o                         
  11   2   5         78.09         33.22        32.81 o                         
  12   2   5       2246.54       2343.93       155.11 o                         
  13   2   5       1359.74       1435.24       108.29 o                         
  14   2   5         33.33        -14.24        50.07 o                         
  15   2   5        209.49        190.44        72.17 o                         
  16   2   5        237.42        259.11       103.27 o                         
 -19   3   5          0.01        -39.03        53.83 o                         
 -18   3   5        148.35        151.43        56.03 o                         
 -17   3   5        228.48        235.96        58.50 o                         
 -16   3   5         12.73        105.25        44.41 o                         
 -15   3   5         99.26         36.67        39.37 o                         
 -14   3   5         61.97         43.21        37.16 o                         
 -13   3   5         71.32         45.66        42.60 o                         
 -12   3   5        579.85        823.17        82.32 o                         
 -11   3   5         24.44         -9.48        26.20 o                         
 -10   3   5        156.65        164.11        31.30 o                         
  -9   3   5          0.22        -21.95        21.95 o                         
  -8   3   5        322.45        343.40        34.73 o                         
  -7   3   5          0.32         -2.86        21.98 o                         
  -6   3   5       1603.01       1426.34        70.74 o                         
  -5   3   5       1610.01       1677.92        50.60 o                         
  -4   3   5          4.48         53.26        15.42 o                         
  -3   3   5       1528.41       1452.09        48.88 o                         
  -2   3   5        124.98         71.66        21.87 o                         
  -1   3   5       3005.88       2615.72        78.84 o                         
   0   3   5       1860.81       1571.74        48.56 o                         
   1   3   5       1703.74       1680.00        46.63 o                         
   2   3   5         97.05         93.41        20.66 o                         
   3   3   5        726.80        651.41        33.73 o                         
   4   3   5        170.78        119.21        19.68 o                         
   5   3   5          4.02         12.56        18.80 o                         
   6   3   5        199.78        224.07        25.69 o                         
   7   3   5        149.60        202.75        40.90 o                         
   8   3   5        677.40        542.87        46.06 o                         
   9   3   5        115.56         95.05        30.60 o                         
  10   3   5       1792.27       1782.18        88.35 o                         
  11   3   5        746.58        914.57        74.03 o                         
  12   3   5        487.17        521.53        60.28 o                         
  13   3   5         45.68         25.37        43.32 o                         
  14   3   5          4.67          6.62        49.94 o                         
  15   3   5         27.39          7.40        56.39 o                         
  16   3   5         11.53         48.13        60.90 o                         
 -19   4   5          3.20         32.32        51.66 o                         
 -18   4   5          6.20        -11.25        44.65 o                         
 -17   4   5        167.73        206.64        58.34 o                         
 -16   4   5         51.25        104.21        48.62 o                         
 -15   4   5        743.59        745.03        79.81 o                         
 -14   4   5       2448.88       2541.44       138.89 o                         
 -13   4   5        385.17        256.12        50.95 o                         
 -12   4   5        300.66        252.29        62.35 o                         
 -11   4   5       2361.23       2494.35       109.01 o                         
 -10   4   5       3094.34       3521.36       127.63 o                         
  -9   4   5       7722.44       8654.01       194.77 o                         
  -8   4   5       8375.87       7973.21       160.63 o                         
  -7   4   5       1000.80        838.27        42.92 o                         
  -6   4   5       9386.40       8864.12       170.83 o                         
  -5   4   5      14431.77      12945.07       250.50 o                         
  -4   4   5        771.74        606.90        35.55 o                         
  -3   4   5       5578.30       4377.22       104.60 o                         
  -2   4   5      10252.22       9780.57       195.28 o                         
  -1   4   5        224.07        703.31        43.69 o                         
   0   4   5       6028.91       6862.99       149.37 o                         
   1   4   5       2692.08       3026.60        84.90 o                         
   2   4   5       1134.18        994.49        40.93 o                         
   3   4   5       8499.89       9027.59       162.77 o                         
   4   4   5       5207.85       4567.54        99.26 o                         
   5   4   5        272.48        155.20        36.52 o                         
   6   4   5       6053.15       5591.39       133.38 o                         
   7   4   5       2629.44       2599.11        96.36 o                         
   8   4   5        163.94         67.81        28.69 o                         
   9   4   5       1002.57       1075.76        66.89 o                         
  10   4   5        287.26        356.65        44.90 o                         
  11   4   5        296.88        178.44        42.64 o                         
  12   4   5       3314.63       3676.37       145.04 o                         
  13   4   5       3002.78       3348.59       163.02 o                         
  14   4   5         30.86         21.39        49.42 o                         
  15   4   5        372.70        360.60        88.18 o                         
  16   4   5        178.41         84.44        79.29 o                         
 -19   5   5        108.11         52.71        55.81 o                         
 -18   5   5          3.33        -23.66        47.82 o                         
 -17   5   5         48.03          3.17        43.28 o                         
 -16   5   5        127.65        163.56        53.74 o                         
 -15   5   5         52.85         10.23        41.92 o                         
 -14   5   5         24.34         12.86        41.16 o                         
 -13   5   5        900.79        975.04        84.83 o                         
 -12   5   5        645.70        669.58        83.87 o                         
 -11   5   5         12.62        -30.83        30.83 o                         
 -10   5   5       5618.13       5814.17       163.15 o                         
  -9   5   5        872.67        892.81        58.59 o                         
  -8   5   5        174.43        154.43        24.57 o                         
  -7   5   5       4009.37       4034.33        98.74 o                         
  -6   5   5        602.75        572.28        38.11 o                         
  -5   5   5        247.30        279.62        27.54 o                         
  -4   5   5       3739.24       3903.33       100.29 o                         
  -3   5   5       2918.12       2451.50        73.99 o                         
  -2   5   5         91.40        201.11        25.38 o                         
  -1   5   5       8303.36       7928.93       168.87 o                         
   0   5   5         69.31        162.71        21.16 o                         
   1   5   5         68.58         34.09        20.24 o                         
   2   5   5       6647.05       6090.80       146.01 o                         
   3   5   5        122.98        119.02        22.04 o                         
   4   5   5       1178.45       1290.39        58.21 o                         
   5   5   5       7840.26       7633.86       165.12 o                         
   6   5   5       2302.46       2573.72        86.97 o                         
   7   5   5        941.16        887.29        57.99 o                         
   8   5   5       4265.45       4416.79       123.80 o                         
   9   5   5        104.79        150.91        41.21 o                         
  10   5   5        638.27        842.96        65.11 o                         
  11   5   5        385.12        414.53        71.89 o                         
  12   5   5        459.59        441.14       128.84 o                         
  13   5   5        933.48        938.74        94.75 o                         
  14   5   5         67.07        211.17        59.84 o                         
  15   5   5         70.74        159.79        84.03 o                         
  16   5   5         13.30        197.71       162.54 o                         
 -18   6   5          2.23         28.47        59.30 o                         
 -17   6   5         62.57         28.43        53.12 o                         
 -16   6   5         92.49         72.06        50.28 o                         
 -15   6   5         32.49         55.83        44.90 o                         
 -14   6   5        278.00        235.55        54.75 o                         
 -13   6   5          0.19         -5.95        36.39 o                         
 -12   6   5         29.97         20.54        31.79 o                         
 -11   6   5         84.65         69.76        34.37 o                         
 -10   6   5        480.83        568.18        52.09 o                         
  -9   6   5         22.82         41.20        23.76 o                         
  -8   6   5        719.67        694.99        45.91 o                         
  -7   6   5        247.66        201.09        28.66 o                         
  -6   6   5         34.27         31.16        19.87 o                         
  -5   6   5        847.49        928.88        49.22 o                         
  -4   6   5       2610.09       2388.52        77.07 o                         
  -3   6   5        411.46        330.03        32.76 o                         
  -2   6   5       2160.90       1984.21        85.77 o                         
  -1   6   5          0.03         10.89        17.97 o                         
   0   6   5       1924.75       2341.64        66.74 o                         
   1   6   5          6.37        -13.92        13.92 o                         
   2   6   5       1152.89       1102.97        97.08 o                         
   3   6   5        734.24        853.55        39.71 o                         
   4   6   5        150.84        184.73        30.98 o                         
   5   6   5       1400.96       1650.30        72.18 o                         
   6   6   5         77.78         -9.76        44.64 o                         
   7   6   5        113.98         69.28        34.91 o                         
   8   6   5        393.98        433.69        60.13 o                         
   9   6   5        933.53       1028.16        91.30 o                         
  10   6   5       1113.99        976.75        79.05 o                         
  11   6   5        166.95        129.80        51.90 o                         
  12   6   5          6.62         17.34        47.58 o                         
  13   6   5        812.09        862.52        91.28 o                         
  14   6   5        755.09        609.22        85.29 o                         
  15   6   5         34.20          8.52        60.54 o                         
 -18   7   5        176.73        116.53       105.24 o                         
 -17   7   5          0.39         37.52        62.32 o                         
 -16   7   5         47.07         89.74        61.60 o                         
 -15   7   5         53.20        -45.93        45.93 o                         
 -14   7   5        193.34        134.65        57.98 o                         
 -13   7   5        506.84        611.15        97.20 o                         
 -12   7   5        777.48        922.95        74.90 o                         
 -11   7   5          1.18         46.15        32.62 o                         
 -10   7   5       1374.33       1645.32        88.94 o                         
  -9   7   5       1598.27       1644.61       112.98 o                         
  -8   7   5        577.17        543.42        46.45 o                         
  -7   7   5       4224.31       4325.45       111.63 o                         
  -6   7   5        744.93        840.63        47.72 o                         
  -5   7   5       2261.47       2457.82        72.52 o                         
  -4   7   5        359.46        299.59        33.50 o                         
  -3   7   5       5975.15       6010.57       134.68 o                         
  -2   7   5         18.70         41.74        19.02 o                         
  -1   7   5       5882.10       5578.00       125.34 o                         
   0   7   5       2874.14       2474.10        78.76 o                         
   1   7   5       4880.98       4872.64       133.88 o                         
   2   7   5       4921.22       5204.37       124.81 o                         
   3   7   5        192.07        173.12        40.35 o                         
   4   7   5        639.74        688.45        69.84 o                         
   5   7   5       4363.44       4171.91       130.00 o                         
   6   7   5        592.75        681.84        59.25 o                         
   7   7   5        404.85        412.57        56.23 o                         
   8   7   5       4338.76       4500.07       146.97 o                         
   9   7   5        311.58        232.53        46.45 o                         
  10   7   5        971.24       1039.74        83.31 o                         
  11   7   5       2739.54       3305.02       212.06 o                         
  12   7   5       1634.22       1935.73       130.34 o                         
  13   7   5        734.29        821.17        91.87 o                         
  14   7   5         67.73        128.51        61.11 o                         
  15   7   5         34.93         44.03        59.11 o                         
 -17   8   5         67.06         91.26        65.70 o                         
 -16   8   5        150.41         38.31        60.29 o                         
 -15   8   5        415.30        437.54        84.42 o                         
 -14   8   5        540.41        560.97        87.38 o                         
 -13   8   5          7.44          1.06        43.02 o                         
 -12   8   5         35.60         65.96        42.41 o                         
 -11   8   5        170.79        161.20        48.38 o                         
 -10   8   5         34.20         10.09        35.22 o                         
  -9   8   5        601.58        670.89        67.55 o                         
  -8   8   5       1509.88       1476.03        80.65 o                         
  -7   8   5         21.87         34.97        22.24 o                         
  -6   8   5       1705.29       1861.47        72.33 o                         
  -5   8   5       1628.71       1548.58        65.95 o                         
  -4   8   5        375.33        384.16        44.43 o                         
  -3   8   5          3.25         54.57        26.03 o                         
  -2   8   5        766.72        808.83        56.79 o                         
  -1   8   5        350.93        238.20        37.66 o                         
   0   8   5        293.46        239.22        33.15 o                         
   1   8   5        553.95        520.26        42.12 o                         
   2   8   5         16.76        -12.18        23.73 o                         
   3   8   5        286.79        224.46        37.27 o                         
   4   8   5        927.51       1001.73        79.24 o                         
   5   8   5         91.21         43.50        31.28 o                         
   6   8   5       1102.93        973.28        71.85 o                         
   7   8   5        480.50        563.69        86.60 o                         
   8   8   5         41.56         87.45        38.03 o                         
   9   8   5        429.48        565.52        65.91 o                         
  10   8   5        168.44        146.46        50.63 o                         
  11   8   5        745.96        836.37       100.80 o                         
  12   8   5       1385.96       1472.59       117.37 o                         
  13   8   5        360.53        377.49        72.62 o                         
  14   8   5         61.65         87.59        60.38 o                         
 -16   9   5          0.57        -10.28        55.52 o                         
 -15   9   5        426.66        326.52        79.11 o                         
 -14   9   5          9.50         53.50        52.01 o                         
 -13   9   5         31.18         87.21        55.23 o                         
 -12   9   5        245.57        338.17        61.98 o                         
 -11   9   5          4.61         24.02        38.66 o                         
 -10   9   5         76.69        130.04        47.56 o                         
  -9   9   5          0.87         -4.61        35.56 o                         
  -8   9   5        132.37        169.14        56.28 o                         
  -7   9   5          9.36        -27.02        28.76 o                         
  -6   9   5          2.47         25.19        28.70 o                         
  -5   9   5         80.11         26.12        29.54 o                         
  -4   9   5         90.61        126.06        33.08 o                         
  -3   9   5        364.64        386.64        46.95 o                         
  -2   9   5        146.44        129.80        42.85 o                         
  -1   9   5       1147.16       1204.56        73.90 o                         
   0   9   5        449.47        423.90        50.12 o                         
   1   9   5        681.37        771.73        56.72 o                         
   2   9   5        492.20        550.73        54.35 o                         
   3   9   5         19.08          9.24        27.83 o                         
   4   9   5         21.42          4.90        30.08 o                         
   5   9   5         37.35         29.70        31.36 o                         
   6   9   5          1.60         34.86        34.86 o                         
   7   9   5         10.75         -6.24        32.49 o                         
   8   9   5         26.06         -7.25        37.22 o                         
   9   9   5         55.35         10.34        40.57 o                         
  10   9   5         65.41         96.17        50.05 o                         
  11   9   5          1.43         17.67        48.65 o                         
  12   9   5         69.21         78.38        56.98 o                         
  13   9   5         59.05         33.58        57.44 o                         
 -16  10   5         34.34        124.04       139.41 o                         
 -15  10   5        289.05        281.70        87.98 o                         
 -14  10   5        376.76        330.56        80.09 o                         
 -13  10   5         17.16         76.27        50.53 o                         
 -12  10   5        175.84        172.78        64.58 o                         
 -11  10   5        579.23        585.55       139.13 o                         
 -10  10   5         55.74         48.17        53.59 o                         
  -9  10   5        525.20        481.76        76.96 o                         
  -8  10   5       1048.16       1416.44       190.78 o                         
  -7  10   5        198.16        141.00        59.92 o                         
  -6  10   5        176.93        173.57        42.42 o                         
  -5  10   5       2348.77       2500.24       212.10 o                         
  -4  10   5         47.76         60.32        34.49 o                         
  -3  10   5        179.05        198.06        40.41 o                         
  -2  10   5       4207.03       4643.18       205.68 o                         
  -1  10   5         10.50          0.76        28.04 o                         
   0  10   5       1509.83       1766.62        94.72 o                         
   1  10   5        857.86        927.95        86.84 o                         
   2  10   5         12.88        -17.44        27.28 o                         
   3  10   5       2405.86       2476.10       114.12 o                         
   4  10   5       2855.61       3219.57       135.11 o                         
   5  10   5         46.39         62.48        36.54 o                         
   6  10   5        893.01        883.57        77.77 o                         
   7  10   5        605.82        720.11        70.94 o                         
   8  10   5        136.17        134.68        47.11 o                         
   9  10   5        447.71        509.12        66.91 o                         
  10  10   5        579.58        517.61        75.91 o                         
  11  10   5          2.31        -22.69        49.58 o                         
  12  10   5        144.01        227.42        69.28 o                         
 -15  11   5          0.46         -5.07       136.40 o                         
 -14  11   5         74.79         18.89        65.07 o                         
 -13  11   5         53.73        -19.04        52.69 o                         
 -12  11   5         33.17        -45.91        51.21 o                         
 -11  11   5         18.61         13.87        56.27 o                         
 -10  11   5        102.33         93.95        56.87 o                         
  -9  11   5         24.54        -44.71        44.71 o                         
  -8  11   5         94.87         13.90        47.25 o                         
  -7  11   5        425.76        580.85       105.19 o                         
  -6  11   5        363.44        410.47        62.74 o                         
  -5  11   5        396.89        505.78        60.11 o                         
  -4  11   5        287.78        350.11        51.84 o                         
  -3  11   5        747.48        623.53        64.02 o                         
  -2  11   5        511.30        432.38        55.03 o                         
  -1  11   5         24.31         38.87        38.46 o                         
   0  11   5         42.51         10.65        59.10 o                         
   1  11   5        133.62        175.87        47.71 o                         
   2  11   5        622.68        806.95        81.92 o                         
   3  11   5        419.38        377.26        60.67 o                         
   4  11   5         10.62         10.50        36.17 o                         
   5  11   5        263.67        281.61        51.39 o                         
   6  11   5        140.47         79.32        43.28 o                         
   7  11   5         18.07         61.99        42.52 o                         
   8  11   5        275.33        259.08        55.37 o                         
   9  11   5          1.37         28.60        49.98 o                         
  10  11   5        242.64        165.07        60.34 o                         
  11  11   5        197.89        136.69        61.88 o                         
 -13  12   5          3.22         16.26        60.04 o                         
 -12  12   5         38.23         16.22        59.56 o                         
 -11  12   5        147.52         94.66        66.26 o                         
 -10  12   5          2.17         43.15        56.06 o                         
  -9  12   5          1.40        -14.62        52.85 o                         
  -8  12   5        162.28        133.61       106.75 o                         
  -7  12   5        294.66        351.26        82.49 o                         
  -6  12   5         18.65          1.38        41.69 o                         
  -5  12   5        375.12        289.37        61.58 o                         
  -4  12   5         45.55         90.10        42.05 o                         
  -3  12   5         22.79         52.45        37.05 o                         
  -2  12   5        444.04        402.96        56.45 o                         
  -1  12   5         34.59         19.91        41.00 o                         
   0  12   5        474.31        353.29        68.68 o                         
   1  12   5         67.48         99.48        46.99 o                         
   2  12   5         21.29        -18.33        42.07 o                         
   3  12   5        288.91        213.66        56.46 o                         
   4  12   5        519.82        449.70        72.77 o                         
   5  12   5          6.84        -40.03        40.03 o                         
   6  12   5        189.09        232.32        59.11 o                         
   7  12   5          6.50        -18.86        49.07 o                         
   8  12   5         31.68         -7.01        48.22 o                         
   9  12   5         57.23         92.93        56.33 o                         
  10  12   5        265.28        323.81        72.31 o                         
 -12  13   5         17.63        -61.38        77.86 o                         
 -11  13   5          4.84        -58.74        58.74 o                         
 -10  13   5        234.96        156.83        71.74 o                         
  -9  13   5          5.32         61.81        64.20 o                         
  -8  13   5          3.78        -17.85        53.10 o                         
  -7  13   5        252.35        213.72        69.72 o                         
  -6  13   5        184.72        147.40        58.61 o                         
  -5  13   5         61.64         33.74        46.39 o                         
  -4  13   5        670.87        809.59       119.35 o                         
  -3  13   5        188.33         94.91        46.14 o                         
  -2  13   5         67.75         87.35        56.77 o                         
  -1  13   5        377.89        261.69        61.46 o                         
   0  13   5        174.36        167.90        56.11 o                         
   1  13   5        147.52         67.44        51.04 o                         
   2  13   5         83.53        103.03        53.20 o                         
   3  13   5        278.60        295.38        63.94 o                         
   4  13   5         49.47         -4.65        46.78 o                         
   5  13   5        142.81        110.19        56.15 o                         
   6  13   5         42.02         71.32        55.29 o                         
   7  13   5          1.52         15.78        52.20 o                         
   8  13   5        163.54        110.93        66.54 o                         
   9  13   5         58.54        -62.26       115.65 o                         
 -10  14   5          2.89        126.30        73.29 o                         
  -9  14   5        219.24        213.96        77.39 o                         
  -8  14   5          7.33         -5.87        58.08 o                         
  -7  14   5         33.07        -16.96        63.25 o                         
  -6  14   5          0.11         16.53        56.23 o                         
  -5  14   5         24.08         33.36        48.88 o                         
  -4  14   5          1.52        -45.86        47.37 o                         
  -3  14   5         24.27         46.96        55.08 o                         
  -2  14   5          4.32         12.35        48.69 o                         
  -1  14   5          0.01        -23.57        46.93 o                         
   0  14   5         70.60         15.15        62.87 o                         
   1  14   5          2.91        -24.68        51.33 o                         
   2  14   5        245.19        276.10        65.73 o                         
   3  14   5        272.73        163.02        68.49 o                         
   4  14   5        470.28        349.77        75.56 o                         
   5  14   5        163.68         92.96        58.45 o                         
   6  14   5          3.13         14.85        55.75 o                         
   7  14   5         88.87        154.10       104.41 o                         
  -7  15   5          0.17          1.24        63.45 o                         
  -6  15   5         18.32         32.24        63.34 o                         
  -5  15   5          3.66          4.08        57.23 o                         
  -4  15   5         34.02          1.47        58.84 o                         
  -3  15   5         13.09          9.15        71.05 o                         
  -2  15   5         16.89         30.28        66.18 o                         
  -1  15   5         65.34        169.70        73.28 o                         
   0  15   5         72.22         47.91        57.28 o                         
   1  15   5         21.65          6.53        61.67 o                         
   2  15   5          6.57        -10.81        58.14 o                         
   3  15   5         22.58         36.46        55.69 o                         
   4  15   5         65.22         -7.33        60.32 o                         
 -20   0   6         18.74         -9.83        74.50 o                         
 -19   0   6        102.13         99.94        84.23 o                         
 -18   0   6        101.02        116.82        81.05 o                         
 -17   0   6         24.35        -29.39        63.43 o                         
 -16   0   6       1215.66       1015.06       150.78 o                         
 -15   0   6       2707.98       2856.22       379.16 o                         
 -14   0   6         89.82        101.17        70.19 o                         
 -13   0   6        433.50        435.20        89.32 o                         
 -12   0   6       1410.01       1487.76       150.93 o                         
 -11   0   6         26.99        -10.53        42.11 o                         
 -10   0   6       2474.39       2508.97       165.07 o                         
  -9   0   6      10013.01      10737.14       401.65 o                         
  -8   0   6       3295.05       3189.97       132.92 o                         
  -7   0   6      13379.36      12732.45       302.29 o                         
  -6   0   6      15978.07      13905.99       323.55 o                         
  -5   0   6       9311.14       8893.28       250.23 o                         
  -4   0   6       5689.71       6530.40       166.88 o                         
  -3   0   6        696.40        738.26        50.33 o                         
  -2   0   6        693.02        531.64        72.71 o                         
  -1   0   6       6408.08       5286.78       208.46 o                         
   0   0   6      11460.07      12351.88       338.06 o                         
   1   0   6         46.55         66.57        21.33 o                         
   2   0   6       7383.91       6085.80       162.64 o                         
   3   0   6      13408.43      12585.54       302.64 o                         
   4   0   6       7814.26       7578.71       204.04 o                         
   5   0   6      10952.36      11291.09       286.11 o                         
   6   0   6       1565.85       1611.88        92.72 o                         
   7   0   6         50.92         69.07        31.47 o                         
   8   0   6       1563.83       1894.38       109.24 o                         
   9   0   6       4017.59       4130.12       183.69 o                         
  10   0   6         28.15         51.40        48.01 o                         
  11   0   6       4095.08       4286.17       203.00 o                         
  12   0   6       3722.87       4143.70       339.94 o                         
  13   0   6        543.65        387.32       153.63 o                         
  14   0   6        187.35         62.55       171.58 o                         
  15   0   6        233.45        221.11       103.97 o                         
  16   0   6         10.54         36.90        86.94 o                         
 -20   1   6         76.15        144.73        68.16 o                         
 -19   1   6          0.87          7.05        49.73 o                         
 -18   1   6         46.68         16.91        58.56 o                         
 -17   1   6          1.10        -37.05        37.05 o                         
 -16   1   6          0.95         50.27        48.64 o                         
 -15   1   6          6.19        -35.60        40.92 o                         
 -14   1   6        528.73        490.31        76.31 o                         
 -13   1   6        444.11        283.68        58.79 o                         
 -12   1   6         25.34         23.84        38.04 o                         
 -11   1   6        724.26        707.85        72.94 o                         
 -10   1   6       4245.70       4416.89       139.03 o                         
  -9   1   6       5967.16       6226.46       178.69 o                         
  -8   1   6       1927.50       1956.29        76.63 o                         
  -7   1   6          0.82         20.68        15.85 o                         
  -6   1   6         98.38        122.47        20.86 o                         
  -5   1   6       2109.09       2084.34        53.35 o                         
  -4   1   6       4024.46       3592.60        74.71 o                         
  -3   1   6       3989.61       3182.66        71.49 o                         
  -2   1   6       2091.11       2092.68        78.54 o                         
  -1   1   6        736.98        725.87        51.92 o                         
   0   1   6        263.41        278.22        32.23 o                         
   1   1   6       8632.10       8719.98       150.64 o                         
   2   1   6       2566.52       2489.76        60.76 o                         
   3   1   6         22.37         23.05        15.37 o                         
   4   1   6      17049.60      17725.84       292.42 o                         
   5   1   6        817.94        900.52        45.95 o                         
   6   1   6        691.90        652.25        45.08 o                         
   7   1   6       1709.36       1712.42        67.95 o                         
   8   1   6        791.44        862.60        52.91 o                         
   9   1   6        800.68        893.87        60.68 o                         
  10   1   6       1896.72       2349.68       100.08 o                         
  11   1   6        442.04        411.77        55.64 o                         
  12   1   6        150.64        146.87        50.77 o                         
  13   1   6        299.30        258.31        56.86 o                         
  14   1   6         45.22         64.40        56.42 o                         
  15   1   6          0.42         35.79        58.34 o                         
  16   1   6        137.34        199.42        70.56 o                         
 -20   2   6          0.05        -32.21        64.30 o                         
 -19   2   6          2.41         22.13        55.65 o                         
 -18   2   6        223.62        128.44        52.41 o                         
 -17   2   6         21.60         47.06        45.47 o                         
 -16   2   6        221.87        124.60        56.83 o                         
 -15   2   6        266.50        211.67        89.60 o                         
 -14   2   6         82.91          7.57        39.73 o                         
 -13   2   6        387.17        292.47        59.19 o                         
 -12   2   6        388.51        344.04        88.63 o                         
 -11   2   6        423.56        716.26        63.12 o                         
 -10   2   6       5479.12       5463.81       139.11 o                         
  -9   2   6       1870.89       1840.63        84.48 o                         
  -8   2   6       7154.94       7356.48       164.77 o                         
  -7   2   6       6221.02       5940.24       137.95 o                         
  -6   2   6       3932.79       3369.08        75.10 o                         
  -5   2   6       1080.81       1075.04        41.88 o                         
  -4   2   6       2398.84       2354.39        57.49 o                         
  -3   2   6        697.95        763.06        35.81 o                         
  -2   2   6        294.64        353.39        25.89 o                         
  -1   2   6        173.87        184.28        19.48 o                         
   0   2   6       7181.69       7127.91       136.76 o                         
   1   2   6        678.25        974.39        47.27 o                         
   2   2   6       9499.36       9184.49       161.92 o                         
   3   2   6      14467.24      14725.26       245.73 o                         
   4   2   6         47.90         76.49        18.69 o                         
   5   2   6         12.72         58.66        18.93 o                         
   6   2   6       1077.58       1006.75        56.30 o                         
   7   2   6          0.09         33.43        22.00 o                         
   8   2   6        485.56        501.82        45.47 o                         
   9   2   6        588.02        667.27        64.51 o                         
  10   2   6          0.20         19.02        28.21 o                         
  11   2   6        673.83        810.77        76.02 o                         
  12   2   6        355.58        309.08        52.42 o                         
  13   2   6          0.18         -9.35        39.98 o                         
  14   2   6        182.72        231.34        66.37 o                         
  15   2   6         55.51        120.70        66.29 o                         
  16   2   6          9.18         13.19        61.18 o                         
 -20   3   6        493.52        510.13       127.15 o                         
 -19   3   6          0.31        -34.68        44.39 o                         
 -18   3   6         80.82         78.77        49.40 o                         
 -17   3   6        452.70        475.35        71.89 o                         
 -16   3   6        205.91        234.47        55.92 o                         
 -15   3   6         10.93        -16.11        51.85 o                         
 -14   3   6       1261.36       1407.16       114.87 o                         
 -13   3   6       2919.02       3269.39       218.46 o                         
 -12   3   6         23.13         33.70        37.94 o                         
 -11   3   6       6811.48       6810.80       167.46 o                         
 -10   3   6       7452.10       7564.87       177.64 o                         
  -9   3   6      14681.04      14772.12       296.84 o                         
  -8   3   6       1082.95       1202.19        61.52 o                         
  -7   3   6       3808.46       3675.18        88.62 o                         
  -6   3   6       1333.64       1531.84        54.61 o                         
  -5   3   6      10280.22      10006.66       202.07 o                         
  -4   3   6      12061.85      11518.71       208.68 o                         
  -3   3   6       8789.04       8664.45       162.80 o                         
  -2   3   6      22077.01      21384.08       359.26 o                         
  -1   3   6       2576.56       1689.90        64.25 o                         
   0   3   6       6589.67       5605.04       116.20 o                         
   1   3   6      25296.12      24169.95       437.70 o                         
   2   3   6       7613.87       7917.05       157.12 o                         
   3   3   6        950.48        914.48        46.28 o                         
   4   3   6      12991.18      13656.86       235.15 o                         
   5   3   6       7119.16       7454.29       146.46 o                         
   6   3   6       1222.36       1058.52        62.64 o                         
   7   3   6      11292.22      11435.42       232.63 o                         
   8   3   6       1588.47       1794.64        84.31 o                         
   9   3   6       3651.93       3730.85       113.96 o                         
  10   3   6       4827.60       5152.19       142.69 o                         
  11   3   6        237.91        113.14        46.66 o                         
  12   3   6        317.60        238.96        50.05 o                         
  13   3   6       1095.92       1430.41       115.40 o                         
  14   3   6        212.70        244.71        68.56 o                         
  15   3   6        181.65        191.55        69.09 o                         
  16   3   6        407.36        332.33        80.60 o                         
 -19   4   6        115.59         67.94        52.20 o                         
 -18   4   6         65.03        -45.46        45.46 o                         
 -17   4   6         55.17         91.48        56.23 o                         
 -16   4   6        207.84        144.10        53.24 o                         
 -15   4   6        383.18        310.66        89.45 o                         
 -14   4   6         25.00         25.68        40.82 o                         
 -13   4   6          0.53        -36.10        36.10 o                         
 -12   4   6        190.48        289.73        46.63 o                         
 -11   4   6          9.60         25.29        35.59 o                         
 -10   4   6       1245.84       1460.53        77.34 o                         
  -9   4   6       1857.78       1739.91        76.03 o                         
  -8   4   6          9.16         -7.58        16.44 o                         
  -7   4   6        502.92        487.91        34.16 o                         
  -6   4   6       1193.07       1127.25        49.76 o                         
  -5   4   6         17.94        -12.22        14.63 o                         
  -4   4   6       2324.59       2491.21        73.75 o                         
  -3   4   6        520.38        607.56        39.36 o                         
  -2   4   6       3657.67       3322.79        87.09 o                         
  -1   4   6        139.12        102.14        20.84 o                         
   0   4   6        163.38        221.88        24.17 o                         
   1   4   6        436.15        571.56        36.59 o                         
   2   4   6         71.82         77.02        17.24 o                         
   3   4   6        554.23        511.55        32.53 o                         
   4   4   6        170.41        159.40        21.88 o                         
   5   4   6        711.80        801.37        53.75 o                         
   6   4   6       2535.31       2800.32        90.95 o                         
   7   4   6         48.55         97.85        29.33 o                         
   8   4   6        831.50        836.64        70.69 o                         
   9   4   6        334.32        374.50        45.56 o                         
  10   4   6          3.48        -26.69        29.19 o                         
  11   4   6        561.08        701.68        61.26 o                         
  12   4   6        455.58        501.33        61.37 o                         
  13   4   6          0.13         16.00        40.09 o                         
  14   4   6         34.67         69.79        55.98 o                         
  15   4   6         53.80        107.06        72.30 o                         
 -19   5   6         48.64         33.51        52.76 o                         
 -18   5   6          8.83         52.86        54.40 o                         
 -17   5   6        556.21        472.02        92.88 o                         
 -16   5   6        380.70        404.60        67.51 o                         
 -15   5   6         24.26         13.21        41.37 o                         
 -14   5   6        339.39        291.61        60.18 o                         
 -13   5   6       1315.49       1350.75        96.79 o                         
 -12   5   6         67.16         32.35        33.76 o                         
 -11   5   6       1274.46       1492.47       104.67 o                         
 -10   5   6       1645.64       1635.62        83.38 o                         
  -9   5   6         31.35         21.63        24.22 o                         
  -8   5   6       4800.41       5448.59       124.72 o                         
  -7   5   6        433.48        513.15        37.85 o                         
  -6   5   6        157.53        252.34        27.75 o                         
  -5   5   6       4880.04       4508.78       106.40 o                         
  -4   5   6       1892.85       1978.57        68.68 o                         
  -3   5   6         11.90          0.48        19.81 o                         
  -2   5   6      11334.86      11486.23       230.98 o                         
  -1   5   6       5316.54       4244.60       107.48 o                         
   0   5   6      11586.54      10757.55       224.21 o                         
   1   5   6       3313.44       2877.81        88.43 o                         
   2   5   6        300.98        371.82        38.01 o                         
   3   5   6        124.05         92.21        21.81 o                         
   4   5   6        757.18        785.47        48.38 o                         
   5   5   6        571.99        806.12        51.67 o                         
   6   5   6          1.90         -1.66        23.02 o                         
   7   5   6       3768.60       4028.46       123.39 o                         
   8   5   6        691.69        717.53        57.50 o                         
   9   5   6        358.58        377.92        46.75 o                         
  10   5   6       1456.60       1547.73       107.01 o                         
  11   5   6          7.27          0.29        38.81 o                         
  12   5   6        442.80        404.22        69.01 o                         
  13   5   6        638.80        693.42        81.97 o                         
  14   5   6        109.41         51.91        55.16 o                         
  15   5   6         68.19         36.57        97.79 o                         
 -18   6   6        144.24         76.29        62.76 o                         
 -17   6   6          6.37         15.83        48.86 o                         
 -16   6   6        290.75        213.32        74.71 o                         
 -15   6   6        483.51        684.03        91.25 o                         
 -14   6   6         10.59         65.80        43.37 o                         
 -13   6   6        415.58        463.75        65.23 o                         
 -12   6   6        598.11        498.29        55.33 o                         
 -11   6   6         38.57         60.87        32.86 o                         
 -10   6   6        980.03       1112.19        70.10 o                         
  -9   6   6       3228.14       3780.19       114.65 o                         
  -8   6   6        254.16        198.55        33.19 o                         
  -7   6   6       4880.80       4581.27       112.51 o                         
  -6   6   6       4004.18       3682.49        96.27 o                         
  -5   6   6        287.19        218.14        27.72 o                         
  -4   6   6       3583.07       3383.89        97.18 o                         
  -3   6   6       5629.13       5681.59       137.01 o                         
  -2   6   6        178.27        198.94        28.40 o                         
  -1   6   6       2853.10       3079.63        88.97 o                         
   0   6   6        554.21        599.19        40.71 o                         
   1   6   6          1.02         46.88        22.36 o                         
   2   6   6      12408.71      12207.29       258.70 o                         
   3   6   6      22603.03      23340.92       451.02 o                         
   4   6   6       4706.58       5038.56       130.26 o                         
   5   6   6       1732.63       1728.06        88.47 o                         
   6   6   6        171.38        183.70        48.98 o                         
   7   6   6        924.95        929.09        69.80 o                         
   8   6   6       2012.88       2093.12       117.21 o                         
   9   6   6        496.03        452.81        62.10 o                         
  10   6   6        110.62        167.93        45.35 o                         
  11   6   6       1452.57       1652.79       117.41 o                         
  12   6   6       1722.74       1871.65       127.79 o                         
  13   6   6        178.28         83.90        52.86 o                         
  14   6   6          9.79        -18.69        50.28 o                         
  15   6   6        265.88        363.77       168.73 o                         
 -18   7   6         71.49        -57.05        57.05 o                         
 -17   7   6        196.16        170.06        69.29 o                         
 -16   7   6          5.08         54.10        74.52 o                         
 -15   7   6          2.48        -43.49        43.49 o                         
 -14   7   6         19.35         40.23        47.95 o                         
 -13   7   6          2.27        103.18        37.98 o                         
 -12   7   6         45.64         30.46        37.02 o                         
 -11   7   6          1.07         -0.70        30.98 o                         
 -10   7   6          7.36         -6.90        28.57 o                         
  -9   7   6         23.42         86.20        28.89 o                         
  -8   7   6        232.07        218.25        35.65 o                         
  -7   7   6         56.59         22.62        21.05 o                         
  -6   7   6        365.93        326.41        34.58 o                         
  -5   7   6        756.30        755.32        47.59 o                         
  -4   7   6       1350.19       1570.25        78.31 o                         
  -3   7   6         30.95         22.73        21.80 o                         
  -2   7   6        231.63        229.89        30.14 o                         
  -1   7   6          1.43         -4.44        23.68 o                         
   0   7   6        137.85        160.20        29.28 o                         
   1   7   6        196.27        192.48        33.42 o                         
   2   7   6       1775.07       1896.23        75.27 o                         
   3   7   6        268.82        233.71        49.91 o                         
   4   7   6        458.12        463.59        57.26 o                         
   5   7   6        406.04        284.66        43.87 o                         
   6   7   6       1023.59        918.28        70.04 o                         
   7   7   6        217.90        158.18        45.86 o                         
   8   7   6         93.58         78.18        35.49 o                         
   9   7   6        499.49        259.76        51.77 o                         
  10   7   6         65.66         29.46        43.96 o                         
  11   7   6         85.33        129.21        51.59 o                         
  12   7   6         19.61         -3.11        47.84 o                         
  13   7   6          1.57         17.94        52.69 o                         
  14   7   6        129.67         70.22        60.86 o                         
 -17   8   6         23.69         26.22        66.25 o                         
 -16   8   6          9.11        -42.42        52.60 o                         
 -15   8   6        471.97        323.30        89.58 o                         
 -14   8   6         41.10         -9.62        47.65 o                         
 -13   8   6         64.58        112.75        49.73 o                         
 -12   8   6        307.46        168.56        52.70 o                         
 -11   8   6        189.16        223.64        56.48 o                         
 -10   8   6        152.04        183.55        47.07 o                         
  -9   8   6        502.12        609.43        57.12 o                         
  -8   8   6         49.01         54.97        27.05 o                         
  -7   8   6        365.83        417.28        38.64 o                         
  -6   8   6        796.50        864.70        54.26 o                         
  -5   8   6          5.19         16.48        20.66 o                         
  -4   8   6        379.41        383.44        43.85 o                         
  -3   8   6       3556.85       3534.87       112.31 o                         
  -2   8   6        214.74        222.03        47.66 o                         
  -1   8   6        672.86        778.59        63.02 o                         
   0   8   6       1444.48       1525.97        72.99 o                         
   1   8   6        130.87        196.89        31.07 o                         
   2   8   6       2337.01       2358.82       102.17 o                         
   3   8   6       2194.60       2150.96       102.61 o                         
   4   8   6        308.20        272.49        46.28 o                         
   5   8   6        704.26        706.11        62.76 o                         
   6   8   6         13.04         10.75        31.98 o                         
   7   8   6         22.66         20.98        33.48 o                         
   8   8   6        281.80        270.04        49.60 o                         
   9   8   6        171.26        169.54        48.02 o                         
  10   8   6          8.59         20.61        42.13 o                         
  11   8   6        664.29        745.63        87.15 o                         
  12   8   6        249.02        383.75        73.92 o                         
  13   8   6         23.61         11.26        56.91 o                         
 -17   9   6        428.59        506.55       191.09 o                         
 -16   9   6         88.55         35.12        62.42 o                         
 -15   9   6         97.10         53.94        58.96 o                         
 -14   9   6        323.37        319.70        81.53 o                         
 -13   9   6        135.11         77.04        57.82 o                         
 -12   9   6          0.62         26.89        42.18 o                         
 -11   9   6        591.04        580.62        72.39 o                         
 -10   9   6        236.00        136.73        46.80 o                         
  -9   9   6         89.48         99.37        54.08 o                         
  -8   9   6        981.56       1011.05       138.13 o                         
  -7   9   6        689.88        811.81        69.15 o                         
  -6   9   6        529.22        561.79        55.24 o                         
  -5   9   6       3362.19       3706.97       118.92 o                         
  -4   9   6        142.89         93.14        32.28 o                         
  -3   9   6          7.53        -23.66        23.66 o                         
  -2   9   6       3420.50       3414.73       148.53 o                         
  -1   9   6        390.33        357.73        46.32 o                         
   0   9   6       1125.07       1246.11        68.00 o                         
   1   9   6       2372.53       2802.62       116.51 o                         
   2   9   6        722.96        805.29        73.95 o                         
   3   9   6        325.69        396.93        50.15 o                         
   4   9   6       1269.87       1489.49       125.19 o                         
   5   9   6        435.17        364.58        54.20 o                         
   6   9   6         83.84         88.88        38.65 o                         
   7   9   6       1230.52       1246.66        88.37 o                         
   8   9   6        517.77        563.34        66.68 o                         
   9   9   6        138.06        111.80        45.81 o                         
  10   9   6        794.11        790.02        87.72 o                         
  11   9   6          1.29        -46.20        46.20 o                         
  12   9   6         48.98          3.03        57.43 o                         
  13   9   6        302.05        181.39       125.91 o                         
 -16  10   6        118.22         94.91        66.98 o                         
 -15  10   6         99.61         72.37        62.68 o                         
 -14  10   6          2.83        -23.29        46.34 o                         
 -13  10   6         10.52         37.05        46.54 o                         
 -12  10   6          0.71          5.16        43.96 o                         
 -11  10   6          6.53        -38.61        46.43 o                         
 -10  10   6        123.10        156.74        61.08 o                         
  -9  10   6        126.29        123.31        55.77 o                         
  -8  10   6         35.96         -8.74        42.13 o                         
  -7  10   6        301.83        173.59        55.65 o                         
  -6  10   6        188.90        158.77        41.04 o                         
  -5  10   6        836.40        686.17        64.89 o                         
  -4  10   6         33.25        -14.61        31.14 o                         
  -3  10   6        214.58        244.05        43.51 o                         
  -2  10   6        261.49        321.04        46.98 o                         
  -1  10   6         42.38         26.08        34.92 o                         
   0  10   6          2.77         47.74        36.55 o                         
   1  10   6        225.45        243.15        43.96 o                         
   2  10   6        924.59        881.66        72.23 o                         
   3  10   6       1393.53       1354.93        89.10 o                         
   4  10   6       1682.09       1879.34       104.33 o                         
   5  10   6        525.43        511.02        59.57 o                         
   6  10   6        102.27        132.37        55.20 o                         
   7  10   6        315.46        225.94        51.89 o                         
   8  10   6         74.15        115.91        46.00 o                         
   9  10   6          7.98         81.35        46.02 o                         
  10  10   6          1.69         22.82        52.58 o                         
  11  10   6         41.16        -22.57        51.90 o                         
  12  10   6        176.27        308.24        74.23 o                         
 -15  11   6         30.49        -71.25       125.07 o                         
 -14  11   6        138.72         78.70        84.01 o                         
 -13  11   6        116.37         79.95        60.09 o                         
 -12  11   6         19.80         14.11        65.26 o                         
 -11  11   6        415.42        338.96        90.37 o                         
 -10  11   6         91.77         -7.10        50.44 o                         
  -9  11   6        113.87        139.56        66.34 o                         
  -8  11   6        193.57        196.94        57.21 o                         
  -7  11   6        403.39        448.59        82.81 o                         
  -6  11   6        304.99        170.96        76.59 o                         
  -5  11   6       1695.55       1932.82       114.48 o                         
  -4  11   6        205.86        240.15        46.76 o                         
  -3  11   6         39.86         64.52        40.61 o                         
  -2  11   6       1699.16       1666.86        97.98 o                         
  -1  11   6        107.38        140.16        50.81 o                         
   0  11   6        368.64        455.59        83.93 o                         
   1  11   6        485.77        621.98        73.65 o                         
   2  11   6         29.55         -0.44        39.18 o                         
   3  11   6        275.85        256.01        49.11 o                         
   4  11   6        993.70       1061.15        82.70 o                         
   5  11   6        223.36        167.74        46.13 o                         
   6  11   6        230.53        299.80        56.48 o                         
   7  11   6        336.77        361.25        59.43 o                         
   8  11   6        444.53        451.59        66.42 o                         
   9  11   6        207.38         65.77        50.54 o                         
  10  11   6        306.01        191.44        65.44 o                         
  11  11   6        240.72        274.46        70.28 o                         
 -13  12   6         50.35         81.00        67.82 o                         
 -12  12   6         83.48        121.39        69.04 o                         
 -11  12   6         13.12         74.26        65.35 o                         
 -10  12   6        172.78        207.09        64.90 o                         
  -9  12   6        194.43        118.24        63.97 o                         
  -8  12   6          0.23          7.61        49.92 o                         
  -7  12   6        143.23        105.22        83.15 o                         
  -6  12   6        242.90        198.45        57.33 o                         
  -5  12   6         53.24        -13.03        41.75 o                         
  -4  12   6        833.08        749.02        72.60 o                         
  -3  12   6        494.52        491.89        63.32 o                         
  -2  12   6         58.19         22.04        59.15 o                         
  -1  12   6        242.62        440.40        65.54 o                         
   0  12   6        113.18         67.63        47.80 o                         
   1  12   6         19.08          1.75        42.12 o                         
   2  12   6        100.09         71.19        47.51 o                         
   3  12   6        350.20        423.87        68.88 o                         
   4  12   6         19.59         20.55        45.83 o                         
   5  12   6        204.70        185.02        59.02 o                         
   6  12   6        215.74        245.82        62.81 o                         
   7  12   6         44.46        -24.64        54.22 o                         
   8  12   6        347.20        461.75        69.77 o                         
   9  12   6         13.58        -50.13        50.13 o                         
 -12  13   6          5.08        -29.47        64.64 o                         
 -11  13   6        115.53         39.48        67.36 o                         
 -10  13   6          0.51         42.92        62.15 o                         
  -9  13   6          0.32        -10.73        57.08 o                         
  -8  13   6          0.05        -23.51        54.24 o                         
  -7  13   6         51.92         58.44        65.67 o                         
  -6  13   6          6.76         37.48        60.78 o                         
  -5  13   6         28.55         55.06        52.46 o                         
  -4  13   6          0.41         53.94        51.54 o                         
  -3  13   6          0.33         36.72        45.11 o                         
  -2  13   6         36.03        -33.27        43.95 o                         
  -1  13   6         35.67         56.94        50.33 o                         
   0  13   6          0.04         37.82        51.52 o                         
   1  13   6          7.51         -7.56        44.62 o                         
   2  13   6         30.99         21.86        48.44 o                         
   3  13   6         51.70         35.85        49.15 o                         
   4  13   6          1.39         27.98        48.12 o                         
   5  13   6         50.90         21.86        50.38 o                         
   6  13   6         19.89         92.82        55.88 o                         
   7  13   6         15.90         30.24        51.95 o                         
   8  13   6         11.18         -1.82        54.54 o                         
 -10  14   6         49.33        144.40        73.15 o                         
  -9  14   6          8.03        -32.03        63.09 o                         
  -8  14   6          1.12         19.94        64.70 o                         
  -7  14   6         49.85         61.22        67.15 o                         
  -6  14   6        110.29         31.71        63.16 o                         
  -5  14   6         13.93         13.67        52.12 o                         
  -4  14   6        138.56        162.42        67.27 o                         
  -3  14   6         65.74         83.72        76.15 o                         
  -2  14   6          1.07         15.47        50.25 o                         
  -1  14   6         78.55         44.95        55.92 o                         
   0  14   6        116.34        153.25        65.88 o                         
   1  14   6         42.20         29.97        52.88 o                         
   2  14   6         17.53          4.40        59.07 o                         
   3  14   6         31.92         22.31        81.33 o                         
   4  14   6         65.25         99.75        72.31 o                         
   5  14   6        145.16         31.16        57.66 o                         
   6  14   6         22.80         77.81        61.10 o                         
  -7  15   6         74.38        -25.88        76.43 o                         
  -6  15   6          1.36         -1.26        62.85 o                         
  -5  15   6         45.54         89.85        76.58 o                         
  -4  15   6          7.69         47.20        68.70 o                         
  -3  15   6         98.69         56.86        67.00 o                         
  -2  15   6         48.13         73.47        69.12 o                         
  -1  15   6          0.75         26.92        54.87 o                         
   0  15   6         20.31         68.93        65.08 o                         
   1  15   6         59.63         51.37        58.94 o                         
   2  15   6         35.57         64.58        78.55 o                         
   3  15   6         26.79          0.47        55.19 o                         
 -20   1   7        105.95        104.78        69.78 o                         
 -19   1   7         34.96          4.14        59.15 o                         
 -18   1   7        254.46        195.41        87.59 o                         
 -17   1   7        271.82        295.68        72.40 o                         
 -16   1   7         10.85         -0.07        49.53 o                         
 -15   1   7        192.48         99.73        87.04 o                         
 -14   1   7       1337.23       1693.19       125.97 o                         
 -13   1   7         89.04        131.03        47.83 o                         
 -12   1   7       2981.56       3372.46       148.36 o                         
 -11   1   7        981.59        874.95        68.44 o                         
 -10   1   7       4106.13       4014.33       189.38 o                         
  -9   1   7       1730.79       1486.28        66.08 o                         
  -8   1   7       2126.03       2525.65        73.70 o                         
  -7   1   7        271.94        334.91        36.29 o                         
  -6   1   7      11054.77      11598.24       197.80 o                         
  -5   1   7      24661.98      23678.02       371.20 o                         
  -4   1   7       4297.19       3734.39        79.15 o                         
  -3   1   7      30458.09      29755.41       525.12 o                         
  -2   1   7       1511.29       1483.30        75.34 o                         
  -1   1   7       5486.77       5309.41       161.96 o                         
   0   1   7      18693.92      16561.15       347.13 o                         
   1   1   7         13.68         35.41        13.00 o                         
   2   1   7         24.61         21.99        14.98 o                         
   3   1   7       6172.94       5936.16       119.10 o                         
   4   1   7         69.40          0.98        16.41 o                         
   5   1   7        432.51        304.21        29.92 o                         
   6   1   7       8194.16       7928.47       159.04 o                         
   7   1   7       1086.60       1224.38        71.11 o                         
   8   1   7       2233.74       2377.37        99.03 o                         
   9   1   7       2188.62       2528.00       102.45 o                         
  10   1   7         55.88         47.46        33.97 o                         
  11   1   7        183.57        130.66        43.53 o                         
  12   1   7        589.89        621.02        66.60 o                         
  13   1   7         29.89         10.01        45.10 o                         
  14   1   7          1.04        -40.80        53.01 o                         
  15   1   7        722.39        881.71       109.35 o                         
 -20   2   7        149.35        193.78        76.09 o                         
 -19   2   7         96.12         49.49        58.58 o                         
 -18   2   7          2.94        -12.86        43.72 o                         
 -17   2   7        331.20        393.58        99.14 o                         
 -16   2   7        695.53        554.02        83.22 o                         
 -15   2   7        150.79        144.91        53.86 o                         
 -14   2   7       1838.31       1990.05       134.35 o                         
 -13   2   7        786.22        912.08        89.70 o                         
 -12   2   7         64.00        116.44        43.29 o                         
 -11   2   7       2063.73       2034.60       130.93 o                         
 -10   2   7      10702.43      10577.98       228.73 o                         
  -9   2   7       4987.39       5427.34       136.08 o                         
  -8   2   7        509.41        358.17        35.04 o                         
  -7   2   7       8959.02       8979.14       162.52 o                         
  -6   2   7       1457.37       1556.77        51.95 o                         
  -5   2   7       6985.67       7467.87       147.41 o                         
  -4   2   7       4089.41       3547.17        82.60 o                         
  -3   2   7        166.92        172.51        20.98 o                         
  -2   2   7       7928.42       6629.10       139.82 o                         
  -1   2   7       6848.29       6633.01       142.63 o                         
   0   2   7        281.24        404.68        26.87 o                         
   1   2   7      24897.68      25883.90       405.37 o                         
   2   2   7      16897.15      17131.28       280.73 o                         
   3   2   7      12846.40      14365.27       244.14 o                         
   4   2   7        701.98        595.78        49.45 o                         
   5   2   7         64.11          9.21        18.76 o                         
   6   2   7        190.89        210.02        32.34 o                         
   7   2   7       1062.73       1057.00        66.62 o                         
   8   2   7        872.90        757.72        56.76 o                         
   9   2   7         59.97        124.32        34.19 o                         
  10   2   7       2535.88       2703.47       110.21 o                         
  11   2   7       2313.64       2638.18       137.61 o                         
  12   2   7          5.10         24.54        39.87 o                         
  13   2   7        864.67       1106.33        99.31 o                         
  14   2   7        200.61        230.03        72.54 o                         
  15   2   7          1.90        -18.69        59.56 o                         
 -20   3   7         28.75         22.93        67.13 o                         
 -19   3   7         28.39        115.56        53.15 o                         
 -18   3   7          8.25         -8.18        42.75 o                         
 -17   3   7         11.49         65.69        56.22 o                         
 -16   3   7         29.22        -17.50        46.14 o                         
 -15   3   7        103.63         89.18        50.73 o                         
 -14   3   7        575.81        470.38        70.59 o                         
 -13   3   7        613.39        715.00        79.67 o                         
 -12   3   7         43.51         31.78        32.62 o                         
 -11   3   7         52.50         34.42        26.24 o                         
 -10   3   7        257.93        285.88        36.15 o                         
  -9   3   7       4005.97       4261.81       116.52 o                         
  -8   3   7       4404.14       4618.18       123.35 o                         
  -7   3   7         23.68         36.48        16.96 o                         
  -6   3   7        174.63        149.84        22.16 o                         
  -5   3   7        201.35        156.13        27.16 o                         
  -4   3   7          4.86          8.08        15.02 o                         
  -3   3   7        979.00        999.61        45.21 o                         
  -2   3   7       1811.39       1716.65        70.28 o                         
  -1   3   7       3718.81       3601.51       102.42 o                         
   0   3   7        245.68        238.21        24.16 o                         
   1   3   7        913.68        806.14        60.84 o                         
   2   3   7         86.17         41.85        17.01 o                         
   3   3   7        365.18        447.74        31.58 o                         
   4   3   7       1034.17       1070.06        49.93 o                         
   5   3   7         15.40         32.37        18.98 o                         
   6   3   7         12.52          7.24        21.89 o                         
   7   3   7         27.98         11.32        25.09 o                         
   8   3   7         71.58         51.26        30.12 o                         
   9   3   7          2.90         -4.60        28.92 o                         
  10   3   7         44.90         64.04        33.16 o                         
  11   3   7         13.38        -18.19        33.05 o                         
  12   3   7          0.43         19.69        36.19 o                         
  13   3   7         98.20        112.20        52.98 o                         
  14   3   7          4.05          3.70        50.57 o                         
  15   3   7         18.62          5.09        59.92 o                         
 -19   4   7        149.70        137.86        68.68 o                         
 -18   4   7          6.65         73.37        49.73 o                         
 -17   4   7        504.36        468.04        73.54 o                         
 -16   4   7       1278.56       1281.69       105.26 o                         
 -15   4   7        322.41        241.40        62.03 o                         
 -14   4   7       1502.54       1942.29       133.76 o                         
 -13   4   7       1830.40       1911.00       110.18 o                         
 -12   4   7          4.07         -3.07        31.34 o                         
 -11   4   7       1888.37       1879.15        87.39 o                         
 -10   4   7       3863.27       4023.97       118.46 o                         
  -9   4   7          8.17          5.04        21.53 o                         
  -8   4   7       2948.01       2393.09        80.27 o                         
  -7   4   7       8096.67       7849.38       159.46 o                         
  -6   4   7        990.64        946.06        52.12 o                         
  -5   4   7      25927.00      27166.28       457.21 o                         
  -4   4   7       8841.23       8685.09       183.35 o                         
  -3   4   7        106.96        245.81        27.50 o                         
  -2   4   7      15106.59      14917.43       265.75 o                         
  -1   4   7       1176.24       1657.29       126.83 o                         
   0   4   7        549.04        439.88        33.68 o                         
   1   4   7       5519.46       4795.74       110.72 o                         
   2   4   7      10410.77       9851.03       179.30 o                         
   3   4   7        516.82        584.57        35.73 o                         
   4   4   7       7795.31       8009.01       156.39 o                         
   5   4   7       2776.45       2575.99        86.74 o                         
   6   4   7         46.02         55.13        26.20 o                         
   7   4   7       1116.83       1269.31        90.37 o                         
   8   4   7       4852.81       5118.44       139.41 o                         
   9   4   7        212.93        156.85        37.36 o                         
  10   4   7       2386.05       2614.61       125.11 o                         
  11   4   7       1497.57       1722.26        98.20 o                         
  12   4   7        110.66         86.79        44.98 o                         
  13   4   7       1065.10        912.07       103.94 o                         
  14   4   7        251.45        312.33        76.79 o                         
  15   4   7         38.62        130.74        86.06 o                         
 -19   5   7         46.98         66.38        58.28 o                         
 -18   5   7        105.31        205.43        62.94 o                         
 -17   5   7         26.30         93.15        52.94 o                         
 -16   5   7         12.46          2.57        44.45 o                         
 -15   5   7        442.53        293.04        59.26 o                         
 -14   5   7        241.09        181.60        75.41 o                         
 -13   5   7         19.72         67.39        58.56 o                         
 -12   5   7        875.08        905.40        66.32 o                         
 -11   5   7         74.55         68.70        31.43 o                         
 -10   5   7        844.87        730.79        56.61 o                         
  -9   5   7       2943.89       3285.68       104.69 o                         
  -8   5   7       1737.03       1641.88        77.94 o                         
  -7   5   7       1024.09       1016.27        52.70 o                         
  -6   5   7       6301.13       6489.36       140.43 o                         
  -5   5   7       1816.26       1683.34        65.69 o                         
  -4   5   7        724.99        933.19        52.66 o                         
  -3   5   7       5667.53       5415.29       130.53 o                         
  -2   5   7          1.07         16.81        18.04 o                         
  -1   5   7        966.62        780.06        55.22 o                         
   0   5   7       4117.96       3724.91       104.95 o                         
   1   5   7       2259.79       2636.05        89.30 o                         
   2   5   7        384.69        315.88        36.02 o                         
   3   5   7       2009.49       1904.32        63.05 o                         
   4   5   7        301.27        409.79        51.78 o                         
   5   5   7        223.12        245.88        39.21 o                         
   6   5   7       1839.25       2134.67        91.84 o                         
   7   5   7       2745.41       2789.66       107.56 o                         
   8   5   7       1951.99       2035.25        97.89 o                         
   9   5   7        392.53        396.39        76.05 o                         
  10   5   7        452.72        509.21        61.56 o                         
  11   5   7        117.48         92.98        43.49 o                         
  12   5   7        245.16        305.16        65.20 o                         
  13   5   7         75.57         66.83        56.51 o                         
  14   5   7         23.22         17.16        57.56 o                         
 -19   6   7         20.09         48.48       154.94 o                         
 -18   6   7         39.61          8.12        50.93 o                         
 -17   6   7          1.78         31.90        50.41 o                         
 -16   6   7        176.68        104.16        52.49 o                         
 -15   6   7         13.32        -34.52        42.57 o                         
 -14   6   7         54.29         42.49        44.79 o                         
 -13   6   7         24.87        -12.05        38.54 o                         
 -12   6   7          1.88          7.74        44.68 o                         
 -11   6   7          0.02         -7.89        29.06 o                         
 -10   6   7        590.33        629.15        55.83 o                         
  -9   6   7         63.82         84.04        29.88 o                         
  -8   6   7        792.57        708.81        54.23 o                         
  -7   6   7       1083.46       1229.69        60.48 o                         
  -6   6   7         35.06          2.65        18.49 o                         
  -5   6   7        167.09        171.52        27.25 o                         
  -4   6   7        987.59        875.15        55.30 o                         
  -3   6   7        248.15        226.40        30.01 o                         
  -2   6   7        263.98        294.45        41.54 o                         
  -1   6   7          2.90         17.33        25.23 o                         
   0   6   7        543.33        516.41        38.14 o                         
   1   6   7         69.58         41.52        23.90 o                         
   2   6   7         85.43         70.21        26.03 o                         
   3   6   7       1915.93       2070.22        95.22 o                         
   4   6   7       1953.37       2340.36       105.42 o                         
   5   6   7         69.98         47.09        29.07 o                         
   6   6   7        614.98        486.69        52.31 o                         
   7   6   7        557.42        569.62        75.18 o                         
   8   6   7       1231.88       1381.94        90.80 o                         
   9   6   7         27.44         50.02        38.08 o                         
  10   6   7        417.10        470.68        62.29 o                         
  11   6   7         10.46         28.84        40.22 o                         
  12   6   7        538.16        398.98        99.30 o                         
  13   6   7         39.99         -5.46        52.48 o                         
  14   6   7         30.32         21.73        53.76 o                         
 -18   7   7        124.81         82.56        68.43 o                         
 -17   7   7         63.48        110.59        68.88 o                         
 -16   7   7         21.17          0.49        51.58 o                         
 -15   7   7        271.52        237.80        62.76 o                         
 -14   7   7        185.85        135.72        49.08 o                         
 -13   7   7        145.08         85.36        45.95 o                         
 -12   7   7       1192.26       1435.93       116.28 o                         
 -11   7   7        513.50        529.54        65.92 o                         
 -10   7   7        172.07        190.65        37.53 o                         
  -9   7   7       1360.45       1393.15        78.88 o                         
  -8   7   7       1323.65       1420.00        77.60 o                         
  -7   7   7        275.31        312.57        34.86 o                         
  -6   7   7       2626.44       2724.17        86.21 o                         
  -5   7   7        430.28        307.84        34.54 o                         
  -4   7   7        795.17        834.77        55.08 o                         
  -3   7   7       8359.84       8970.80       200.05 o                         
  -2   7   7       2010.64       1981.83       105.77 o                         
  -1   7   7       2382.25       2288.07       253.36 o                         
   0   7   7       4768.61       5063.12       210.44 o                         
   1   7   7        411.36        418.47        80.38 o                         
   2   7   7       1177.13       1383.19        78.05 o                         
   3   7   7       3065.36       3087.53       111.26 o                         
   4   7   7        212.14        142.04        37.72 o                         
   5   7   7          2.99        -22.08        25.19 o                         
   6   7   7        741.69        716.78        81.28 o                         
   7   7   7       2750.83       2578.26       123.96 o                         
   8   7   7       1234.91       1413.01       105.81 o                         
   9   7   7       1001.45       1315.81       111.45 o                         
  10   7   7         53.03         42.24        42.93 o                         
  11   7   7        271.42        274.27        62.08 o                         
  12   7   7        175.46        234.39        64.01 o                         
  13   7   7         77.50         66.52        58.96 o                         
 -17   8   7        451.69        472.48        90.27 o                         
 -16   8   7        150.57        188.37        69.59 o                         
 -15   8   7          6.21          3.29        50.69 o                         
 -14   8   7         54.20         51.75        53.10 o                         
 -13   8   7        162.69        235.64        55.45 o                         
 -12   8   7          9.38         14.20        40.48 o                         
 -11   8   7        208.89        237.41        48.92 o                         
 -10   8   7        518.18        592.36        60.29 o                         
  -9   8   7          7.74         -5.36        26.53 o                         
  -8   8   7        527.25        520.46        47.44 o                         
  -7   8   7        665.15        602.48        47.62 o                         
  -6   8   7        855.33        966.92        82.27 o                         
  -5   8   7       3678.01       4140.12       114.57 o                         
  -4   8   7       2263.21       2623.59       114.23 o                         
  -3   8   7        509.35        528.91        56.98 o                         
  -2   8   7       1593.52       1706.99        97.23 o                         
  -1   8   7       1513.15       1446.75       146.68 o                         
   0   8   7        357.98        321.54        41.33 o                         
   1   8   7        703.86        751.13        61.07 o                         
   2   8   7        640.14        583.43        53.98 o                         
   3   8   7          0.00         10.52        27.12 o                         
   4   8   7       1777.63       1710.69        94.83 o                         
   5   8   7        125.72         95.23        39.23 o                         
   6   8   7         10.61         47.86        34.49 o                         
   7   8   7         69.62         59.96        38.58 o                         
   8   8   7        671.81        662.87        67.73 o                         
   9   8   7          2.09         -7.73        39.23 o                         
  10   8   7        541.81        710.63        93.94 o                         
  11   8   7        214.56        163.05        60.00 o                         
  12   8   7         87.02         26.03        52.01 o                         
  13   8   7        149.75        232.60        66.55 o                         
 -17   9   7         57.18        -43.57       122.30 o                         
 -16   9   7         96.40        -17.07        60.84 o                         
 -15   9   7         68.45        177.96        61.88 o                         
 -14   9   7         34.51        -50.09        50.09 o                         
 -13   9   7          9.98         37.68        45.20 o                         
 -12   9   7        206.23        243.35        57.05 o                         
 -11   9   7        127.14         65.31        55.70 o                         
 -10   9   7          7.82         23.49        37.55 o                         
  -9   9   7         43.18        123.82        43.23 o                         
  -8   9   7         39.16         47.88        36.05 o                         
  -7   9   7        757.02       1083.44        78.79 o                         
  -6   9   7         98.48        116.02        32.03 o                         
  -5   9   7       1028.69       1292.93        72.07 o                         
  -4   9   7        507.00        626.17        56.29 o                         
  -3   9   7        828.61        974.11        69.87 o                         
  -2   9   7        291.82        260.46        42.68 o                         
  -1   9   7        157.64        131.64        34.64 o                         
   0   9   7        222.34        129.98        35.78 o                         
   1   9   7          3.14        -26.76        26.76 o                         
   2   9   7        116.97         27.82        31.29 o                         
   3   9   7         14.60         51.59        32.36 o                         
   4   9   7          5.54        -30.37        30.37 o                         
   5   9   7         14.62          0.64        33.40 o                         
   6   9   7        292.37        278.40        51.28 o                         
   7   9   7        114.76         73.42        43.26 o                         
   8   9   7        147.10        106.48        45.29 o                         
   9   9   7          1.03          8.18        38.89 o                         
  10   9   7         63.58         93.93        56.26 o                         
  11   9   7         32.36        -54.48        54.48 o                         
  12   9   7          0.83         14.74        50.82 o                         
 -16  10   7        184.80        153.17        68.40 o                         
 -15  10   7          0.04          1.99        56.42 o                         
 -14  10   7         87.32         81.00        62.57 o                         
 -13  10   7        128.95        157.42        57.82 o                         
 -12  10   7          5.19         25.44        53.72 o                         
 -11  10   7        358.89        297.29        69.58 o                         
 -10  10   7        572.42        591.02       111.86 o                         
  -9  10   7          1.54          7.44        47.53 o                         
  -8  10   7        438.73        430.07        74.26 o                         
  -7  10   7       2318.57       2429.45       136.68 o                         
  -6  10   7         57.51         46.35        36.14 o                         
  -5  10   7       2306.64       2400.65       115.37 o                         
  -4  10   7        431.71        370.38        64.97 o                         
  -3  10   7          0.38         -9.60        31.84 o                         
  -2  10   7       1620.47       1533.02        90.69 o                         
  -1  10   7        947.49       1105.00        77.72 o                         
   0  10   7         43.55         38.20        45.99 o                         
   1  10   7       1374.62       1394.92       116.02 o                         
   2  10   7       1010.58       1014.37        76.42 o                         
   3  10   7        125.68         78.02        37.40 o                         
   4  10   7        226.39        179.43        44.74 o                         
   5  10   7        328.39        315.06        53.49 o                         
   6  10   7         68.38         51.67        42.10 o                         
   7  10   7        517.35        616.13        70.87 o                         
   8  10   7        729.59        790.02        79.78 o                         
   9  10   7          4.42         50.47        47.72 o                         
  10  10   7        191.06         86.63        67.31 o                         
  11  10   7        147.39        153.84        64.79 o                         
 -15  11   7         15.56         49.59       155.41 o                         
 -14  11   7          2.78         24.47        65.72 o                         
 -13  11   7        100.07         68.86        65.08 o                         
 -12  11   7        110.62        127.90        64.77 o                         
 -11  11   7          7.65         -1.49        53.83 o                         
 -10  11   7         24.09        -14.12        51.01 o                         
  -9  11   7        214.65        230.50        70.27 o                         
  -8  11   7        187.46        188.95        84.27 o                         
  -7  11   7        340.94        603.12       155.83 o                         
  -6  11   7        748.99        936.47       108.11 o                         
  -5  11   7        289.30        373.09        61.44 o                         
  -4  11   7        306.70        190.55        45.79 o                         
  -3  11   7        545.20        550.40        62.25 o                         
  -2  11   7         85.40         90.24        38.81 o                         
  -1  11   7         37.36         13.61        40.56 o                         
   0  11   7        285.04        315.01        82.46 o                         
   1  11   7         86.25         94.90        44.77 o                         
   2  11   7         92.08         79.00        40.34 o                         
   3  11   7        186.62        190.80        47.93 o                         
   4  11   7        124.91         55.80        40.20 o                         
   5  11   7         36.46         31.75        40.29 o                         
   6  11   7        204.62        229.02        56.54 o                         
   7  11   7        243.37        204.48        56.24 o                         
   8  11   7         37.72         33.71        47.15 o                         
   9  11   7        107.75        138.90        56.83 o                         
  10  11   7        115.99        133.15        63.69 o                         
 -13  12   7         44.92         27.47        67.76 o                         
 -12  12   7          9.52         34.50        62.31 o                         
 -11  12   7        133.88         44.32        65.04 o                         
 -10  12   7         93.44        134.37        69.60 o                         
  -9  12   7          0.26         78.40        63.76 o                         
  -8  12   7         80.36         12.87        69.69 o                         
  -7  12   7        205.23        172.25        63.46 o                         
  -6  12   7         75.61         82.36        56.64 o                         
  -5  12   7         24.23        -10.19        38.50 o                         
  -4  12   7          5.82         52.19        39.82 o                         
  -3  12   7          9.02         18.52        39.06 o                         
  -2  12   7        185.53        147.84        58.61 o                         
  -1  12   7        243.68        224.99       102.34 o                         
   0  12   7          1.66        -17.60        41.61 o                         
   1  12   7        102.44        172.66        52.78 o                         
   2  12   7        179.59         97.41        56.33 o                         
   3  12   7          1.93        -33.74        42.40 o                         
   4  12   7        242.22        216.82        59.22 o                         
   5  12   7         39.87          1.62        48.72 o                         
   6  12   7         53.98         63.83        53.61 o                         
   7  12   7         50.06        174.99        56.93 o                         
   8  12   7         21.78         -4.44        50.55 o                         
   9  12   7          2.67         20.86        56.13 o                         
 -12  13   7        107.59        149.55       159.85 o                         
 -11  13   7        118.80        236.32        78.79 o                         
 -10  13   7         61.55        -24.55        58.86 o                         
  -9  13   7        135.48        145.08        70.96 o                         
  -8  13   7          9.22         12.41        63.38 o                         
  -7  13   7         63.19         36.81        60.88 o                         
  -6  13   7        271.47        327.47        76.20 o                         
  -5  13   7        227.67        259.52        65.57 o                         
  -4  13   7        289.02        232.47        59.83 o                         
  -3  13   7        270.42        378.16        70.39 o                         
  -2  13   7         60.09        114.56        56.03 o                         
  -1  13   7        105.89         96.18        63.12 o                         
   0  13   7        279.68        298.14       104.99 o                         
   1  13   7        107.95         47.65        55.32 o                         
   2  13   7          1.95        -18.49        46.53 o                         
   3  13   7        178.02        242.53        62.75 o                         
   4  13   7         23.65         -4.07        48.27 o                         
   5  13   7        106.54        130.41        59.90 o                         
   6  13   7        107.09        123.02        63.70 o                         
   7  13   7         23.40         45.63        54.89 o                         
 -10  14   7         48.47        -22.81       131.49 o                         
  -9  14   7          7.46          1.15        86.80 o                         
  -8  14   7          8.73         88.34        69.93 o                         
  -7  14   7         18.51         51.99        67.60 o                         
  -6  14   7         37.34         70.16        62.90 o                         
  -5  14   7         33.72         62.09        57.19 o                         
  -4  14   7         54.16        133.37        66.92 o                         
  -3  14   7        155.98        191.95        73.75 o                         
  -2  14   7         11.07         71.62        58.48 o                         
  -1  14   7          0.57        -49.31        49.54 o                         
   0  14   7         17.76        -14.64        55.85 o                         
   1  14   7         35.75        144.61        60.67 o                         
   2  14   7        168.45        189.01        64.84 o                         
   3  14   7        342.56        264.64        67.21 o                         
   4  14   7        141.82        105.42        64.23 o                         
   5  14   7         17.21         33.34        59.09 o                         
  -6  15   7          6.68         35.67        85.24 o                         
  -5  15   7          5.97         63.09        81.32 o                         
  -4  15   7          1.56        -59.06        63.48 o                         
  -3  15   7          0.89        -57.58        61.15 o                         
  -2  15   7         28.22         27.09        61.44 o                         
  -1  15   7         14.70         19.93        59.13 o                         
   0  15   7         31.52         48.65        60.56 o                         
   1  15   7         18.92        -55.64        55.64 o                         
   2  15   7          7.95        -39.29       139.25 o                         
 -20   0   8        224.53        166.80       100.88 o                         
 -19   0   8         21.83         74.32       106.30 o                         
 -18   0   8        282.54        430.98       161.13 o                         
 -17   0   8       1300.22       1219.40       160.56 o                         
 -16   0   8         42.58        -43.74        64.64 o                         
 -15   0   8        693.44        788.52       130.70 o                         
 -14   0   8        583.28        526.36       229.94 o                         
 -13   0   8        691.98       1016.87       305.87 o                         
 -12   0   8        558.66        716.45       105.21 o                         
 -11   0   8       2212.27       2792.04       367.92 o                         
 -10   0   8        314.34        202.23        49.87 o                         
  -9   0   8       8833.93       9228.17       240.11 o                         
  -8   0   8      11090.79       9862.64       251.76 o                         
  -7   0   8       1419.45       1421.55        92.79 o                         
  -6   0   8      23675.25      23026.00       518.13 o                         
  -5   0   8      18768.38      20706.71       468.22 o                         
  -4   0   8      27851.80      27303.49       600.20 o                         
  -3   0   8         83.04        298.07        65.75 o                         
  -2   0   8      15555.16      14460.86       555.76 o                         
  -1   0   8        170.76        209.84        52.31 o                         
   0   0   8      22585.66      21044.42       559.90 o                         
   1   0   8       2220.30       1940.50       176.94 o                         
   2   0   8        317.41        311.91        67.26 o                         
   3   0   8       3021.73       3375.94       117.03 o                         
   4   0   8       2561.58       2599.52       110.46 o                         
   5   0   8        131.32        158.70        37.94 o                         
   6   0   8       2688.74       3111.86       123.95 o                         
   7   0   8       3429.68       3493.62       138.55 o                         
   8   0   8          2.62        -20.82        33.79 o                         
   9   0   8       2795.22       3091.66       190.02 o                         
  10   0   8       1901.67       2260.93       254.39 o                         
  11   0   8          7.97         20.83        55.09 o                         
  12   0   8       1810.07       2240.62       222.01 o                         
  13   0   8        181.98        100.25        78.06 o                         
  14   0   8        233.65        361.39       168.10 o                         
  15   0   8        693.66        936.68       224.39 o                         
 -20   1   8         24.85         29.00        61.65 o                         
 -19   1   8         79.61         38.78        55.73 o                         
 -18   1   8         30.94         72.98        58.35 o                         
 -17   1   8         57.18         43.95        53.74 o                         
 -16   1   8        253.33        262.81        68.34 o                         
 -15   1   8         33.18         85.90        63.23 o                         
 -14   1   8        206.42        194.82        54.59 o                         
 -13   1   8        719.27        619.65        76.86 o                         
 -12   1   8        250.22        202.64        52.51 o                         
 -11   1   8        216.29        280.15        52.57 o                         
 -10   1   8       2299.18       2388.43       116.49 o                         
  -9   1   8        380.85        398.60        35.70 o                         
  -8   1   8          2.16        -13.87        14.03 o                         
  -7   1   8        201.15        182.27        22.60 o                         
  -6   1   8       4601.00       4302.26        93.03 o                         
  -5   1   8       3253.24       3033.51        71.78 o                         
  -4   1   8       8204.52       8246.47       157.39 o                         
  -3   1   8        882.71        983.29        49.53 o                         
  -2   1   8       1924.37       1964.90        87.65 o                         
  -1   1   8       6275.46       5473.22       192.43 o                         
   0   1   8       1015.24       1031.84        62.65 o                         
   1   1   8       8467.35       8226.71       149.65 o                         
   2   1   8        377.51        285.23        25.39 o                         
   3   1   8        329.50        325.66        28.58 o                         
   4   1   8        814.05        760.88        43.56 o                         
   5   1   8        646.09        682.09        43.45 o                         
   6   1   8        331.01        444.57        38.78 o                         
   7   1   8        218.12        217.91        32.76 o                         
   8   1   8        608.27        699.98        66.17 o                         
   9   1   8          1.40        -28.52        28.52 o                         
  10   1   8        235.98        159.30        43.34 o                         
  11   1   8        369.16        323.59        62.89 o                         
  12   1   8        102.99         85.16        46.44 o                         
  13   1   8         46.90         14.51        50.32 o                         
  14   1   8        195.58        308.98       107.20 o                         
  15   1   8         67.01        204.72       102.02 o                         
 -20   2   8         32.08         89.50        73.93 o                         
 -19   2   8          9.19        -39.91        46.89 o                         
 -18   2   8         32.96         42.47        52.32 o                         
 -17   2   8        299.61        252.52        67.76 o                         
 -16   2   8         27.82         76.17        48.93 o                         
 -15   2   8        211.32        272.80        62.94 o                         
 -14   2   8        502.24        673.90        82.63 o                         
 -13   2   8        190.48        180.46        80.57 o                         
 -12   2   8         11.75         14.84        39.40 o                         
 -11   2   8       1054.61       1155.31        85.29 o                         
 -10   2   8        114.00        105.96        27.43 o                         
  -9   2   8         22.78         27.21        21.31 o                         
  -8   2   8      11090.39      11048.57       195.95 o                         
  -7   2   8        220.33        192.86        22.90 o                         
  -6   2   8       5587.35       5362.06       109.69 o                         
  -5   2   8          3.05         15.19        15.23 o                         
  -4   2   8        246.71        185.26        22.81 o                         
  -3   2   8       1789.05       1497.83        65.01 o                         
  -2   2   8       6453.80       6279.98       150.45 o                         
  -1   2   8        311.64        480.25        38.40 o                         
   0   2   8       2839.48       2598.63        68.02 o                         
   1   2   8        626.33        519.47        31.07 o                         
   2   2   8        127.05        247.15        24.61 o                         
   3   2   8       1185.62       1112.90        61.27 o                         
   4   2   8          6.02          3.96        16.92 o                         
   5   2   8         97.34        181.34        27.26 o                         
   6   2   8        706.34        634.74        50.00 o                         
   7   2   8        803.02        782.90        56.75 o                         
   8   2   8         19.38         -6.99        27.01 o                         
   9   2   8        553.51        698.78        58.85 o                         
  10   2   8        773.98        836.46        70.14 o                         
  11   2   8         73.67        108.95        43.04 o                         
  12   2   8        244.74        309.07        55.03 o                         
  13   2   8        121.04         77.09        58.25 o                         
  14   2   8          0.68        -51.46        60.98 o                         
  15   2   8         93.79         86.70       115.18 o                         
 -20   3   8         62.61         86.24        54.59 o                         
 -19   3   8        230.47        147.93        62.30 o                         
 -18   3   8        109.14        183.77        58.26 o                         
 -17   3   8         33.44        -46.73        46.73 o                         
 -16   3   8        717.53        813.47        98.27 o                         
 -15   3   8       1569.99       2176.26       157.28 o                         
 -14   3   8       2227.66       2378.94       147.15 o                         
 -13   3   8       2012.49       2202.93       158.81 o                         
 -12   3   8        393.68        339.17        60.97 o                         
 -11   3   8       1608.90       1698.88        89.72 o                         
 -10   3   8       2733.51       2884.02       102.87 o                         
  -9   3   8        458.03        616.06        52.70 o                         
  -8   3   8        137.36         91.09        20.81 o                         
  -7   3   8      10875.78      10793.55       221.60 o                         
  -6   3   8       8752.29       8318.39       155.58 o                         
  -5   3   8       9970.01       9668.47       174.28 o                         
  -4   3   8      15723.53      15764.52       279.74 o                         
  -3   3   8       6546.80       6064.48       126.76 o                         
  -2   3   8      10274.60      10144.79       207.09 o                         
  -1   3   8      16347.82      14498.38       280.48 o                         
   0   3   8         96.23        113.86        29.76 o                         
   1   3   8       8422.03       8447.33       168.84 o                         
   2   3   8       6933.36       6531.03       130.66 o                         
   3   3   8        924.46        882.74        50.73 o                         
   4   3   8       2013.90       1742.80        65.53 o                         
   5   3   8       7887.49       8208.91       182.13 o                         
   6   3   8        350.69        424.01        43.18 o                         
   7   3   8       2395.62       2542.43       119.55 o                         
   8   3   8       2005.72       2484.30       130.08 o                         
   9   3   8         35.32         42.36        30.42 o                         
  10   3   8        606.49        521.37        53.91 o                         
  11   3   8       1236.82       1420.50        89.13 o                         
  12   3   8        229.05        269.39        57.86 o                         
  13   3   8        574.34        409.23        82.22 o                         
  14   3   8        597.19        568.59       107.36 o                         
 -19   4   8          7.81         21.33        52.65 o                         
 -18   4   8         98.40        125.56        53.77 o                         
 -17   4   8         35.64         78.99        49.85 o                         
 -16   4   8         65.42        110.57        52.90 o                         
 -15   4   8         74.07         42.59        69.49 o                         
 -14   4   8        174.58        157.08        56.93 o                         
 -13   4   8         35.71        -16.06        34.22 o                         
 -12   4   8        110.89        126.37        38.59 o                         
 -11   4   8        145.41        153.02        34.16 o                         
 -10   4   8        802.66        809.87        59.21 o                         
  -9   4   8        832.77        884.62        58.22 o                         
  -8   4   8        249.56        250.32        30.03 o                         
  -7   4   8        149.51        179.55        26.04 o                         
  -6   4   8       2880.36       2935.75        81.13 o                         
  -5   4   8       4012.11       3696.08       100.43 o                         
  -4   4   8       8137.51       8887.18       176.07 o                         
  -3   4   8        165.20        135.96        22.64 o                         
  -2   4   8          9.32         22.17        17.17 o                         
  -1   4   8        134.86        200.37        26.50 o                         
   0   4   8       2556.02       2525.06        74.05 o                         
   1   4   8        179.62        164.32        27.05 o                         
   2   4   8         20.44         -2.21        15.45 o                         
   3   4   8        190.54        145.94        24.11 o                         
   4   4   8        845.18        935.06        54.93 o                         
   5   4   8        119.27         85.86        27.04 o                         
   6   4   8       1368.37       1484.19        76.17 o                         
   7   4   8        254.10        247.68        39.85 o                         
   8   4   8        558.17        644.99        56.83 o                         
   9   4   8        213.36        128.19        58.27 o                         
  10   4   8        945.49        966.42        86.47 o                         
  11   4   8         11.97          5.85        34.96 o                         
  12   4   8        148.76        189.73        59.66 o                         
  13   4   8        153.48        154.14        73.63 o                         
  14   4   8          0.00         44.37        86.89 o                         
 -19   5   8         47.11         53.46        54.54 o                         
 -18   5   8         68.70        171.97        63.54 o                         
 -17   5   8          3.61        -42.06        42.06 o                         
 -16   5   8        375.58        304.58        98.63 o                         
 -15   5   8        524.15        409.61       100.36 o                         
 -14   5   8         74.82         10.60        47.97 o                         
 -13   5   8       1287.63       1604.85       147.68 o                         
 -12   5   8         37.21          2.15        34.48 o                         
 -11   5   8        370.50        409.82        47.81 o                         
 -10   5   8       1211.91       1393.86        77.79 o                         
  -9   5   8       1133.95       1353.33        75.66 o                         
  -8   5   8        321.21        464.24        44.68 o                         
  -7   5   8       3886.76       3802.25        99.50 o                         
  -6   5   8       3044.82       2897.93        83.21 o                         
  -5   5   8       1348.33       1249.75        64.32 o                         
  -4   5   8       2916.06       2736.60        91.93 o                         
  -3   5   8       1176.98        976.57        54.88 o                         
  -2   5   8       3507.03       3815.27       104.12 o                         
  -1   5   8       1711.99       1639.33        77.22 o                         
   0   5   8        423.01        529.05        42.97 o                         
   1   5   8       1130.82       1256.56        62.28 o                         
   2   5   8       1702.95       1701.55        69.89 o                         
   3   5   8        251.12        272.00        33.93 o                         
   4   5   8       1637.44       1750.08        85.81 o                         
   5   5   8       3732.91       3666.11       115.02 o                         
   6   5   8        181.53        232.99        38.32 o                         
   7   5   8       1239.95       1504.53       131.75 o                         
   8   5   8       5005.71       5311.99       163.91 o                         
   9   5   8       1639.20       1760.78       131.72 o                         
  10   5   8         68.94         23.67        39.40 o                         
  11   5   8        219.42        178.41        64.78 o                         
  12   5   8         48.44         52.19        55.30 o                         
  13   5   8        208.68         82.78        67.39 o                         
  14   5   8        149.20         21.69        81.33 o                         
 -19   6   8          0.00        174.30       103.60 o                         
 -18   6   8        150.11        223.27        66.88 o                         
 -17   6   8        278.69        321.26        67.84 o                         
 -16   6   8          8.46         35.12        55.06 o                         
 -15   6   8        251.71        388.54        91.00 o                         
 -14   6   8        392.20        274.30        65.82 o                         
 -13   6   8         17.00        -20.23        44.03 o                         
 -12   6   8        725.67        771.38       114.56 o                         
 -11   6   8        746.92        845.37        65.57 o                         
 -10   6   8         98.80        159.16        50.43 o                         
  -9   6   8       1853.11       2010.67        94.33 o                         
  -8   6   8       2744.08       3091.12       101.83 o                         
  -7   6   8          3.27         17.22        20.84 o                         
  -6   6   8       1932.33       2282.58        79.82 o                         
  -5   6   8       3330.60       3433.39       102.32 o                         
  -4   6   8        150.53        154.48        29.83 o                         
  -3   6   8       5213.44       5161.79       178.16 o                         
  -2   6   8       2990.67       2924.04        91.15 o                         
  -1   6   8         19.37         -0.06        21.22 o                         
   0   6   8       3378.89       3232.61        91.14 o                         
   1   6   8       4820.62       4843.71       134.70 o                         
   2   6   8         17.35         -6.73        23.09 o                         
   3   6   8       1458.89       1318.22        77.30 o                         
   4   6   8         74.69         29.89        28.53 o                         
   5   6   8        329.16        292.17        43.55 o                         
   6   6   8        534.73        620.98        60.33 o                         
   7   6   8       4159.43       4347.78       143.92 o                         
   8   6   8        509.73        681.96        70.71 o                         
   9   6   8        471.97        398.18        58.91 o                         
  10   6   8        778.77        648.41        69.67 o                         
  11   6   8          0.13         34.18        51.46 o                         
  12   6   8        362.72        348.19        79.97 o                         
  13   6   8        455.21        529.93        93.32 o                         
 -18   7   8          3.19        -29.17        91.07 o                         
 -17   7   8         40.28         94.35        75.34 o                         
 -16   7   8          5.33         25.63        50.66 o                         
 -15   7   8          1.49         30.18        48.58 o                         
 -14   7   8         33.45         58.91        47.27 o                         
 -13   7   8          1.19          9.89        40.67 o                         
 -12   7   8          1.07        -12.15        38.01 o                         
 -11   7   8          0.15        -34.13        34.13 o                         
 -10   7   8         48.59        121.48        34.44 o                         
  -9   7   8        122.39         64.47        30.92 o                         
  -8   7   8          3.18        -25.33        25.48 o                         
  -7   7   8        213.68        201.49        32.11 o                         
  -6   7   8        198.83        187.37        29.68 o                         
  -5   7   8        102.77        162.25        31.60 o                         
  -4   7   8        145.16        171.08        31.12 o                         
  -3   7   8        163.19        225.78        37.52 o                         
  -2   7   8         55.42        106.95        32.69 o                         
  -1   7   8        255.15        345.94        93.41 o                         
   0   7   8         47.41         95.00        35.92 o                         
   1   7   8        591.02        674.54        56.85 o                         
   2   7   8        305.07        326.46        43.28 o                         
   3   7   8         18.12         51.10        30.85 o                         
   4   7   8        401.97        397.34        61.32 o                         
   5   7   8        821.38        788.09        73.03 o                         
   6   7   8         60.25         28.71        32.32 o                         
   7   7   8        817.51        790.95       115.27 o                         
   8   7   8          3.63        -35.87        35.87 o                         
   9   7   8        272.74        303.64        59.79 o                         
  10   7   8         18.92         11.13        43.61 o                         
  11   7   8         30.14         75.29        60.77 o                         
  12   7   8        117.43        130.03        67.94 o                         
  13   7   8          9.75        -60.62        61.73 o                         
 -17   8   8        125.12        174.17        70.51 o                         
 -16   8   8         22.20         27.22        55.66 o                         
 -15   8   8        139.23        189.08        66.03 o                         
 -14   8   8        170.30        182.76        84.22 o                         
 -13   8   8          4.04        -38.44        38.44 o                         
 -12   8   8        175.40         54.38        43.05 o                         
 -11   8   8        842.11        890.19        73.42 o                         
 -10   8   8        298.86        247.03        50.84 o                         
  -9   8   8        133.69        186.44        40.23 o                         
  -8   8   8       1814.11       2312.34       146.84 o                         
  -7   8   8         66.34         37.64        26.67 o                         
  -6   8   8       2138.41       2339.84        97.18 o                         
  -5   8   8       1097.07       1193.09        85.84 o                         
  -4   8   8          0.49        -21.64        28.14 o                         
  -3   8   8        742.76        835.14        68.62 o                         
  -2   8   8       1558.67       1787.13       128.46 o                         
  -1   8   8          0.03         10.32        29.90 o                         
   0   8   8       1984.31       2244.51       105.13 o                         
   1   8   8        629.33        660.96        58.83 o                         
   2   8   8         97.04         95.45        35.12 o                         
   3   8   8       1472.46       1619.50        93.21 o                         
   4   8   8          7.60          5.61        31.48 o                         
   5   8   8        634.33        623.76        65.49 o                         
   6   8   8        900.41       1115.47        84.17 o                         
   7   8   8        334.59        277.96        60.86 o                         
   8   8   8         24.51         24.10        40.53 o                         
   9   8   8        499.71        365.75        77.47 o                         
  10   8   8        102.20        104.49        51.43 o                         
  11   8   8         97.73         89.06        60.73 o                         
  12   8   8        225.16        174.89        76.75 o                         
 -16   9   8        163.43        193.12        73.56 o                         
 -15   9   8        111.95         95.33        63.29 o                         
 -14   9   8         30.20         41.01        55.69 o                         
 -13   9   8        286.07        332.25        78.71 o                         
 -12   9   8         90.80         81.05        48.71 o                         
 -11   9   8         74.70         56.37        45.21 o                         
 -10   9   8       1073.85       1275.91        97.73 o                         
  -9   9   8         96.30        143.03        55.10 o                         
  -8   9   8        134.24        101.08        54.10 o                         
  -7   9   8       5972.98       6740.72       181.46 o                         
  -6   9   8        150.03        124.36        36.77 o                         
  -5   9   8        297.11        405.41        67.86 o                         
  -4   9   8       1090.10       1129.64       103.37 o                         
  -3   9   8        276.99        188.62        41.99 o                         
  -2   9   8        719.58        789.69        74.99 o                         
  -1   9   8       2277.16       2612.18       110.14 o                         
   0   9   8        159.64        127.28        43.15 o                         
   1   9   8        731.14        931.90        74.17 o                         
   2   9   8        243.30        206.45        41.85 o                         
   3   9   8         20.32         30.33        33.88 o                         
   4   9   8       1200.74       1308.79        87.62 o                         
   5   9   8        370.15        234.25        47.92 o                         
   6   9   8        350.16        347.10        56.79 o                         
   7   9   8        172.31         94.80        45.41 o                         
   8   9   8        853.84        788.04        80.07 o                         
   9   9   8         53.04         65.63        48.96 o                         
  10   9   8        181.03        118.05        62.28 o                         
  11   9   8        152.31        256.00        89.00 o                         
 -16  10   8         12.06         36.60       101.50 o                         
 -15  10   8          0.03         22.69        58.03 o                         
 -14  10   8          1.02        -61.50        61.50 o                         
 -13  10   8         15.67        -19.98        56.00 o                         
 -12  10   8         37.79         52.46        60.41 o                         
 -11  10   8          6.55         23.85        55.21 o                         
 -10  10   8        225.60        397.97        76.13 o                         
  -9  10   8          0.94          0.78        44.99 o                         
  -8  10   8          0.14         12.72        44.54 o                         
  -7  10   8        156.83        117.47        44.51 o                         
  -6  10   8          3.94        -12.44        34.44 o                         
  -5  10   8         40.35        -30.74        30.74 o                         
  -4  10   8          0.24         70.24        35.62 o                         
  -3  10   8        220.40        241.29        44.62 o                         
  -2  10   8         16.39          8.90        33.32 o                         
  -1  10   8         42.81         42.47        39.28 o                         
   0  10   8          6.93          3.24        36.00 o                         
   1  10   8         62.15         62.60        35.27 o                         
   2  10   8        122.53        144.66        41.21 o                         
   3  10   8         39.11         36.20        36.91 o                         
   4  10   8        465.86        388.47        56.39 o                         
   5  10   8          0.70         17.26        39.76 o                         
   6  10   8         48.02         51.95        42.61 o                         
   7  10   8         22.25         22.55        45.44 o                         
   8  10   8         10.38         31.20        45.12 o                         
   9  10   8          5.84         28.24        50.39 o                         
  10  10   8         41.64        -17.55        61.19 o                         
 -14  11   8         21.51         47.14        76.74 o                         
 -13  11   8        145.39        180.73        71.96 o                         
 -12  11   8         74.74          2.50        59.04 o                         
 -11  11   8        114.33         83.34        63.99 o                         
 -10  11   8        345.53        223.43        70.31 o                         
  -9  11   8         34.32          5.56        54.44 o                         
  -8  11   8         77.48         39.34        52.55 o                         
  -7  11   8        776.72        855.09        94.43 o                         
  -6  11   8        153.09        217.94        51.80 o                         
  -5  11   8        882.40       1070.05        81.91 o                         
  -4  11   8        773.56       1039.96        81.93 o                         
  -3  11   8         83.03         56.87        38.48 o                         
  -2  11   8        164.93        180.56        53.12 o                         
  -1  11   8        605.08        644.06       102.66 o                         
   0  11   8         14.78         76.92        51.59 o                         
   1  11   8        111.17         55.74        38.85 o                         
   2  11   8        211.02        318.86       104.59 o                         
   3  11   8        216.91        138.04        46.39 o                         
   4  11   8        422.45        496.01        63.44 o                         
   5  11   8        808.83        812.31        77.31 o                         
   6  11   8          6.72          4.81        40.69 o                         
   7  11   8        383.86        379.79        71.91 o                         
   8  11   8        296.82        300.06        63.28 o                         
   9  11   8          0.16         -8.96        57.14 o                         
 -13  12   8          2.64         58.92        73.52 o                         
 -12  12   8        138.28        174.44        72.77 o                         
 -11  12   8        146.34         45.78       113.29 o                         
 -10  12   8          3.53         14.54        55.62 o                         
  -9  12   8        205.55        179.09        65.84 o                         
  -8  12   8        130.40        100.90        60.95 o                         
  -7  12   8         29.78         42.17        53.13 o                         
  -6  12   8        818.02        816.38        98.17 o                         
  -5  12   8       1269.60       1553.57       104.24 o                         
  -4  12   8         84.65         20.89        41.84 o                         
  -3  12   8         39.17        105.82        51.99 o                         
  -2  12   8         80.08         94.19        48.55 o                         
  -1  12   8         51.75         78.48        49.31 o                         
   0  12   8        300.16        307.52        88.78 o                         
   1  12   8        184.27        163.87        54.78 o                         
   2  12   8          0.07         18.66        47.66 o                         
   3  12   8        381.90        331.94        68.09 o                         
   4  12   8        264.98        207.96        64.66 o                         
   5  12   8         11.08        -18.87        48.30 o                         
   6  12   8        124.08        172.91        71.75 o                         
   7  12   8        109.88        169.62        57.29 o                         
   8  12   8          9.59          7.35        56.28 o                         
 -11  13   8         17.82        -37.18        63.71 o                         
 -10  13   8          4.30         91.48        66.30 o                         
  -9  13   8          1.90         72.17        62.97 o                         
  -8  13   8          0.68        -53.08        53.08 o                         
  -7  13   8          2.58        -12.44        53.53 o                         
  -6  13   8         35.36         15.86        57.40 o                         
  -5  13   8          4.35         35.31        50.83 o                         
  -4  13   8         11.37        -10.54        47.21 o                         
  -3  13   8        131.77         30.14        58.55 o                         
  -2  13   8          7.54         12.85        50.01 o                         
  -1  13   8          2.42        -46.70        46.70 o                         
   0  13   8         14.19         -2.45        68.03 o                         
   1  13   8         48.75        -48.75        48.75 o                         
   2  13   8         74.22        -27.02        48.82 o                         
   3  13   8         24.67        -33.40        47.61 o                         
   4  13   8          0.15         21.92        52.36 o                         
   5  13   8         16.73        -30.30        53.71 o                         
   6  13   8          0.22         14.51        55.57 o                         
  -9  14   8         93.19         49.41        70.75 o                         
  -8  14   8         45.24        113.29        72.52 o                         
  -7  14   8          0.00        -51.76        63.75 o                         
  -6  14   8         40.30         55.03        67.62 o                         
  -5  14   8         83.50        133.80        96.66 o                         
  -4  14   8          0.08         32.88        65.08 o                         
  -3  14   8         24.56         11.15        53.89 o                         
  -2  14   8        180.87        183.31        66.79 o                         
  -1  14   8          4.34         58.94        57.07 o                         
   0  14   8         95.66         62.52        57.27 o                         
   1  14   8         81.34         38.64        62.56 o                         
   2  14   8         20.35         94.80        65.66 o                         
   3  14   8        206.24        130.90        65.74 o                         
   4  14   8         94.16         33.48        58.46 o                         
  -5  15   8         56.72        143.18       100.78 o                         
  -4  15   8        166.04        233.49        97.40 o                         
  -3  15   8         18.64        -23.56        65.65 o                         
  -2  15   8          0.99         24.07        59.95 o                         
  -1  15   8         53.51         14.87        59.16 o                         
   0  15   8          2.13        -72.71       126.58 o                         
 -20   1   9         48.33         67.11        67.41 o                         
 -19   1   9        189.18        234.77        87.93 o                         
 -18   1   9          5.21          9.17        52.58 o                         
 -17   1   9        673.94       1036.67       184.69 o                         
 -16   1   9        509.91        632.92        87.81 o                         
 -15   1   9         25.91        -51.38        51.38 o                         
 -14   1   9       1168.63       1255.01       129.85 o                         
 -13   1   9        699.82        662.79        77.53 o                         
 -12   1   9        196.64        188.83        42.84 o                         
 -11   1   9       1509.02       1448.30        89.84 o                         
 -10   1   9        361.10        567.42        57.27 o                         
  -9   1   9         68.43         29.63        20.14 o                         
  -8   1   9       3150.40       3551.52        85.65 o                         
  -7   1   9       8335.14       8462.42       158.78 o                         
  -6   1   9         42.29         20.82        16.13 o                         
  -5   1   9      16900.17      15359.26       256.58 o                         
  -4   1   9       1635.99       1882.92        57.80 o                         
  -3   1   9       7341.75       7087.86       170.18 o                         
  -2   1   9      10371.29       9968.02       262.67 o                         
  -1   1   9         40.18         52.88        34.83 o                         
   0   1   9       2889.22       3046.21       103.43 o                         
   1   1   9       5830.82       5377.90       111.02 o                         
   2   1   9       1560.01       1472.58        53.96 o                         
   3   1   9       3115.29       2736.81        75.60 o                         
   4   1   9       7651.20       7148.05       146.41 o                         
   5   1   9         45.50        112.91        25.33 o                         
   6   1   9       3034.70       2884.71        90.15 o                         
   7   1   9       1776.02       2075.57        92.89 o                         
   8   1   9         22.24         14.81        32.87 o                         
   9   1   9        182.79        236.85        53.04 o                         
  10   1   9       1218.54       1249.88       113.62 o                         
  11   1   9        409.02        410.54       131.00 o                         
  12   1   9        221.49        126.93        59.95 o                         
  13   1   9        879.55       1096.63       151.85 o                         
  14   1   9          9.86         47.38        76.78 o                         
 -20   2   9          1.13        -56.76        56.76 o                         
 -19   2   9        424.25        529.16        92.67 o                         
 -18   2   9        176.89         94.22        63.43 o                         
 -17   2   9          3.64          8.23        54.02 o                         
 -16   2   9        799.47        743.03        92.76 o                         
 -15   2   9        438.52        431.67        71.39 o                         
 -14   2   9       1000.47        987.07        96.59 o                         
 -13   2   9         75.30         84.38        38.48 o                         
 -12   2   9        298.03        367.31        53.43 o                         
 -11   2   9        112.34        114.49        36.77 o                         
 -10   2   9       1739.67       1623.16        79.85 o                         
  -9   2   9       1840.48       1881.08        99.61 o                         
  -8   2   9        523.76        365.01        31.15 o                         
  -7   2   9       2774.55       2710.71        84.09 o                         
  -6   2   9        409.41        381.89        43.51 o                         
  -5   2   9        284.54        333.79        28.29 o                         
  -4   2   9       5163.21       4761.15       106.28 o                         
  -3   2   9       9898.32      10203.53       205.85 o                         
  -2   2   9         60.87          4.95        25.51 o                         
  -1   2   9      23819.10      23651.39       481.15 o                         
   0   2   9       1088.62       1082.29        61.74 o                         
   1   2   9       3759.37       3921.01        88.41 o                         
   2   2   9       6066.15       5884.42       121.61 o                         
   3   2   9       1248.41       1163.39        52.68 o                         
   4   2   9        294.91        294.44        30.99 o                         
   5   2   9       3034.71       3025.02        85.92 o                         
   6   2   9       1819.91       1628.66        80.15 o                         
   7   2   9         10.42         45.18        28.39 o                         
   8   2   9       2198.48       2132.80       105.48 o                         
   9   2   9        471.43        687.51        67.71 o                         
  10   2   9        139.93         57.84        49.07 o                         
  11   2   9       1135.38       1262.55       116.38 o                         
  12   2   9        334.92        345.53        90.23 o                         
  13   2   9          7.88        100.17        70.98 o                         
  14   2   9        119.21        150.23       158.45 o                         
 -20   3   9          0.78         34.14        71.49 o                         
 -19   3   9          9.58         53.25        61.72 o                         
 -18   3   9         20.07         80.56        60.73 o                         
 -17   3   9         20.75          7.63        51.79 o                         
 -16   3   9          0.59        -46.06        46.06 o                         
 -15   3   9         55.67         65.08        49.99 o                         
 -14   3   9        110.76         83.06        48.15 o                         
 -13   3   9        364.38        380.64        55.27 o                         
 -12   3   9        397.95        314.38        48.33 o                         
 -11   3   9         25.02         -8.25        28.39 o                         
 -10   3   9        673.08        735.65        54.88 o                         
  -9   3   9         15.61        -16.60        21.67 o                         
  -8   3   9        447.04        498.00        45.57 o                         
  -7   3   9       1182.85       1102.92        51.87 o                         
  -6   3   9       1895.14       2179.93        67.35 o                         
  -5   3   9       4228.06       4390.37       103.84 o                         
  -4   3   9        819.96        803.11        44.26 o                         
  -3   3   9         10.53         -2.56        15.05 o                         
  -2   3   9        114.66        101.84        21.29 o                         
  -1   3   9        921.48       1023.39        59.24 o                         
   0   3   9       1132.83       1108.58        49.35 o                         
   1   3   9        156.78        198.91        25.51 o                         
   2   3   9        827.13        709.13        54.12 o                         
   3   3   9        183.56        155.41        31.61 o                         
   4   3   9        566.29        446.68        43.86 o                         
   5   3   9         19.64         37.00        24.79 o                         
   6   3   9         32.15         90.57        29.63 o                         
   7   3   9         45.73         17.38        28.84 o                         
   8   3   9         72.81         47.49        35.05 o                         
   9   3   9         96.68         50.51        36.83 o                         
  10   3   9          0.04        -38.28        38.28 o                         
  11   3   9          0.49        -30.74        44.65 o                         
  12   3   9          4.48        -30.09        51.29 o                         
  13   3   9         31.25         25.65        67.27 o                         
  14   3   9          2.35         71.96        96.06 o                         
 -19   4   9        172.56         73.06        57.03 o                         
 -18   4   9        348.62        205.28        68.27 o                         
 -17   4   9          0.57         33.76        54.46 o                         
 -16   4   9        681.44        769.92       121.50 o                         
 -15   4   9       1055.84       1478.50       121.04 o                         
 -14   4   9       1011.90        966.14        90.51 o                         
 -13   4   9         17.39         -8.12        37.98 o                         
 -12   4   9       1619.78       1417.09       156.71 o                         
 -11   4   9         22.62         45.78        29.32 o                         
 -10   4   9       1596.07       1577.69        82.37 o                         
  -9   4   9       4085.60       4147.25       120.53 o                         
  -8   4   9         24.77        -18.79        18.79 o                         
  -7   4   9       5636.76       6045.44       135.78 o                         
  -6   4   9       6559.24       6488.80       141.12 o                         
  -5   4   9       1228.60       1043.73        60.46 o                         
  -4   4   9        148.21        283.14        29.41 o                         
  -3   4   9       1063.84        961.08        49.66 o                         
  -2   4   9        869.78        876.99        49.10 o                         
  -1   4   9       8873.02       9174.17       197.60 o                         
   0   4   9       7369.96       6730.53       146.14 o                         
   1   4   9        690.67        751.41        46.22 o                         
   2   4   9       8883.89       9281.78       190.55 o                         
   3   4   9       1372.30       1665.91        63.88 o                         
   4   4   9       1247.09       1599.57        74.87 o                         
   5   4   9       3580.59       3622.63       114.87 o                         
   6   4   9       1311.63       1501.90        79.29 o                         
   7   4   9         14.47          9.59        29.86 o                         
   8   4   9       3823.79       3871.15       155.77 o                         
   9   4   9        166.45        144.45        45.46 o                         
  10   4   9         60.63         35.83        40.66 o                         
  11   4   9       1445.10       1532.14       130.10 o                         
  12   4   9        293.62        351.87        92.12 o                         
  13   4   9        133.35        164.20       146.70 o                         
 -19   5   9         21.78        -17.47        59.04 o                         
 -18   5   9         11.91        -19.47        48.45 o                         
 -17   5   9        293.16        215.80        85.48 o                         
 -16   5   9        186.33         62.69        53.74 o                         
 -15   5   9         88.94         -3.73        47.17 o                         
 -14   5   9        701.94        594.88        81.79 o                         
 -13   5   9        209.41        216.67        50.86 o                         
 -12   5   9        108.19        150.60        43.30 o                         
 -11   5   9        228.19        223.45        39.80 o                         
 -10   5   9         26.00         29.47        27.51 o                         
  -9   5   9        271.53        368.77        43.09 o                         
  -8   5   9       2128.80       2207.33       100.44 o                         
  -7   5   9        887.12       1013.39        56.22 o                         
  -6   5   9        378.83        317.18        47.93 o                         
  -5   5   9       1999.18       1963.04        78.50 o                         
  -4   5   9       2752.42       2827.94       102.11 o                         
  -3   5   9       1478.85       1261.73        80.72 o                         
  -2   5   9       3976.52       3754.28       103.16 o                         
  -1   5   9         98.90        103.28        28.04 o                         
   0   5   9       1835.79       1872.82        71.70 o                         
   1   5   9       3950.80       4007.11       105.95 o                         
   2   5   9          0.41         -7.94        20.88 o                         
   3   5   9       1788.69       1862.18        77.81 o                         
   4   5   9       2557.75       2487.05        91.61 o                         
   5   5   9          7.61         30.10        27.11 o                         
   6   5   9        528.77        564.77        52.17 o                         
   7   5   9        924.86       1074.28        90.01 o                         
   8   5   9         90.38         51.90        44.86 o                         
   9   5   9        111.83         36.10        45.83 o                         
  10   5   9       1323.34       1660.13       135.79 o                         
  11   5   9        231.46        211.04        70.55 o                         
  12   5   9        187.29        238.36        79.90 o                         
  13   5   9        365.05        442.75       128.17 o                         
 -18   6   9         15.43        -33.75        51.46 o                         
 -17   6   9          3.95         53.52        65.25 o                         
 -16   6   9         16.27         18.29        47.53 o                         
 -15   6   9         85.57         71.21        51.39 o                         
 -14   6   9         52.03         70.35        51.11 o                         
 -13   6   9          0.04         54.28        49.38 o                         
 -12   6   9        100.16         60.46        37.15 o                         
 -11   6   9         25.21        -15.19        29.48 o                         
 -10   6   9        340.21        382.12        46.67 o                         
  -9   6   9        266.50        318.53        41.82 o                         
  -8   6   9         27.28         12.24        25.02 o                         
  -7   6   9        797.24        957.73        68.05 o                         
  -6   6   9         39.03         56.02        24.05 o                         
  -5   6   9         17.34         -8.55        21.62 o                         
  -4   6   9         28.88         16.47        22.30 o                         
  -3   6   9         28.89         29.23        26.44 o                         
  -2   6   9         36.75         61.74        24.08 o                         
  -1   6   9         49.27         61.59        23.98 o                         
   0   6   9        741.80        781.40        57.27 o                         
   1   6   9          1.07         -8.45        23.06 o                         
   2   6   9        785.29        840.37        62.13 o                         
   3   6   9         17.98         17.01        30.10 o                         
   4   6   9          0.09         12.06        28.20 o                         
   5   6   9        830.32        862.22        69.81 o                         
   6   6   9         41.45        -13.10        30.57 o                         
   7   6   9        274.66        231.00        53.25 o                         
   8   6   9        955.77       1082.90        95.00 o                         
   9   6   9        203.68         72.22        48.20 o                         
  10   6   9         19.45         26.35        48.20 o                         
  11   6   9         32.09        -34.38        60.41 o                         
  12   6   9          6.89        -18.66        81.78 o                         
  13   6   9         78.69         30.29        78.01 o                         
 -18   7   9          1.07        -23.70        61.69 o                         
 -17   7   9        185.08        224.73        76.27 o                         
 -16   7   9        120.29         26.08        51.15 o                         
 -15   7   9         37.54         16.60        47.92 o                         
 -14   7   9        473.35        528.90        82.21 o                         
 -13   7   9        107.83         21.61        47.34 o                         
 -12   7   9        807.19        947.77        83.00 o                         
 -11   7   9        913.21       1028.85        74.43 o                         
 -10   7   9        455.20        444.38        51.78 o                         
  -9   7   9          9.22        -13.51        32.77 o                         
  -8   7   9       3313.39       3494.17       114.35 o                         
  -7   7   9       1871.19       1950.81        83.43 o                         
  -6   7   9       1459.83       1727.70        78.85 o                         
  -5   7   9       5853.17       6291.79       160.65 o                         
  -4   7   9        362.81        275.75        40.50 o                         
  -3   7   9       1125.99       1252.58        81.50 o                         
  -2   7   9       3341.54       3241.15       118.93 o                         
  -1   7   9        101.71        121.10        35.44 o                         
   0   7   9       1771.93       2018.40       107.10 o                         
   1   7   9       1350.80       1650.72        89.05 o                         
   2   7   9       1697.04       1733.60        91.52 o                         
   3   7   9       1959.00       2113.20       100.16 o                         
   4   7   9       1367.81       1358.52        93.73 o                         
   5   7   9       1217.55       1310.48        97.57 o                         
   6   7   9       1871.59       1903.56       129.79 o                         
   7   7   9       1195.60       1164.61       153.34 o                         
   8   7   9          2.44         16.60        43.77 o                         
   9   7   9        206.74        216.27        59.38 o                         
  10   7   9        512.99        527.86        81.36 o                         
  11   7   9        112.49         39.87        60.35 o                         
  12   7   9        174.96        210.03        88.99 o                         
 -17   8   9          3.82         -1.56        60.08 o                         
 -16   8   9         52.84         38.75        58.23 o                         
 -15   8   9         72.60        104.78        79.44 o                         
 -14   8   9         19.68         13.03        50.77 o                         
 -13   8   9         80.24        120.35        49.51 o                         
 -12   8   9        181.17        193.37        52.26 o                         
 -11   8   9         79.24        114.25        46.06 o                         
 -10   8   9        892.31        924.24        99.84 o                         
  -9   8   9         12.04         42.22        33.21 o                         
  -8   8   9        814.24        809.86        63.11 o                         
  -7   8   9       1774.14       1948.78        93.89 o                         
  -6   8   9       2012.72       2136.06        99.75 o                         
  -5   8   9       1911.26       1941.52       145.66 o                         
  -4   8   9        152.99        103.40        37.64 o                         
  -3   8   9         38.70         66.93        36.06 o                         
  -2   8   9        645.01        651.94        64.55 o                         
  -1   8   9       2143.15       2388.69       121.10 o                         
   0   8   9        975.02       1076.51        75.28 o                         
   1   8   9        767.60        600.26        58.95 o                         
   2   8   9         47.49         82.30        34.03 o                         
   3   8   9        703.30        845.76        70.61 o                         
   4   8   9        628.06        532.39        60.58 o                         
   5   8   9          3.97         30.94        37.49 o                         
   6   8   9        951.61       1060.84       104.06 o                         
   7   8   9         76.74         74.25        54.56 o                         
   8   8   9        480.32        547.24       111.47 o                         
   9   8   9        142.15        109.06        55.73 o                         
  10   8   9          2.96         65.07        56.62 o                         
  11   8   9        231.81        308.22        94.12 o                         
 -16   9   9         69.56         77.77        66.81 o                         
 -15   9   9          3.61          0.49        56.30 o                         
 -14   9   9        210.13        271.54       111.87 o                         
 -13   9   9        251.55        264.23        65.82 o                         
 -12   9   9        188.04         74.09        50.08 o                         
 -11   9   9         71.64        -17.33        41.29 o                         
 -10   9   9       1035.67        946.77        99.70 o                         
  -9   9   9         11.64         69.78        43.97 o                         
  -8   9   9        311.29        306.98        74.22 o                         
  -7   9   9        519.61        614.36        64.64 o                         
  -6   9   9        328.60        306.63        46.14 o                         
  -5   9   9        138.78        173.95        45.64 o                         
  -4   9   9         12.19         35.56        37.02 o                         
  -3   9   9        235.37        216.73        48.66 o                         
  -2   9   9         87.18         98.96        46.12 o                         
  -1   9   9          0.08          9.14        38.40 o                         
   0   9   9          2.14        -33.64        33.64 o                         
   1   9   9         61.05         38.53        36.29 o                         
   2   9   9        768.62        877.34        74.51 o                         
   3   9   9          4.55         12.59        33.48 o                         
   4   9   9        732.90        652.10        66.53 o                         
   5   9   9         77.96        133.43        44.22 o                         
   6   9   9        371.09        229.22        56.17 o                         
   7   9   9         59.46          9.44        50.26 o                         
   8   9   9          1.49        -31.28        50.81 o                         
   9   9   9         50.06         -6.47        52.61 o                         
  10   9   9         27.67         23.61        53.51 o                         
 -15  10   9        154.00        186.47       107.17 o                         
 -14  10   9         24.44         21.38        84.17 o                         
 -13  10   9          8.07         33.82        61.79 o                         
 -12  10   9         32.17         12.61        55.30 o                         
 -11  10   9          9.41        -12.27        50.11 o                         
 -10  10   9       1194.30       1151.38       186.48 o                         
  -9  10   9        163.61        118.74        57.07 o                         
  -8  10   9          5.29          3.01        40.84 o                         
  -7  10   9       2143.27       2340.87       131.85 o                         
  -6  10   9        135.38        106.14        47.33 o                         
  -5  10   9         43.85         17.84        35.15 o                         
  -4  10   9        675.11        660.42        65.96 o                         
  -3  10   9        901.59       1044.18        79.11 o                         
  -2  10   9        115.65        163.54        47.50 o                         
  -1  10   9       1443.45       1661.74       111.19 o                         
   0  10   9        415.43        318.08        65.83 o                         
   1  10   9         59.33        103.10        40.04 o                         
   2  10   9        570.68        512.06        60.52 o                         
   3  10   9        851.99        743.58        70.70 o                         
   4  10   9        396.86        247.08        50.97 o                         
   5  10   9        870.21        956.66       121.66 o                         
   6  10   9        152.08         79.30        51.57 o                         
   7  10   9         48.90         36.11        48.39 o                         
   8  10   9        503.27        364.93        74.44 o                         
   9  10   9        154.64        167.59        72.57 o                         
  10  10   9         64.05        -85.46        85.46 o                         
 -14  11   9          4.51          0.45        75.21 o                         
 -13  11   9         47.09         66.40        65.63 o                         
 -12  11   9        229.42        157.32        74.32 o                         
 -11  11   9         53.25        105.42        63.29 o                         
 -10  11   9          0.32        -51.30        51.30 o                         
  -9  11   9         19.99         37.86        56.19 o                         
  -8  11   9        102.78         77.32        53.31 o                         
  -7  11   9         15.68         27.64        43.38 o                         
  -6  11   9         17.82         34.14        45.24 o                         
  -5  11   9         88.19         41.74        40.29 o                         
  -4  11   9         48.79         75.06        44.14 o                         
  -3  11   9        102.75         19.20        48.33 o                         
  -2  11   9        327.40        397.16        66.47 o                         
  -1  11   9          0.46         10.45        41.14 o                         
   0  11   9        152.00         84.36        48.83 o                         
   1  11   9        264.44        172.98        56.98 o                         
   2  11   9         57.29         42.69        40.26 o                         
   3  11   9        295.67        213.79        53.04 o                         
   4  11   9         12.01         36.90        41.99 o                         
   5  11   9          3.46         -9.07        46.09 o                         
   6  11   9         42.42          6.03        51.27 o                         
   7  11   9         42.48          4.06        51.07 o                         
   8  11   9         47.15          9.09        55.56 o                         
 -13  12   9         47.34         74.42        70.99 o                         
 -12  12   9        195.14        183.93        93.92 o                         
 -11  12   9         16.84        -15.38        60.17 o                         
 -10  12   9         71.05         36.20        59.02 o                         
  -9  12   9        102.28        115.62        62.70 o                         
  -8  12   9         49.25         81.19        63.82 o                         
  -7  12   9         69.56        110.20        57.42 o                         
  -6  12   9          3.91        -15.30        45.19 o                         
  -5  12   9        252.04        251.27        55.56 o                         
  -4  12   9        489.39        585.14        73.92 o                         
  -3  12   9        445.15        421.43        77.80 o                         
  -2  12   9         32.41         61.11        51.17 o                         
  -1  12   9        120.14        119.06        54.22 o                         
   0  12   9         47.00        124.57        54.02 o                         
   1  12   9         33.65        187.33        68.80 o                         
   2  12   9         91.22         50.11        51.37 o                         
   3  12   9        151.62        134.30        53.65 o                         
   4  12   9         15.72          4.52        56.70 o                         
   5  12   9        116.23        101.99        57.61 o                         
   6  12   9         29.70        123.66        62.04 o                         
   7  12   9        227.36        153.47        64.97 o                         
 -11  13   9         67.03        196.97        80.62 o                         
 -10  13   9         56.08         71.51        71.99 o                         
  -9  13   9         35.28         17.66        63.22 o                         
  -8  13   9        106.95        108.56        66.56 o                         
  -7  13   9         43.16         58.97        63.35 o                         
  -6  13   9          5.62         70.98        63.99 o                         
  -5  13   9        141.03        159.36        62.10 o                         
  -4  13   9          3.26         64.23        54.02 o                         
  -3  13   9         71.48         27.95        72.58 o                         
  -2  13   9        227.05        218.80        65.54 o                         
  -1  13   9         19.47         12.67        50.92 o                         
   0  13   9        188.33        183.14        61.76 o                         
   1  13   9        296.83        424.29        78.18 o                         
   2  13   9         21.24        -46.13        49.92 o                         
   3  13   9        151.29        112.99        83.51 o                         
   4  13   9        295.46        239.47        78.62 o                         
   5  13   9         63.54         20.05        65.11 o                         
  -8  14   9         22.27         15.31        66.95 o                         
  -7  14   9         17.29        -18.38        62.44 o                         
  -6  14   9          4.47         45.65        84.25 o                         
  -5  14   9          8.65        -23.67        68.51 o                         
  -4  14   9         69.62         62.83        69.17 o                         
  -3  14   9          0.13         -9.07        55.06 o                         
  -2  14   9          1.48         20.33        53.77 o                         
  -1  14   9         64.66          7.89        58.92 o                         
   0  14   9         38.22          0.38        54.61 o                         
   1  14   9          0.01         66.20        58.52 o                         
   2  14   9          0.27         11.04        62.92 o                         
   3  14   9          1.88       -116.28       116.28 o                         
 -20   0  10        129.76        154.91       100.06 o                         
 -19   0  10        689.27        793.58       444.10 o                         
 -18   0  10          3.10         24.03        83.30 o                         
 -17   0  10        518.18        266.53        98.38 o                         
 -16   0  10        759.08        761.55       155.07 o                         
 -15   0  10         14.63        132.86       171.25 o                         
 -14   0  10        713.50       1046.38       220.29 o                         
 -13   0  10        439.26        571.67       106.09 o                         
 -12   0  10         57.28        157.56        52.95 o                         
 -11   0  10       2060.15       2575.68       196.38 o                         
 -10   0  10       1510.60       1653.76       122.56 o                         
  -9   0  10          0.80         15.06        24.10 o                         
  -8   0  10       4633.52       4275.02       140.99 o                         
  -7   0  10       2159.12       2641.58       121.36 o                         
  -6   0  10       1976.82       2107.45        92.81 o                         
  -5   0  10        155.24         72.02        39.40 o                         
  -4   0  10       1273.75        701.95        49.97 o                         
  -3   0  10        330.09        422.45        72.38 o                         
  -2   0  10      17201.41      16614.60       574.84 o                         
  -1   0  10      12771.80      13624.48       543.74 o                         
   0   0  10       1277.42       1282.61       124.97 o                         
   1   0  10       9515.67      10101.08       343.23 o                         
   2   0  10       1341.22       1659.77       117.68 o                         
   3   0  10        452.18        587.57       126.31 o                         
   4   0  10       3550.31       3654.42       164.72 o                         
   5   0  10       4388.03       4373.60       188.04 o                         
   6   0  10         34.71          2.55        38.71 o                         
   7   0  10       3481.76       3857.93       183.31 o                         
   8   0  10       1028.33       1270.33       157.53 o                         
   9   0  10         98.28         49.19        69.14 o                         
  10   0  10       2558.46       2539.69       282.96 o                         
  11   0  10        634.24        587.08       122.93 o                         
  12   0  10         40.83        -67.57        70.29 o                         
  13   0  10        774.97        674.63       141.47 o                         
 -20   1  10         30.44        -20.75        61.87 o                         
 -19   1  10        140.70         65.72        87.60 o                         
 -18   1  10          5.02         35.58        54.88 o                         
 -17   1  10         57.45        -41.33        48.45 o                         
 -16   1  10        289.24        293.48        69.50 o                         
 -15   1  10         51.86         21.02        47.78 o                         
 -14   1  10        343.81        429.19        71.65 o                         
 -13   1  10       2111.50       2234.22       145.39 o                         
 -12   1  10       1294.84       1323.26        89.93 o                         
 -11   1  10        424.18        466.39        50.36 o                         
 -10   1  10        326.55        408.30        45.11 o                         
  -9   1  10       1279.28       1375.81        65.93 o                         
  -8   1  10         96.36         98.29        21.12 o                         
  -7   1  10         54.04         50.59        18.07 o                         
  -6   1  10       1995.23       1807.25        61.09 o                         
  -5   1  10        879.04       1111.27        47.08 o                         
  -4   1  10       2471.39       2475.02        82.93 o                         
  -3   1  10       1845.87       1795.15       101.80 o                         
  -2   1  10          5.73        -24.70        24.70 o                         
  -1   1  10       4855.56       5122.72       178.35 o                         
   0   1  10       1075.40       1097.75        82.52 o                         
   1   1  10          5.27         32.81        19.62 o                         
   2   1  10        557.46        597.13        45.75 o                         
   3   1  10       1181.90       1269.80        79.40 o                         
   4   1  10        444.48        431.63        46.92 o                         
   5   1  10       1136.51       1264.31        77.89 o                         
   6   1  10        345.99        315.31        49.10 o                         
   7   1  10          9.18        -30.17        30.17 o                         
   8   1  10        563.96        525.08        84.19 o                         
   9   1  10         31.07         12.76        46.22 o                         
  10   1  10        231.27        147.26        72.13 o                         
  11   1  10         91.35         97.08        61.26 o                         
  12   1  10        213.29        237.26        70.01 o                         
  13   1  10         14.41         29.92        63.36 o                         
 -20   2  10         13.67         10.19        66.94 o                         
 -19   2  10        307.08        144.99        66.76 o                         
 -18   2  10          4.75          3.64        50.68 o                         
 -17   2  10        167.75          8.15        50.78 o                         
 -16   2  10        244.03        119.22        70.89 o                         
 -15   2  10         66.96        106.48        79.67 o                         
 -14   2  10         90.39         32.67        39.22 o                         
 -13   2  10        522.11        757.49        77.43 o                         
 -12   2  10         96.54         62.85        34.79 o                         
 -11   2  10       2365.29       2491.25       119.60 o                         
 -10   2  10       1543.80       1625.24        76.22 o                         
  -9   2  10        143.86        120.39        25.93 o                         
  -8   2  10       2304.04       2161.37        69.56 o                         
  -7   2  10       1928.75       2298.85        69.63 o                         
  -6   2  10       1047.28       1217.03        53.14 o                         
  -5   2  10       1092.24       1144.77        53.32 o                         
  -4   2  10        731.08        638.64        37.88 o                         
  -3   2  10        635.30        666.93        53.07 o                         
  -2   2  10       5981.31       5987.67       155.45 o                         
  -1   2  10       1783.05       1799.07        88.31 o                         
   0   2  10        183.09        276.58        32.71 o                         
   1   2  10       4080.90       4134.95       114.88 o                         
   2   2  10       1651.02       2145.64        83.45 o                         
   3   2  10         85.62        142.22        28.47 o                         
   4   2  10       1024.08       1256.76        79.58 o                         
   5   2  10        713.83        572.11        59.41 o                         
   6   2  10          0.23        -12.94        30.45 o                         
   7   2  10       1102.99       1257.65        94.57 o                         
   8   2  10        620.05        617.93        72.03 o                         
   9   2  10         21.83        107.34        48.19 o                         
  10   2  10       1230.90       1264.05       141.42 o                         
  11   2  10         37.88         89.15        57.18 o                         
  12   2  10         16.90         53.04        55.22 o                         
  13   2  10        140.27        -27.38        60.32 o                         
 -20   3  10         69.90        208.17       165.08 o                         
 -19   3  10        130.80        186.28        68.06 o                         
 -18   3  10        373.39        409.36        82.87 o                         
 -17   3  10         67.95         40.91        52.41 o                         
 -16   3  10        368.35        426.18       108.93 o                         
 -15   3  10       1211.65       1358.84       130.03 o                         
 -14   3  10       1797.63       1653.97       107.22 o                         
 -13   3  10        150.07        176.90        47.57 o                         
 -12   3  10       3435.41       3719.63       135.96 o                         
 -11   3  10        261.83        271.41        45.35 o                         
 -10   3  10       1231.23       1534.43        90.81 o                         
  -9   3  10       2856.82       2664.26        95.95 o                         
  -8   3  10       1119.36       1039.74        52.43 o                         
  -7   3  10       1969.26       1763.27        66.91 o                         
  -6   3  10       2560.59       2340.58        70.74 o                         
  -5   3  10        856.96       1096.12        54.46 o                         
  -4   3  10      10796.64      10644.99       204.98 o                         
  -3   3  10       6705.10       6661.28       140.81 o                         
  -2   3  10        192.67        150.55        23.26 o                         
  -1   3  10      11339.96      11382.57       233.43 o                         
   0   3  10       2869.49       2681.39        78.35 o                         
   1   3  10       1596.21       1625.96        77.69 o                         
   2   3  10       4751.26       4803.82       120.59 o                         
   3   3  10       9394.92       9543.73       202.16 o                         
   4   3  10        204.83        201.14        37.27 o                         
   5   3  10       2891.25       3131.16       130.14 o                         
   6   3  10       1688.71       1701.02       106.48 o                         
   7   3  10         37.65          3.13        35.95 o                         
   8   3  10        336.84        378.59        59.60 o                         
   9   3  10        413.11        360.34        61.20 o                         
  10   3  10        229.77        284.59        61.13 o                         
  11   3  10        467.94        470.54        85.04 o                         
  12   3  10        589.82        513.30        85.28 o                         
  13   3  10          2.34        -70.96        70.96 o                         
 -19   4  10         27.71         -5.18        63.52 o                         
 -18   4  10          4.98         46.97        60.26 o                         
 -17   4  10        156.29         78.83        59.67 o                         
 -16   4  10         99.08        120.94        59.59 o                         
 -15   4  10          1.89         17.78        44.03 o                         
 -14   4  10        686.00        678.10        76.51 o                         
 -13   4  10       1639.66       1692.55       107.35 o                         
 -12   4  10         51.52         18.38        35.30 o                         
 -11   4  10        233.69        182.25        42.07 o                         
 -10   4  10         17.13         16.56        26.48 o                         
  -9   4  10         70.20         10.86        24.64 o                         
  -8   4  10         52.67         66.11        27.47 o                         
  -7   4  10          8.69         -1.15        18.18 o                         
  -6   4  10       2198.31       2444.69        72.96 o                         
  -5   4  10        315.28        358.60        33.81 o                         
  -4   4  10        592.92        704.44        44.70 o                         
  -3   4  10       2085.95       2411.82        74.79 o                         
  -2   4  10       1898.78       2148.62        77.08 o                         
  -1   4  10        616.66        636.75        59.50 o                         
   0   4  10         26.98         31.85        20.34 o                         
   1   4  10       1572.90       1604.06        82.01 o                         
   2   4  10        101.66         16.13        25.48 o                         
   3   4  10       1899.49       1699.13        96.70 o                         
   4   4  10          0.68        -19.66        26.78 o                         
   5   4  10        119.00         96.42        34.19 o                         
   6   4  10         13.46         61.68        39.78 o                         
   7   4  10          0.62         39.55        40.10 o                         
   8   4  10        149.28        159.93        50.23 o                         
   9   4  10         10.23        -38.64        41.22 o                         
  10   4  10        397.78        374.96       121.30 o                         
  11   4  10        113.24         54.97        63.30 o                         
  12   4  10          1.86        -19.14        68.35 o                         
  13   4  10         40.12        -68.52        82.12 o                         
 -19   5  10          7.77        -10.69        51.81 o                         
 -18   5  10        190.96        194.60        77.02 o                         
 -17   5  10         15.63        -41.64        54.20 o                         
 -16   5  10          2.34        -48.16        48.16 o                         
 -15   5  10        423.69        335.30        71.61 o                         
 -14   5  10        307.07        287.59        65.94 o                         
 -13   5  10        338.69        239.48        54.21 o                         
 -12   5  10         60.26        127.61        42.15 o                         
 -11   5  10        449.42        543.33        55.54 o                         
 -10   5  10        159.24        159.67        37.27 o                         
  -9   5  10        486.95        475.17        57.60 o                         
  -8   5  10        581.61        639.91        53.01 o                         
  -7   5  10        818.46        788.20        51.42 o                         
  -6   5  10       2147.67       2123.66        79.11 o                         
  -5   5  10         92.06         80.00        27.28 o                         
  -4   5  10       2141.81       2433.82        84.87 o                         
  -3   5  10       2033.50       1936.41        78.15 o                         
  -2   5  10         12.03         30.54        20.49 o                         
  -1   5  10       1206.86       1260.90        76.20 o                         
   0   5  10       2039.94       2047.85        76.48 o                         
   1   5  10        484.12        470.83        41.49 o                         
   2   5  10        757.34        846.44        77.80 o                         
   3   5  10       5063.14       4867.58       160.50 o                         
   4   5  10        422.31        350.71        46.85 o                         
   5   5  10       2510.19       2815.81       128.13 o                         
   6   5  10        226.67        314.46        60.43 o                         
   7   5  10        175.27         80.88        52.90 o                         
   8   5  10        234.90        217.79        62.75 o                         
   9   5  10         98.20        124.91        57.79 o                         
  10   5  10         56.89         59.39        58.99 o                         
  11   5  10        196.21        110.65        66.34 o                         
  12   5  10        264.92        163.58       112.33 o                         
 -18   6  10          2.74         52.15        56.53 o                         
 -17   6  10        449.69        409.54        81.30 o                         
 -16   6  10        140.22        213.95        67.03 o                         
 -15   6  10          0.31        -48.24        48.24 o                         
 -14   6  10         88.27        -12.64        68.49 o                         
 -13   6  10         16.09          4.38        45.50 o                         
 -12   6  10       1428.34       1140.33       129.86 o                         
 -11   6  10       3112.25       3174.66       148.68 o                         
 -10   6  10       1324.10       1564.13        87.15 o                         
  -9   6  10        460.98        404.86        46.74 o                         
  -8   6  10       2048.58       2616.60       103.53 o                         
  -7   6  10       1420.60       1469.56        72.23 o                         
  -6   6  10         23.31         16.81        22.30 o                         
  -5   6  10       3908.63       4017.13       128.52 o                         
  -4   6  10       3278.74       3420.42       113.73 o                         
  -3   6  10        155.93        129.11        32.79 o                         
  -2   6  10       7065.83       7560.68       218.59 o                         
  -1   6  10       3686.71       3746.53       119.99 o                         
   0   6  10        197.64        180.40        34.20 o                         
   1   6  10       3947.06       4222.97       129.58 o                         
   2   6  10       2162.22       2528.58       192.68 o                         
   3   6  10        417.77        464.48        58.24 o                         
   4   6  10       1342.54       1232.66       135.12 o                         
   5   6  10        714.02        823.30        78.57 o                         
   6   6  10         81.42        107.72        48.14 o                         
   7   6  10       1077.89       1192.35       115.73 o                         
   8   6  10        777.91        798.73       100.11 o                         
   9   6  10         33.31         15.75        57.37 o                         
  10   6  10       1068.55       1007.30       118.55 o                         
  11   6  10        320.73        272.62        77.26 o                         
  12   6  10         51.70        152.78        84.88 o                         
 -18   7  10         22.58        -32.24        55.97 o                         
 -17   7  10          0.62          2.32        52.73 o                         
 -16   7  10         41.51         16.58        50.22 o                         
 -15   7  10          2.81          7.89        55.97 o                         
 -14   7  10         18.65        -21.48        52.39 o                         
 -13   7  10         87.84         47.76        52.17 o                         
 -12   7  10         92.14        124.48        44.99 o                         
 -11   7  10        171.88        102.63        37.64 o                         
 -10   7  10         58.25         51.34        45.59 o                         
  -9   7  10         30.80         25.81        30.59 o                         
  -8   7  10         32.69         22.09        30.55 o                         
  -7   7  10         12.11         29.05        26.12 o                         
  -6   7  10        155.72        143.91        34.29 o                         
  -5   7  10        404.90        538.06        50.12 o                         
  -4   7  10         11.21        -19.14        25.55 o                         
  -3   7  10        422.68        457.39        54.38 o                         
  -2   7  10        107.47        145.11        39.23 o                         
  -1   7  10        578.96        763.22        66.88 o                         
   0   7  10        375.27        416.72        52.62 o                         
   1   7  10        752.41        829.33        66.88 o                         
   2   7  10        252.79        201.30        62.67 o                         
   3   7  10        264.52        283.56        57.93 o                         
   4   7  10         21.74         33.63        39.55 o                         
   5   7  10         63.37         12.95        39.15 o                         
   6   7  10        242.78        193.26        53.25 o                         
   7   7  10        326.47        422.26        76.80 o                         
   8   7  10         25.94        -36.92        47.52 o                         
   9   7  10          9.74         22.00        54.69 o                         
  10   7  10         37.99         18.62        55.46 o                         
  11   7  10         12.63        -32.62        59.55 o                         
 -17   8  10         37.57        -38.84        62.03 o                         
 -16   8  10        110.82        119.78        65.29 o                         
 -15   8  10          5.40         -4.54        54.75 o                         
 -14   8  10        145.14        242.27        69.54 o                         
 -13   8  10        583.31        677.11        86.34 o                         
 -12   8  10        518.52        553.68        71.32 o                         
 -11   8  10        955.33       1186.78       137.21 o                         
 -10   8  10       1363.54       1436.34       102.54 o                         
  -9   8  10         27.64          3.72        33.85 o                         
  -8   8  10       1004.24       1065.03        71.98 o                         
  -7   8  10        228.10        158.41        42.68 o                         
  -6   8  10          4.70          2.97        30.71 o                         
  -5   8  10        372.28        353.49        52.63 o                         
  -4   8  10       1267.11       1538.98       125.69 o                         
  -3   8  10        109.20         89.77        38.17 o                         
  -2   8  10       1423.46       1919.72       233.10 o                         
  -1   8  10        347.37        243.03        65.56 o                         
   0   8  10          0.54         17.89        32.64 o                         
   1   8  10        403.36        383.66        59.01 o                         
   2   8  10       2824.67       2738.27       156.21 o                         
   3   8  10        148.99        109.80        45.71 o                         
   4   8  10        777.21       1047.91       101.57 o                         
   5   8  10       1024.19       1139.42       106.99 o                         
   6   8  10        132.30         96.29        50.73 o                         
   7   8  10        544.67        437.75        75.01 o                         
   8   8  10        241.78        187.67        70.72 o                         
   9   8  10        113.61         42.40        63.23 o                         
  10   8  10        283.29        241.63        78.05 o                         
  11   8  10         13.12         28.26        84.12 o                         
 -16   9  10         42.45          9.09        58.57 o                         
 -15   9  10        204.68        223.63        72.95 o                         
 -14   9  10         41.22        -18.08        55.50 o                         
 -13   9  10          3.54        -39.55        51.77 o                         
 -12   9  10        119.43        165.98        54.42 o                         
 -11   9  10        202.00        215.34        72.95 o                         
 -10   9  10       1148.19       1103.32       108.60 o                         
  -9   9  10         15.96          6.91        38.27 o                         
  -8   9  10        559.71        482.17        61.39 o                         
  -7   9  10       1032.96       1068.14        91.55 o                         
  -6   9  10        371.69        406.87        52.06 o                         
  -5   9  10          0.95        -21.32        36.26 o                         
  -4   9  10        446.16        548.76        64.06 o                         
  -3   9  10       1074.16       1079.77        86.87 o                         
  -2   9  10          3.95         58.09        38.06 o                         
  -1   9  10       1648.60       1694.20       192.36 o                         
   0   9  10        682.76        908.25        94.44 o                         
   1   9  10        241.87        252.11        55.53 o                         
   2   9  10        168.29        118.69        47.96 o                         
   3   9  10       2011.18       2008.43       126.63 o                         
   4   9  10          3.37         19.41        41.92 o                         
   5   9  10        370.55        311.67        63.31 o                         
   6   9  10        358.46        280.79        84.71 o                         
   7   9  10          6.22        -12.85        45.95 o                         
   8   9  10        259.36        231.07        74.92 o                         
   9   9  10        317.37        320.72        82.29 o                         
  10   9  10          2.83         23.60        65.96 o                         
 -15  10  10         22.21        116.93        80.64 o                         
 -14  10  10          4.76        -70.30        70.30 o                         
 -13  10  10        277.43        231.57       119.31 o                         
 -12  10  10       1068.95       1135.00       161.37 o                         
 -11  10  10        212.75         66.19        59.89 o                         
 -10  10  10        428.15        422.04        80.79 o                         
  -9  10  10         12.41         27.52        44.48 o                         
  -8  10  10          1.53         21.49        49.06 o                         
  -7  10  10         10.53        -41.14        44.42 o                         
  -6  10  10         18.48         38.30        45.91 o                         
  -5  10  10        213.46        165.44        53.88 o                         
  -4  10  10          7.00         40.99        42.11 o                         
  -3  10  10         78.49         -6.49        40.09 o                         
  -2  10  10        123.86         55.52        43.59 o                         
  -1  10  10         14.87        103.89        51.62 o                         
   0  10  10         37.15         29.44        41.38 o                         
   1  10  10          0.02         -6.26        40.16 o                         
   2  10  10          6.96         37.80        41.94 o                         
   3  10  10        154.12         90.39        51.43 o                         
   4  10  10         40.60         51.62        47.16 o                         
   5  10  10          2.38         -7.03        44.10 o                         
   6  10  10         24.12        -36.04        45.63 o                         
   7  10  10         19.95        -37.84        52.90 o                         
   8  10  10         17.57         66.48        64.53 o                         
   9  10  10         23.07          3.01        62.93 o                         
 -14  11  10          0.28          8.51        76.65 o                         
 -13  11  10         82.95        -13.10        60.87 o                         
 -12  11  10        366.60        379.52        86.07 o                         
 -11  11  10        157.17        204.27        77.44 o                         
 -10  11  10        114.27         24.34        57.18 o                         
  -9  11  10        543.51        578.09        86.07 o                         
  -8  11  10         36.08         26.61        50.69 o                         
  -7  11  10        354.07        320.86        63.60 o                         
  -6  11  10        739.19       1035.72       102.27 o                         
  -5  11  10         26.05         29.07        41.80 o                         
  -4  11  10        161.57        191.48        47.60 o                         
  -3  11  10        283.68        200.41        68.63 o                         
  -2  11  10         68.62         95.38        53.95 o                         
  -1  11  10        119.15         39.33        47.06 o                         
   0  11  10        596.30        572.75        91.04 o                         
   1  11  10         50.22        108.63        65.90 o                         
   2  11  10        146.26        280.25        59.38 o                         
   3  11  10        496.07        425.28        71.05 o                         
   4  11  10         10.77         81.94        53.20 o                         
   5  11  10        219.43        178.04        61.62 o                         
   6  11  10        157.95        194.67        74.07 o                         
   7  11  10         14.75        -25.25        57.40 o                         
 -12  12  10          3.15        -53.09        61.24 o                         
 -11  12  10         39.41         -3.96        63.42 o                         
 -10  12  10        124.86        119.12        68.08 o                         
  -9  12  10         11.39          6.82        58.19 o                         
  -8  12  10         75.06         53.65        58.87 o                         
  -7  12  10         73.11         50.63        52.53 o                         
  -6  12  10         15.29        -33.28        47.02 o                         
  -5  12  10          3.88         28.11        45.97 o                         
  -4  12  10         10.53         -3.50        44.53 o                         
  -3  12  10        177.46        184.90        58.04 o                         
  -2  12  10        316.23        359.51        69.61 o                         
  -1  12  10        233.38        346.65        71.50 o                         
   0  12  10         24.91          4.52        56.45 o                         
   1  12  10        506.56        421.00       118.56 o                         
   2  12  10        131.36        149.80        67.30 o                         
   3  12  10         44.48         -3.04        57.02 o                         
   4  12  10        251.16        385.18        71.75 o                         
   5  12  10        126.42         68.60        56.45 o                         
   6  12  10          6.94         10.58        55.23 o                         
 -11  13  10         72.66         84.28       142.42 o                         
 -10  13  10         55.75         48.77        69.57 o                         
  -9  13  10          0.51         12.38        61.96 o                         
  -8  13  10         27.99        -15.74        55.65 o                         
  -7  13  10          6.58         79.81        62.90 o                         
  -6  13  10         21.67        -14.29        77.81 o                         
  -5  13  10          0.78         22.58        63.00 o                         
  -4  13  10          9.32         37.58        60.42 o                         
  -3  13  10         62.73         30.61        54.48 o                         
  -2  13  10         20.32         68.04        53.56 o                         
  -1  13  10         13.60          5.27        61.47 o                         
   0  13  10         18.33         86.85        66.24 o                         
   1  13  10          0.00         26.24        62.04 o                         
   2  13  10          0.20        -46.10        58.66 o                         
   3  13  10          0.16          9.30        60.48 o                         
   4  13  10          0.17         13.65        61.93 o                         
  -7  14  10         96.41         52.99        68.16 o                         
  -6  14  10          0.84          4.86        74.88 o                         
  -5  14  10         35.72         62.15        80.29 o                         
  -4  14  10         70.39         98.68        64.72 o                         
  -3  14  10          0.05         26.60        57.24 o                         
  -2  14  10        225.81        189.22        76.04 o                         
  -1  14  10         36.89         24.14        67.87 o                         
   0  14  10         12.34         36.07        68.76 o                         
   1  14  10        107.73        112.77        76.03 o                         
 -20   1  11          3.48         27.42        67.01 o                         
 -19   1  11        568.47        730.60       116.35 o                         
 -18   1  11         85.15         22.23        67.26 o                         
 -17   1  11        102.71        150.55        64.76 o                         
 -16   1  11        947.66       1232.46       230.78 o                         
 -15   1  11         79.94         55.91        57.96 o                         
 -14   1  11        553.05        475.19        63.85 o                         
 -13   1  11        552.79        658.42        70.03 o                         
 -12   1  11         10.28        -17.61        30.02 o                         
 -11   1  11       2162.34       2162.21       104.31 o                         
 -10   1  11       4459.53       5036.62       142.13 o                         
  -9   1  11        164.29        188.83        31.80 o                         
  -8   1  11       3266.46       3539.92        89.53 o                         
  -7   1  11       6599.74       6102.74       128.17 o                         
  -6   1  11         29.32         34.40        18.14 o                         
  -5   1  11       7401.52       6548.94       140.63 o                         
  -4   1  11       6299.60       6892.54       175.16 o                         
  -3   1  11        448.92        321.05        49.06 o                         
  -2   1  11       3875.16       3994.81       146.45 o                         
  -1   1  11       7967.33       7527.12       326.72 o                         
   0   1  11        899.42        823.35        81.55 o                         
   1   1  11       3350.07       3230.33       118.72 o                         
   2   1  11       5201.05       5107.14       143.70 o                         
   3   1  11         27.71        -22.75        25.15 o                         
   4   1  11       2852.01       3207.49       116.65 o                         
   5   1  11       1777.77       2198.60       118.51 o                         
   6   1  11         11.90         35.90        38.19 o                         
   7   1  11        701.38        789.70       100.19 o                         
   8   1  11        726.02        649.13        92.46 o                         
   9   1  11        209.05        159.75        59.88 o                         
  10   1  11       1534.27       1521.31       162.99 o                         
  11   1  11        603.02        686.72       100.39 o                         
  12   1  11         21.17          1.49        58.14 o                         
  13   1  11        570.58        504.73        92.32 o                         
 -20   2  11        203.46         58.16        78.39 o                         
 -19   2  11         77.72         74.07        66.47 o                         
 -18   2  11         29.92         13.90        57.11 o                         
 -17   2  11        260.40        127.40        78.83 o                         
 -16   2  11        109.60         90.62        53.86 o                         
 -15   2  11        571.88        689.29       102.12 o                         
 -14   2  11        172.58         65.47        42.20 o                         
 -13   2  11       1959.70       1993.59       158.02 o                         
 -12   2  11       8070.86       8191.61       306.03 o                         
 -11   2  11       4333.67       4481.74       148.62 o                         
 -10   2  11        285.57        233.19        52.51 o                         
  -9   2  11       1225.98       1142.30        62.68 o                         
  -8   2  11       2445.47       2817.54        81.44 o                         
  -7   2  11        176.19        119.13        30.44 o                         
  -6   2  11       1352.01       1634.68        61.21 o                         
  -5   2  11       4117.01       3826.63        98.65 o                         
  -4   2  11       2511.45       2508.46        81.69 o                         
  -3   2  11       4726.88       4282.99       152.63 o                         
  -2   2  11       5476.41       5981.47       192.73 o                         
  -1   2  11        844.45        753.11        71.89 o                         
   0   2  11       4970.24       5165.87       236.25 o                         
   1   2  11        971.36       1031.14        74.10 o                         
   2   2  11       1627.65       1801.73        90.81 o                         
   3   2  11       3410.22       3201.58       114.20 o                         
   4   2  11        234.86        174.73        38.33 o                         
   5   2  11        159.28         94.57        39.78 o                         
   6   2  11       2644.23       2857.87       137.30 o                         
   7   2  11        766.54        714.93       131.42 o                         
   8   2  11        570.94        653.73        74.66 o                         
   9   2  11        255.53        222.51        89.51 o                         
  10   2  11        351.63        472.21        80.18 o                         
  11   2  11        132.37         97.89        59.88 o                         
  12   2  11        219.85        240.21        77.35 o                         
 -19   3  11         46.34         41.40        60.54 o                         
 -18   3  11          0.60        -44.26        51.44 o                         
 -17   3  11          0.97         -6.60        49.80 o                         
 -16   3  11         19.74         33.37        51.58 o                         
 -15   3  11          1.53        -36.30        36.30 o                         
 -14   3  11          9.48        -12.44        37.04 o                         
 -13   3  11       3873.20       3778.19       142.55 o                         
 -12   3  11        562.36        568.38        65.73 o                         
 -11   3  11        105.51        148.09        39.51 o                         
 -10   3  11        175.74        220.06        36.25 o                         
  -9   3  11        103.42        148.32        30.04 o                         
  -8   3  11          0.52        -16.53        18.17 o                         
  -7   3  11       1097.54       1005.85        52.62 o                         
  -6   3  11        510.68        574.91        39.90 o                         
  -5   3  11        392.84        373.43        34.41 o                         
  -4   3  11        106.08         71.73        23.07 o                         
  -3   3  11       1230.04       1202.05        67.58 o                         
  -2   3  11         81.80         65.08        26.00 o                         
  -1   3  11          0.59        -26.19        26.19 o                         
   0   3  11        561.59        669.59        70.05 o                         
   1   3  11        107.53         71.93        36.41 o                         
   2   3  11        557.42        531.64        65.98 o                         
   3   3  11        328.39        417.74        47.66 o                         
   4   3  11       2514.06       2564.43       126.19 o                         
   5   3  11        324.97        261.84        52.58 o                         
   6   3  11          0.02        -31.12        33.68 o                         
   7   3  11         50.89         68.08        41.89 o                         
   8   3  11         63.27         -9.93        40.59 o                         
   9   3  11         48.78         67.60        48.50 o                         
  10   3  11         95.51          8.05        54.99 o                         
  11   3  11          0.04         38.53        59.98 o                         
  12   3  11          0.06        -39.18        64.10 o                         
 -19   4  11         36.19         70.86        62.83 o                         
 -18   4  11        144.17        149.77        64.21 o                         
 -17   4  11         31.96         53.14        56.16 o                         
 -16   4  11          5.86        -48.12        58.56 o                         
 -15   4  11        223.10        347.19        62.08 o                         
 -14   4  11        121.27         75.18        45.75 o                         
 -13   4  11        219.57        252.76        68.17 o                         
 -12   4  11       3071.36       3297.94       140.95 o                         
 -11   4  11        476.24        654.18        89.92 o                         
 -10   4  11       1028.83        812.18        66.76 o                         
  -9   4  11        907.74       1012.40        66.33 o                         
  -8   4  11        758.60        972.58        63.31 o                         
  -7   4  11        326.10        390.07        35.88 o                         
  -6   4  11        763.16        789.80        47.98 o                         
  -5   4  11       1324.17       1276.44        61.62 o                         
  -4   4  11        781.94        758.89        58.82 o                         
  -3   4  11       5560.64       5460.69       141.45 o                         
  -2   4  11       2377.69       2429.89       101.56 o                         
  -1   4  11       1895.37       2145.88        99.29 o                         
   0   4  11       6212.46       6297.07       183.87 o                         
   1   4  11        945.35        908.00        72.74 o                         
   2   4  11        434.12        355.24        51.00 o                         
   3   4  11       5777.45       6361.46       192.92 o                         
   4   4  11         57.15         13.01        34.84 o                         
   5   4  11         86.28        -17.93        35.18 o                         
   6   4  11       1455.21       1714.03       117.84 o                         
   7   4  11         49.54         71.62        43.57 o                         
   8   4  11        572.10        439.60        68.27 o                         
   9   4  11       1577.21       1862.51       146.89 o                         
  10   4  11        108.18        102.88        63.22 o                         
  11   4  11        135.04         20.62        67.25 o                         
  12   4  11        290.15        397.33       107.60 o                         
 -19   5  11        331.08        132.75        73.26 o                         
 -18   5  11          8.14         28.16        80.95 o                         
 -17   5  11        246.49        251.84        88.55 o                         
 -16   5  11        276.39        229.50        65.36 o                         
 -15   5  11         51.57        -33.39        48.78 o                         
 -14   5  11        811.89        919.96       104.95 o                         
 -13   5  11        615.73        775.56        97.21 o                         
 -12   5  11         46.14          6.03        36.44 o                         
 -11   5  11        524.03        683.86        61.01 o                         
 -10   5  11       1453.05       1475.26        85.57 o                         
  -9   5  11          7.75         25.44        28.31 o                         
  -8   5  11       1008.29       1024.69        67.44 o                         
  -7   5  11       2187.17       2286.74        86.78 o
[truncated: 202,501 more chars]
